# Supplementary material for: The PFC-LH-VTA pathway contributes to social deficits in IRSp53-mutant mice
Source: Mol Psychiatry. 2023 Sep 20;28(11):4642–54. doi: 10.1038/s41380-023-02257-y (PMC10914623; doi:10.1038/s41380-023-02257-y)
Supplement: Supplementary file 2 — Source Data 1 [file 41380_2023_2257_MOESM2_ESM.xlsx]

## Sheet: Statistical Results
Source data 1. Statistical Results and Source Data
Figure		Assay Performed	Parameter (Unit)	Comparison			N	Descriptive Statistics	Statistical Analysis					Column statistics
				Sex	Age	groups		Mean ± SEM	Statistical Test		Significance			D'Agostino & Pearson normality test	Shapiro-Wilk normality test
2	d	Intrinsic excitability	Input resistance (MOhm)	Male	P84-98	WT-LH cKO-LH WT-cPFC cKO-cPFC	15 (3) 15 (3) 13 (3) 16 (3)	2-way ANOVA		Interaction :: P = 0.1730, ns Region :: P <0.001, *** Genotype :: P = 0.0959, ns
	e	Intrinsic excitability	Input resistance (Membrane potential) (mV)	Male	P84-98	WT-LH cKO-LH	15 (3) 15 (3)	2-way ANOVA		Interaction :: P = 0.8923 Current :: P < 0.001, *** Genotype :: P = 0.5133
	f	Intrinsic excitability	Input resistance (Membrane potential) (mV)	Male	P84-98	WT-cPFC cKO-cPFC	13 (3) 16 (3)	2-way ANOVA		Interaction :: P = 0.0414, * Current :: P < 0.001, *** Genotype :: P = 0.1292, ns
									Sidak's multiple comparision test	WT-LH vs cKO-LH
										0	P = 0.9987, ns
										-25	P = 0.7607, ns
										-50	P = 0.2355, ns
										-75	P = 0.0703, ns
	h	Intrinsic excitability	Rheobase (pA)	Male	P84-98	WT-LH cKO-LH WT-cPFC cKO-cPFC	15 (3) 15 (3) 13 (3) 16 (3)	2-way ANOVA		Interaction :: P = 0.0845, ns Region :: P <0.001, *** Genotype :: P = 0.0037, **
									Sidak's multiple comparison test	WT-LH vs cKO-LH	P = 0.0024, **
										WT-cPFC vs cKO-cPFC	P = 0.6124, ns
	j	Intrinsic excitability	Firing rate (Hz)	Male	P84-98	WT-LH cKO-LH	15 (3) 15 (3)	2-way ANOVA		Interaction :: P < 0.001, *** Current :: P < 0.001, *** Genotype :: P = 0.0139, *
									Sidak's multiple comparision test	WT-LH vs cKO-LH
										0	P > 0.9999, ns
										50	P > 0.9999, ns
										100	P > 0.9999, ns
										150	P = 0.5097, ns
										200	P = 0.0098, **
										250	P = 0.0035, **
										300	P = 0.0022, **
										350	P = 0.0064, **
										400	P = 0.0424, *
										450	P = 0.2416, ns
	k	Intrinsic excitability	Firing rate (Hz)	Male	P84-98	WT-cPFC cKO-cPFC	13 (3) 16 (3)	2-way ANOVA		Interaction :: P < 0.001, *** Current :: P < 0.001, *** Genotype :: P = 0.1359, ns
									Sidak's multiple comparision test	WT-LH vs cKO-LH
										0	P = 0.6657, ns
										50	P = 0.6657, ns
										100	P = 0.9998, ns
										150	P > 0.9999, ns
										200	P = 0.9983, ns
										250	P = 0.9872, ns
										300	P = 0.9512, ns
										350	P = 0.7112, ns
										400	P = 0.2670, ns
										450	P = 0.1406, ns
3	d	Intrinsic excitability	Input resistance (MOhm)	Male	P84-98	Ctrl ctKO	20 (3) 13 (3)	2-way ANOVA		Interaction :: P = 0.9806, ns Current :: P <0.001, *** Genotype :: P = 0.8752, ns
	f	Intrinsic excitability	Rheobase (pA)	Male	P84-98	Ctrl ctKO	18 (3) 12 (3)	Ctrl = 163.7 ± 10.28 ctKO = 94.83 ± 5.323	Mann-Whitney test		P = 0.0001, ***	Mann-Whitney U = 22.50	Two-tailed	P = 0,6607, ns	P = 0.6135, ns
														P = 0.0017, **	P = 0.0230, *
	h	Intrinsic excitability	Firing rate (Hz)	Male	P84-98	Ctrl ctKO	17 (3) 13 (3)	2-way ANOVA		Interaction :: P < 0.001, *** Current :: P < 0.001, *** Genotype :: P <0.001, ***
									Sidak's multiple comparision test	WT-LH vs cKO-LH
										0	P > 0.9999, ns
										50	P > 0.9999, ns
										100	P = 0.8709, ns
										150	P < 0.001, ***
										200	P < 0.001, ***
										250	P < 0.001, ***
										300	P < 0.001, ***
										350	P = 0.0227, *
										400	P = 0.9107, ns
										450	P = 0.9972, ns
	i	Three chamber test	Sniffing time (sec)	Male	P84-98	Ctrl ctKO	14 23	2-way ANOVA		Interaction :: P = 0.0118, *, DF = 1 Target :: P < 0,001, ***, DF = 1 Genotype :: P = 0.2375, ns, DF = 1
									Sidak's multiple comparison test	Ctrl S vs Ctrl O	P < 0.001, ***
										ctKO S vs ctKO O	P < 0.001, ***
	j	Three chamber test	Sniffing time, Preference index	Male	P84-98	Ctrl ctKO	14 23	Ctrl = 0.5399 ± 0.0456 ctKO = 0.3402 ± 0.0486	Unpaired Student's t-test		P = 0.0088, **	t = 2.776, df = 35	Two-tailed	P = 0.1589, ns	P = 0.2397, ns
														P = 0.7088, ns	P = 0.5300, ns
	k	Open field test	Distance moved (m)	Male	P84-98	Ctrl ctKO	16 24	Ctrl = 171.5 ± 7.250 ctKO = 168.9 ± 11.30	Unpaired Student's t-test		P = 0.8640, ns	t = 0.1275, df = 38	Two-tailed	P = 0.9519, ns	P = 0.9061, ns
														P = 0.3835, ns	P = 0.6636, ns
	l	Open field test	Center time (s)	Male	P84-98	Ctrl ctKO	16 24	Ctrl = 433.0 ± 34.84 ctKO = 439.0 ± 48.76	Unpaired Student's t-test		P = 0.9276, ns	t = 0.09148, df = 38	Two-tailed	P = 0.7109, ns	P = 0.7543, ns
														P = 0.0607, ns	P = 0.0292, *
	m	Elevated-plus maze test	Open arm duration (s)	Male	P84-98	Ctrl ctKO	16 24	Ctrl = 134.3 ± 13.38 ctKO = 178.9 ± 10.51	Unpaired Student's t-test		P = 0.0119, *	t = 2.642, df = 38	Two-tailed	P = 0.5760, ns	P = 0.4713, ns
														P = 0.5239, ns	P = 0.6274, ns
	n	Light-dark test	Light chamber duration (s)	Male	P84-98	Ctrl ctKO	12 15	Ctrl = 108.6 ± 20.45 ctKO = 156.6 ± 14.54	Unpaired Student's t-test		P = 0.0607, ns	t = 1.964, df = 25	Two-tailed	P = 0.8269, ns	P = 0.9163, ns
														P = 0.5561, ns	P = 0.7480, ns
	o	Light-dark test	Light chamber entries (#)	Male	P84-98	Ctrl ctKO	12 15	Ctrl = 27.58 ± 4.293 ctKO = 39.87 ± 5.694	Unpaired Student's t-test		P = 0.1116, ns	t = 1.649, df = 25	Two-tailed	P = 0.9043, ns	P = 0.9362, ns
														P = 0.0488, *	P = 0.0451, *
4	b	mEPSC	Frequency (Hz)	Male	P84-98	WT cKO	11 (3) 14 (4)	WT = 1.169 ± 0.1546 cKO = 2.711 ± 0.4728	Unpaired Student's t-test		P = 0.0081, **	t = 2.897, df = 23	Two-tailed	P = 0.8142, ns	P = 0.9762, ns
														P = 0. 2765, ns	P = 0.0663, ns
	c	mEPSC	Amplitude (pA)	Male	P84-98	WT cKO	11 (3) 14 (4)	WT = 13.67 ± 0.9085 cKO = 13.96 ± 0.7775	Unpaired Student's t-test		P = 0.8056, ns	t = 0.2490, df = 23	Two-tailed	P = 0.9279, ns	P = 0.8406, ns
														P = 0.4749, ns	P = 0.5339, ns
	e	mIPSC	Frequency (Hz)	Male	P84-98	WT cKO	12 (3) 14 (4)	WT = 1.178 ± 0.2350 cKO = 1.474 ± 0.3875	Unpaired Student's t-test		P = 0.5369, ns	t = 0.6265, df = 24	Two-tailed	P = 0.8142, ns	P = 0.9762, ns
														P = 0. 2765, ns	P = 0.0663, ns
	f	mIPSC	Amplitude (pA)	Male	P84-98	WT cKO	12 (3) 14 (4)	WT = 12.58 ± 0.4660 cKO = 13.29 ± 0.9066	Unpaired Student's t-test		P = 0.5156, ns	t = 0.6599, df = 24	Two-tailed	P = 0.1586, ns	P = 0.3545, ns
														P = 0.5830, ns	P = 0.3570, ns
	j	Opto-evoked EPSC	Amplitude (pA)	Male	P84-98	WT cKO	20 (4) 25 (4)	WT = 38.52 ± 5.397 cKO = 163.7 ± 28.33	Unpaired Student's t-test		P = 0.0003, ***	t = 3.897, df = 43	Two-tailed	P = 0.3474, ns	P = 0.1510, ns
														P = 0.0002, ***	P = 0.0017, **
	l	Intrinsic excitability	Input resistance	Male	P84-98	WT cKO	11 (3) 12 (3)	2-way ANOVA		Interaction :: P = 0.0215, * Current :: P <0.0001, *** Genotype :: P = 0.0512, ns
	n	Intrinsic excitability	Action potential threshold (pA)	Male	P84-98	WT cKO	11 (3) 12 (3)	WT = 731.8 ± 40.78 cKO = 897.5 ± 49.55	Mann-Whitney test		P = 0.0073, **	Mann-Whitney U = 23.50	Two-tailed	P = 0.1013, ns	P = 0.0167, *
														P = 0.0052, **	P = 0.0419, *
	p	Intrinsic excitability	Firing rate (Hz)	Male	P84-98	WT cKO	9 (3) 12 (3)	2-way ANOVA		Interaction :: P = 0.8547, ns Current :: P = 0.0013, ** Genotype :: P = 0.8284, ns
5	b	mIPSC	Frequency (Hz)	Male	P84-98	WT cKO	18 (3) 10 (3)	WT = 1.50 ± 0.1506 cKO = 0.6817 ± 0.1039	Unpaired Student's t-test		P < 0.001, ***	t = 3.776, df = 26	Two-tailed	P = 0.4704, ns	P = 0.2561, ns
														P = 0.4225, ns	P = 0.2541, ns
	c	mIPSC	Amplitude (pA)	Male	P84-98	WT cKO	18 (3) 10 (3)	WT = 16.17 ± 0.9311 cKO = 17.00 ± 0.7278	Unpaired Student's t-test		P = 0.5518, ns	t = 0.6030, df = 26	Two-tailed	P = 0.5312, ns	P = 0.5707, ns
														P = 0. 7894, ns	P = 0.8976, ns
	e	mEPSC	Frequency (Hz)	Male	P84-98	WT cKO	19 (3) 10 (3)	WT = 1.796 ± 0.2033 cKO = 1.362 ± 0.1149	Unpaired Student's t-test		P = 0.1511, ns	t = 1.478, df = 27	Two-tailed	P = 0.3384, ns	P = 0.2383, ns
														P = 0.0293, *	P = 0.0455, *
	f	mEPSC	Amplitude (pA)	Male	P84-98	WT cKO	19 (3) 10 (3)	WT = -15.22 ± 0.9269 cKO = -19.36 ± 0.9716	Unpaired Student's t-test		P = 0.0087, **	t = 2.829, df = 27	Two-tailed	P = 0.5339, ns	P = 0.3208, ns
														P = 0. 8453, ns	P = 0.4767, ns
	h	Intrinsic excitability	Input resistance (MOhm)	Male	P84-98	Ctrl cKO	15 (3) 16 (3)	2-way ANOVA		Interaction :: P = 0.4737, ns Current :: P <0.001, *** Genotype :: P = 0.4789, ns
	j	Intrinsic excitability	AP threshold	Male	P84-98	WT cKO	15 (3) 15 (3)	WT = 906.0 ± 36.22 cKO = 891.3 ± 54.48	Unpaired Student's t-test		P = 0.8243, ns	t = 0.2242, df = 28	Two-tailed	P = 0,0747, ns	P > 0.1, ns
														P = 0.2305, ns	P > 0.1, ns
	l	Intrinsic excitability	Firing rate (Hz)	Male	P84-98	WT ctKO	12 (3) 13 (3)	2-way ANOVA		Interaction :: P = 0.9779, ns Current :: P < 0.001, *** Genotype :: P = 0.5949, ns
	o	Opto-evoked I/E ratio	Ratio (A.U.)	Male	P84-98	WT-CNO (-) WT-CNO (+) cKO-CNO (-) cKO-CNO (+)	7 (3) 3 (2) 7 (3) 9 (3)	2-way ANOVA		Interaction :: P = 0.4781, ns Treatment :: P < 0.001, *** Genotype :: P < 0.001, ***
									Sidak's multiple comparision test	WT-CNO (-) vs. cKO-CNO (-)	P = 0.0037, **
										WT-CNO (-) vs. WT-CNO (+)	P = 0.3293, ns
										WT-CNO (-) vs. cKO-CNO (+)	P = 0.9997, ns
										cKO-CNO (-) vs. WT-CNO (+)	P = 0.003, ***
										cKO-CNO (-) vs. cKO-CNO (+)	P = 0.0047, **
										WT-CNO (+) vs. cKO-CNO (+)	P = 0.1830, ns
6	b	mIPSC	Frequency (Hz)	Male	P84-98	WT cKO	10 (3) 10 (3)	WT = 1.728 ± 0.1602 cKO = 3.222 ± 0.4257	Unpaired Student's t-test		P = 0.0041, **	t = 3.283, df = 18	Two-tailed	P = 0.3457, ns	P = 0.0341, *
														P = 0.5419, ns	P = 0.6234, ns
	c	mIPSC	Amplitude (pA)	Male	P84-98	WT cKO	10 (3) 10 (3)	WT = 13.79 ± 1.255 cKO = 18.02 ± 0.7737	Unpaired Student's t-test		P = 0.0102, *	t = 2.868, df = 18	Two-tailed	P = 0.3598., ns	P = 0.2989, ns
														P = 0.6507, ns	P = 0.6263, ns
	e	mEPSC	Frequency (Hz)	Male	P84-98	WT cKO	13 (3) 11 (3)	WT = 2.809 ± 0.3675 cKO = 2.756 ± 0.3921	Unpaired Student's t-test		P = 0.9226, ns	t = 0.098, df = 22	Two-tailed	P = 0.8466, ns	P = 0.8844, ns
														P = 0.0046, **	P = 0.0488, *
	f	mEPSC	Amplitude (pA)	Male	P84-98	WT cKO	13 (3) 11 (3)	WT = -17.24 ± 1.676 cKO = -17.52 ± 0.8701	Unpaired Student's t-test		P = 0.8911, ns	t = 0.1385, df = 22	Two-tailed	P = 0.5460, ns	P = 0.1605, ns
														P = 0.0699, ns	P = 0.2105, ns
	h	Three chamber test	Sniffing time (s)	Male	P84-98	WT-GFP WT-ChR2 cKO-GFP cKO-ChR2	13 8 9 14	2-way ANOVA		Interaction :: P = 0.3602, ns Target :: P < 0.001, *** Group :: P = 0.6404, ns
								Sidak's multiple comparision test		WT-GFP	P < 0.001, ***
										WT-ChR2	P < 0.001, ***
										cKO-GFP	P = 0.1707, ns
										cKO-ChR2	P < 0.001, ***
						WT-GFP (S) WT-GFP (O)	13	WT-GFP (S) = 101.8 ± 7.439 WT-GFP (O) = 48.76 ± 7.021	Unpaired Student's t-test		P < 0.001, ***	t = 5.187, df = 24	Two-tailed	P = 0.1781, ns	P = 0.4390, ns
														P = 0.6395, ns	P = 0.7449, ns
						WT-ChR2 (S) WT-ChR2 (O)	8	WT-ChR2 (S) = 116.5 ± 10.97 WT-ChR2 (O) = 49.02 ± 8.179	Unpaired Student's t-test		P < 0.001, ***	t = 4.931, df = 14	Two-tailed	P = 0.7578, ns	P = 0.6724, ns
														P = 0.1989, ns	P = 0.0662, ns
						cKO-GFP (S) cKO-GFP (O)	9	cKO-GFP (S) = 85.49 ± 12.25 cKO-GFP (O) = 55.59 ± 11.64	Unpaired Student's t-test		P < 0.096, ns	t = 1.770, df = 16	Two-tailed	P = 0.7358, ns	P = 0.3585, ns
														P = 0.3594, ns	P = 0.4834, ns
						cKO-ChR2 (S) cKO-ChR2 (O)	14	cKO-ChR2 (S) = 98.47 ± 10.74 cKO-ChR2 (O) = 44.38 ± 7.337	Unpaired Student's t-test		P < 0.001, ***	t = 4.159, df = 26	Two-tailed	P = 0.5708, ns	P = 0.3883, ns
														P = 0.2510, ns	P = 0.1376, ns
S1	a	Intrinsic excitability	Input resistance (MOhm)	Male	P84-98	WT cKO	14 (3) 13 (3)	2-way ANOVA		Interaction :: P = 0.8180, ns Current :: P <0.001, *** Genotype :: P = 0.6272, ns
	b	Intrinsic excitability	AP threshold	Male	P84-98	WT cKO	14 (3) 13 (3)	WT = 1109 ± 49.46 cKO = 1068 ± 49.64	Unpaired Student's t-test		P = 0.5659, ns	t = 0.5818, df = 25	Two-tailed	P = 0,6776, ns	P = 0.8093, ns
														P = 0.8041, ns	P = 0.8041, ns
	c	Intrinsic excitability	Firing rate (Hz)	Male	P84-98	WT ctKO	14 (3) 13 (3)	2-way ANOVA		Interaction :: P = 0.5440, ns Current :: P < 0.001, *** Genotype :: P = 0.4599, ns
	d	Intrinsic excitability	Input resistance (MOhm)	Male	P84-98	WT cKO	12 (3) 10 (3)	2-way ANOVA		Interaction :: P = 0.9980, ns Current :: P <0.001, *** Genotype :: P = 0.8985, ns
	e	Intrinsic excitability	AP threshold	Male	P84-98	WT cKO	11 (3) 11 (3)	WT = 1709 ± 127.7 cKO = 1663 ± 172.5	Unpaired Student's t-test		P = 0.8312, ns	t = 0.2160, df = 20	Two-tailed	P = 0.1773, ns	P = 0.0704, ns
														P = 0.9540, ns	P = 0.7120, ns
	f	Intrinsic excitability	Firing rate (Hz)	Male	P84-98	WT ctKO	11 (3) 11 (3)	2-way ANOVA		Interaction :: P = 0.1926, ns Current :: P < 0.001, *** Genotype :: P = 0.3517, ns
	g	Intrinsic excitability	Input resistance (MOhm)	Male	P84-98	WT cKO	12 (3) 10 (3)	2-way ANOVA		Interaction :: P = 0.5698, ns Current :: P <0.001, *** Genotype :: P = 0.4390, ns
	h	Intrinsic excitability	AP threshold	Male	P84-98	WT cKO	12 (3) 10 (3)	WT = 1709 ± 127.7 cKO = 1663 ± 172.5	Unpaired Student's t-test		P = 0.8312, ns	t = 0.2160, df = 20	Two-tailed	P = 0.7709, ns	P = 0.4481, ns
														P = 0.2243, ns	P = 0.3291, ns
	i	Intrinsic excitability	Firing rate (Hz)	Male	P84-98	WT ctKO	12 (3) 10 (3)	2-way ANOVA		Interaction :: P = 0.2279, ns Current :: P < 0.001, *** Genotype :: P = 0.2386, ns
	j	Intrinsic excitability	Input resistance (MOhm)	Male	P84-98	WT cKO	14 (4) 14 (3)	2-way ANOVA		Interaction :: P = 0.2262, ns Current :: P <0.001, *** Genotype :: P = 0.2146, ns
	k	Intrinsic excitability	AP threshold	Male	P84-98	WT cKO	15 (4) 15 (3)	WT = 2041 ± 90.86 cKO = 1725 ± 144.3	Unpaired Student's t-test		P = 0.0739, ns	t = 1.857, df = 28	Two-tailed	P = 0.5009, ns	P = 0.4576, ns
														P = 0.7004, ns	P = 0.4452, ns
	l	Intrinsic excitability	Firing rate (Hz)	Male	P84-98	WT cKO	15 (4) 15 (3)	2-way ANOVA		Interaction :: P < 0.001, *** Current :: P < 0.001, *** Genotype :: P = 0.1175, ns
									Sidak's multiple comparision test	WT vs cKO
										0	P > 0.9999, ns
										50	P > 0.9999, ns
										100	P > 0.9999, ns
										150	P > 0.9999, ns
										200	P > 0.9999, ns
										250	P = 0.9584, ns
										300	P = 0.7640, ns
										350	P = 0.6521, ns
										400	P = 0.4976, ns
										450	P = 0.1204, ns
	m	Intrinsic excitability	Input resistance (MOhm)	Male	P84-98	WT cKO	15 (4) 17 (3)	2-way ANOVA		Interaction :: P = 0.5448, ns Current :: P <0.001, *** Genotype :: P = 0.3153, ns
	n	Intrinsic excitability	AP threshold	Male	P84-98	WT cKO	15 (4) 17 (3)	WT = 1709 ± 127.7 cKO = 1663 ± 172.5	Mann-Whitney test		P = 0.0356, *	Mann-Whitney U = 72		P < 0.001, ***	P < 0.001, ***
														P = 0.7873, ns	P = 0.4707, ns
	o	Intrinsic excitability	Firing rate (Hz)	Male	P84-98	WT ctKO	15 (4) 17 (3)	2-way ANOVA		Interaction :: P = 0.1016, ns Current :: P < 0.001, *** Genotype :: P = 0.2780, ns
S2	a	Intrinsic excitability	Full width at half maximum (FWHM, ms)	Male	P84-98	WT-LH cKO-LH WT-cPFC cKO-cPFC	12 (3) 15 (3) 12 (3) 10 (3)	2-way ANOVA		Interaction :: P = 0.6710, ns region :: P = 0.6239, ns Genotype :: P = 0.0060, **
	b	Intrinsic excitability	Sag amplitude (mV)	Male	P84-98	WT-LH cKO-LH WT-cPFC cKO-cPFC	12 (3) 15 (3) 12 (3) 11 (3)	2-way ANOVA		Interaction :: P = 0.2364, ns region :: P < 0.001, *** Genotype :: P = 0.5748, ns
	c	Intrinsic excitability	Rebound depolarization (mV)	Male	P84-98	WT-LH cKO-LH WT-cPFC cKO-cPFC	12 (3) 15 (3) 12 (3) 11 (3)	2-way ANOVA		Interaction :: P = 0.1970, ns region :: P < 0.001, *** Genotype :: P = 0.3086, ns
	d	Intrinsic excitability	Rebound depolarization (mV)	Male	P84-98	WT-LH cKO-LH WT-cPFC cKO-cPFC	15 (3) 15 (3) 13 (3) 16 (3)	2-way ANOVA		Interaction :: P = 0.8623, ns region :: P = 0.0033, ** Genotype :: P = 0.1325, ns
	f	E/I ratio	Ratio (AU)	Male	P84-98	WT-LH cKO-LH WT-cPFC cKO-cPFC	17 (4) 19 (3) 12 (4) 17 (3)	2-way ANOVA		Interaction :: P = 0.0466, * Region :: P = 0.8484, ns Genotype :: P = 0.1287, ns
									Sidak's multiple comparison test	WT-LH vs cKO-LH	P = 0.9994, ns
										WT-cPFC vs cKO-cPFC	P = 0.1153, ns
S6	a	qPCR	Fold change (AU)	Male	P56-63	WT PFC WT MO WT LH	5 5 5	WT = 0.3500 ± 0.0977 cKO = 0.1935 ± 0.0560	Ordinary one-way ANOVA	P = 0.0015, **
									Sidak's multiple comparision test	PFC vs MO	P = 0.3328, ns
										PFC vs LH	P = 0.0014, **
										MO vs LH	P = 0.0268, *
	b	PFC qPCR	Fold change (AU)	Male	P56-63	WT IRSp53 cKO IRSp53	5 5	WT = 1.012 ± 0.0146 cKO = 0.03 ± 0.0376	Unpaired Student's t-test		P < 0.001, ***	t = 54.26, df = 8	Two-tailed		P = 0.1999, ns
															P = 0.1341, ns
			Fold change (AU)	Male	P56-63	WT KCNK5 cKO KCNK5	4 4	WT = 1.02 ± 0.0149 cKO = 0.53 ± 0.2063	Unpaired Student's t-test		P = 0.0031, **	t = 4.766, df = 6	Two-tailed		P = 0.6878, ns
															P = 0.9372, ns
			Fold change (AU)	Male	P56-63	WT KCNK3 cKO KCNK3	5 5	WT = 1.00 ± 0.0011 cKO = 0.92 ± 0.1368	Unpaired Student's t-test		P = 0.2376, ns	t = 1.276, df = 8	Two-tailed		P = 0.5467, ns
															P = 0.4766, ns
			Fold change (AU)	Male	P56-63	WT KCNQ2 cKO KCNQ2	5 5	WT = 1.00 ± 0.0024 cKO = 1.10 ± 0.2358	Unpaired Student's t-test		P = 0.4043, ns	t = 0.8805, df = 8	Two-tailed		P = 0.0606, ns
															P = 0.1426, ns
			Fold change (AU)	Male	P56-63	WT KCNQ3 cKO KCNQ3	5 5	WT = 1.00 ± 0.0038 cKO = 0.87 ± 0.1871	Mann-Whitney test		P = 0.1508, ns	Mann-Whitney U = 5			P = 0.0438, *
															P = 0.5355, ns
	c	MO qPCR	Fold change (AU)	Male	P56-63	WT IRSp53 cKO IRSp53	5 5	WT = 1.02 ± 0.0181 cKO = 0.21 ± 0.2307	Unpaired Student's t-test		P < 0.001, ***	t = 7.794, df = 8	Two-tailed		P = 0.0847, ns
															P = 0.1823, ns
			Fold change (AU)	Male	P56-63	WT KCNK5 cKO KCNK5	3 3	WT = 1.07 ± 0.0591 cKO = 2.542 ± 0.7438	Unpaired Student's t-test		P = 0.0265, *	t = 3.430, df = 4	Two-tailed		P = 0.9309, ns
															P = 0.2155, ns
			Fold change (AU)	Male	P56-63	WT KCNK3 cKO KCNK3	5 5	WT = 1.01 ± 0.0087 cKO = 1.267 ± 0.2058	Unpaired Student's t-test		P = 0.0223, *	t = 2.825, df = 8	Two-tailed		P = 0.1194, ns
															P = 0.2423, ns
			Fold change (AU)	Male	P56-63	WT KCNQ2 cKO KCNQ2	5 5	WT = 1.01 ± 0.0017 cKO = 1.30 ± 0.2671	Unpaired Student's t-test		P = 0.0391, *	t = 2.463, df = 8	Two-tailed		P = 0.4067, ns
															P = 0.8354, ns
			Fold change (AU)	Male	P56-63	WT KCNQ3 cKO KCNQ3	5 5	WT = 1.01 ± 0.0079 cKO = 1.12 ± 0.1634	Unpaired Student's t-test		P = 0.1681, ns	t = 1.516, df = 8	Two-tailed		P = 0.4991, ns
															P = 0.3007, ns
S7	b	mEPSC	Frequency (Hz)	Female	P84-98	WT cKO	10 (3) 9 (3)	WT = 0.3500 ± 0.0977 cKO = 0.1935 ± 0.0560	Mann-Whitney test		P = 0.1128, ns	Mann-Whitney U = 25		P < 0.001, ***	P = 0.0031, **
														P = 0.0155, *	P = 0.0302, *
	c	mEPSC	Amplitude (pA)	Female	P84-98	WT cKO	10 (3) 9 (3)	WT = 28.10 ± 1.389 cKO = 22.44 ± 0.7434	Unpaired Student's t-test		P = 0.0029, **	t = 0.1385, df = 17	Two-tailed	P = 0.5260, ns	P = 0.2912, ns
														P = 0.9934, ns	P = 0.9252, ns
S8	a	Intrinsic excitability	Input resistance (MOhm)	Male	P84-98	WT ctKO	13 (3) 12 (3)	2-way ANOVA		Interaction :: P = 0.0042, ** Current :: P <0.001, *** Genotype :: P = 0.0374, *
									Sidak's multiple comparision test	WT vs cKO
										0	P = 0.9996, ns
										-25	P = 0.4975, ns
										-50	P = 0.6653, ns
										-75	P = 0.0042, **
	b	Intrinsic excitability	AP threshold	Male	P84-98	WT ctKO	13 (3) 12 (3)	WT = 536.2 ± 213.1 cKO = 690.8 ± 176.4	Unpaired Student's t-test		P = 0.0474, *	t = 2.095, df = 23	Two-tailed	P = 0.6694, ns	P = 0.7460, ns
														P = 0.6580, ns	P = 0.5430, ns
	c	Intrinsic excitability	Firing rate (Hz)	Male	P84-98	WT ctKO	13 (3) 12 (3)	2-way ANOVA		Interaction :: P < 0.001, *** Current :: P < 0.001, *** Genotype :: P = 0.0081, **
									Sidak's multiple comparision test	WT vs ctKO
										0	P > 0.9999, ns
										10	P = 0.8562, ns
										20	P = 0.1268, ns
										30	P = 0.0022, **
										40	P < 0.001, ***
S9	a	mEPSC	Frequency (Hz)	Male	P84-98	WT cKO	13 (3) 13 (3)	WT = 3.565 ± 0.7394 cKO = 4.298 ± 0.5949	Unpaired Student's t-test		P = 0.4472, ns	t = 0.7728, df = 24	Two-tailed	P = 0.2797, ns	P = 0.0153, *
														P = 0.0502, ns	P = 0.1943, ns
		mEPSC	Amplitude (pA)	Male	P84-98	WT cKO	13 (3) 13 (3)	WT = -12.68 ± 0.5390 cKO = -17.24 ± 1.405	Unpaired Student's t-test		P = 0.0058, **	t = 0.3.027, df = 24	Two-tailed	P = 0.8461, ns	P = 0.9499, ns
														P = 0.2750, ns	P = 0.0600, ns
		mIPSC	Frequency (Hz)	Male	P84-98	WT cKO	12 (3) 13 (3)	WT = 0.8618 ± 0.1331 cKO = 0.7885 ± 0.07047	Unpaired Student's t-test		P = 0.6232, ns	t = 0.4981, df = 23	Two-tailed	P = 0.6082, ns	P = 0.6311, ns
														P = 0.2308, ns	P = 0.0286, *
		mIPSC	Amplitude (pA)	Male	P84-98	WT cKO	12 (3) 13 (3)	WT = 10.68 ± 0.6211 cKO = 14.45 ± 1.415	Unpaired Student's t-test		P = 0.0264, *	t = 2.372, df = 23	Two-tailed	P = 0.3068, ns	P = 0.0514, ns
														P = 0.6711, ns	P = 0.8186, ns
	b	Intrinsic excitability	Input resistance (MOhm)	Male	P84-98	WT cKO	13 (3) 16 (3)	2-way ANOVA		Interaction :: P = 0.0160, * Current :: P < 0.001, *** Genotype :: P = 0.0728, ns
										-25	P = 0.2548, ns
										-50	P = 0.2491, ns
										-75	P = 0.2659, ns
										-100	P = 0.3197, ns
		Intrinsic excitability	AP threshold	Male	P84-98	WT cKO	13 (3) 15 (3)	WT = 1186 ± 71.71 cKO = 1291 ± 54.11	Unpaired Student's t-test		P = 0.2452, ns	t = 1.189, df = 26		P = 0.8870, ns	P = 0.3252, ns
														P = 0.8166, ns	P = 0.5498, ns
		Intrinsic excitability	Firing rate (Hz)	Male	P84-98	WT cKO	11 (3) 16 (3)	2-way ANOVA		Interaction :: P = 0.8702, ns Current :: P < 0.001, *** Genotype :: P = 0.5176, ns

## Sheet: Fig 1.
Fig. 1d
Lateral hypothalamus	Mouse 1 (%)	Mouse 2 (%)	Mouse 3 (%)	Ventral tegmental area	Mouse 1 (%)	Mouse 2 (%)	Mouse 3 (%)
Anterior cingulate area	33.4709	28.0185	15.9025	Anterior cingulate area	15.12	14.6521	12.0736
Somatomotor area	17.3331	36.9222	11.2449	Somatomotor areas	43.6792	43.6039	38.5724
Prelimbic area	14.9993	10.8092	11.7237	Prelimbic area	5.22568	9.0071	8.97779
Orbital area	9.77658	2.5549	11.1869	Orbital area	10.4007	5.73722	10.7817
Agranular insular area	5.1231	4.54584	10.8096	Agranular insular area	7.24188	7.22846	8.86468
Infralimbic area	4.99502	2.76852	7.06616	Infralimbic area	1.0445	2.37514	3.55421
Retrosplenial area	2.51886	3.99043	5.65873	Retrosplenial area	2.72204	2.71135	4.35792
Somatosensory area	0.569233	5.73357	5.71677	Somatosensory areas	8.83396	9.35958	6.65595
Dorsal peduncular area	3.0454	1.04247	3.80151	Dorsal peduncular area	0.420966	0.363321	0.386974
Visceral area	0.313078	1.11083	3.91759	Visceral area	0.905235	1.19299	0.851343
Gustatory areas	0.796926	0.743399	2.80035	Gustatory areas	1.20909	0.96524	0.696553
Cortical amygdalar area	0.455386	0.0256345	2.51016	Cortical amygdalar area	0.063303	0.065072	0.297672
Retrohippocampal region	2.88886	0	0.0290192	Retrohippocampal region	0.386149	0.233176	0.637019
Nucleus of the lateral olfactory tract	0.412694	0.00854482	1.8137	Nucleus of the lateral olfactory tract	0.079129	0.065072	0.196464
Hippocampal region	0.939234	0.0512689	1.04469	Hippocampal region	0.60138	0.162681	0.220277
Taenia tecta	0.327309	0.093993	1.30586	Taenia tecta	0.056973	0.027113	0.071441
Posterior parietal association areas	0.199232	0.435786	0.493326	Posterior parietal association areas	0.281699	0.759178	0.946598
Piriform area	0.156539	0	0.957632	Piriform area	0.00633	0.005423	0.01786
Ectorhinal area	0.469617	0.222165	0.362739	Ectorhinal area	0.297525	0.168104	0.142883
Temporal association areas	0.327309	0.299069	0.34823	Temporal association areas	0.39248	0.244021	0.226231

## Sheet: Fig 2.
Fig. 2d	Input resistance (MOhm)				Fig. 2e	Voltage (mV)				Voltage (mV)				Fig. 2f	Voltage (mV)				Voltage (mV)				Fig. 2h	Rheobase (pA)				Fig. 2j	Firing frequency (Hz)										Firing frequency (Hz)										Fig. 2k
Group	WT-LH	cKO-LH	WT-cPFC	cKO-cPFC		WT_LH				cKO_LH					WT_cPFC				cKO_cPFC					WT-LH	cKO-LH	WT-cPFC	cKO-cPFC		WT_LH										cKO_LH
					Input current (pA)	-75	-50	-25	0	-75	-50	-25	0	Input current (pA)	-75	-50	-25	0	-75	-50	-25	0						Input current (pA)	0	50	100	150	200	250	300	350	400	450	0	50	100	150	200	250	300	350	400	450	Input current (pA)
1	165.757	117.584	264.674	257.355	1	-12.5546	-8.71104	-4.53057	-0.13498	-8.92784	-6.1878	-3.37845	-0.06558	1	-19.7302	-14.1248	-7.44159	0.098157	-19.1494	-13.6077	-7.18652	0.156402	1	140	105	95	45	1	0	0	0	2	9	14	18	21	23	25	0	0	0	8	15	20	23	26	28	30	1
2	80.616	129.626	233.562	379.659	2	-6.09541	-4.10351	-2.16624	-0.02319	-9.66073	-6.81661	-3.37443	-0.00596	2	-17.7002	-12.0707	-6.54629	-0.07819	-28.1726	-20.6562	-11.1277	0.289498	2	250	95	100	45	2	0	0	0	0	0	0	0	2	7	11	0	0	0	11	18	23	27	30	32	33	2
3	133.86	89.982	193.891	303.062	3	-9.99157	-6.76505	-3.41103	0.045439	-6.7278	-4.60439	-2.32056	0.009466	3	-14.3123	-10.9869	-5.28785	-0.05443	-22.5945	-16.1537	-8.3268	0.051725	3	180	150	80	80	3	0	0	0	0	3	8	12	15	18	20	0	0	0	0	8	15	20	24	27	30	3
4	205.388	84.794	235.566	191.944	4	-15.3687	-8.71894	-4.49298	0.338354	-6.37345	-4.2762	-2.23362	0.011829	4	-18.3385	-12.9537	-6.97371	-0.70134	-14.7522	-10.204	-5.3656	-0.36967	4	205	155	95	150	4	0	0	0	0	1	6	11	15	18	21	0	0	0	0	5	10	14	17	19	21	4
5	131.231	86.1	255.028	137.048	5	-9.88594	-6.78442	-3.46247	-0.05731	-6.42604	-4.79552	-2.43529	-0.03781	5	-19.2266	-13.5106	-7.09724	-0.11207	-10.37	-7.29751	-3.93884	-0.06892	5	195	140	155	65	5	0	0	0	0	1	7	11	14	18	20	0	0	0	2	6	10	13	15	17	17	5
6	132.385	109.984	328.889	118.184	6	-9.93626	-6.48371	-3.37419	0.059296	-8.16642	-5.51847	-3.21624	0.231481	6	-24.5363	-18.1242	-9.69096	0.060064	-9.19595	-6.59032	-3.42958	-0.40089	6	200	105	65	80	6	0	0	0	0	1	6	11	14	17	19	0	0	1	8	13	18	20	23	24	26	6
7	101.659	125.636	185.966	301.429	7	-7.68836	-5.21809	-2.65786	-0.07018	-9.35558	-6.48968	-3.29551	0.049386	7	-14.1773	-9.73467	-5.04833	-0.24226	-21.7859	-16.7284	-8.56631	0.612508	7	245	125	140	95	7	0	0	0	0	0	1	6	10	13	17	0	0	0	5	9	12	14	15	16	17	7
8	73.603	109.635	231.95	272.121	8	-5.53963	-3.71476	-1.88396	-0.01634	-8.46567	-6.05724	-3.09631	-0.31637	8	-18.2692	-12.9901	-7.01416	-0.93205	-18.1871	-14.5766	-6.81785	1.90343	8	250	110	125	160	8	0	0	0	0	0	0	1	5	9	12	0	0	0	7	14	18	21	24	26	27	8
9	146.53	149.02	185.439	357.407	9	-11.06	-7.32236	-4.12311	0.084338	-11.7873	-8.9044	-4.5997	-0.80391	9	-14.6882	-10.2758	-4.94579	-1.01165	-26.4734	-18.5798	-9.89992	0.417233	9	85	135	200	85	9	0	0	5	12	16	20	22	24	25	24	0	0	0	3	9	14	18	20	21	22	9
10	78.875	167.54	153.517	263.495	10	-5.95169	-4.03119	-2.01266	-0.0516	-12.456	-8.75076	-4.82204	0.19602	10	-11.4921	-7.99441	-4.24761	0.052118	-19.7574	-13.6395	-7.2235	0.061842	10	225	130	90	135	10	0	0	0	0	0	6	10	12	15	16	0	0	0	5	11	14	17	19	20	20	10
11	81.576	117.791	176.678	154.081	11	-6.06393	-4.11193	-2.03799	0.042746	-8.8349	-6.02181	-3.17445	0.031908	11	-13.2743	-9.31147	-4.88886	-0.02532	-11.6931	-8.13335	-4.41313	-0.09309	11	180	215	140	135	11	0	0	0	0	2	8	13	17	19	22	0	0	0	0	0	3	8	10	14	15	11
12	71.719	105.988	209.917	243.339	12	-5.42943	-3.63863	-1.96038	-0.01228	-7.56349	-5.32485	-2.50838	0.33001	12	-15.6586	-10.9497	-5.34036	-0.03536	-18.5561	-13.3821	-7.37879	-0.27893	12	330	220	80	100	12	0	0	0	0	0	1	2	6	10	13	0	0	0	0	0	4	8	12	14	16	12
13	64.361	133.305	120.617	234.587	13	-4.79941	-3.29907	-1.5971	-0.00333	-9.99815	-6.82808	-3.49433	-0.00064	13	-9.18955	-6.1976	-3.19089	-0.14034	-17.9487	-12.754	-7.00473	-0.3162	13	175	150	110	100	13	0	0	0	0	6	11	15	19	21	24	0	0	0	1	6	10	14	17	19	19	13
14	106.953	95.164		231.034	14	-7.8368	-5.55503	-2.47154	0.048142	-7.08855	-5.11832	-2.51813	-0.02497	14					-17.3966	-12.3096	-6.33361	-0.13576	14	180	205		130	14	0	0	0	0	3	11	15	18	21	24	0	0	0	0	1	6	10	15	17	19	14
15	140.902	159.527		298.334	15	-10.5251	-7.51674	-3.92833	0.020663	-12.4097	-7.79736	-4.46215	-0.22748	15					-23.1958	-16.2613	-8.60429	-0.88693	15	130	100		110	15	0	0	3	3	7	9	11	14	15	15	0	0	0	9	15	19	22	23	25	25	15
16				365.897										16					-27.4845	-19.6936	-10.619	-0.01792					65																						16
[truncated: 20 more columns]

## Sheet: Fig 3.
Fig. 3d	Voltage (mV)				Voltage (mV)				Fig. 3f	Rheobase (pA)		Fig. 3h	Firing frequency (Hz)																				Fig. 3i	Sniffing time (s)				Fig. 3j	Preference index (A.U.)		Fig. 3k	DM (m)		Fig. 3l	Center time (s)		Fig. 3m	Open arm duration (s)
Group	WT				ctKO					WT	ctKO		WT										ctKO											WT_S	WT_Obj	ctKO_S	ctKO_Obj		WT	ctKO		WT	ctKO		WT	ctKO		WT	ctKO
Input current (pA)	-75	-50	-25	0	-75	-50	-25	0				Input current (pA)	0	50	100	150	200	250	300	350	400	450	0	50	100	150	200	250	300	350	400	450
1	-6.99583	-5.40236	-2.62348	-0.51266	-9.6938	-6.77509	-3.88948	-0.85305	1	232	104	1	0	0	0	0	0	0	3	10	15	18	0	0	1	9	15	19	22	24	25	26	1	167.273	80.4871	97.0283	76.0745	1	0.350282	0.121048	1	155.085	223.694	1	313.149	367.983	1	177.24	113.371
2	-7.1559	-5.54419	-2.77292	-0.86976	-10.2184	-7.25173	-4.20138	-0.59886	2	142	100	2	0	0	0	0	0	3	8	13	18	21	0	0	0	11	20	27	31	34	36	13	2	151.21	48.9798	111.97	62.2572	2	0.510666	0.285333	2	111.412	128.996	2	132.233	529.169	2	185.648	126.657
3	-9.49046	-7.11343	-3.21684	-0.75018	-8.83657	-6.40656	-3.57949	-0.92023	3	194	98	3	0	0	0	0	5	9	12	15	17	19	0	0	2	15	22	25	27	26	9	6	3	196.32	33.6653	94.0849	83.3533	3	0.70724	0.0604808	3	179.623	185.519	3	624.459	531.972	3	81.2129	203.727
4	-8.1999	-5.93698	-3.36163	-0.75685	-8.73792	-6.27276	-3.60971	-0.8051	4	190	104	4	0	0	0	0	3	8	13	17	21	23	0	0	5	8	13	17	21	23	24	26	4	67.3973	30.4622	130.787	53.6493	4	0.37743	0.418235	4	142.392	199.529	4	602.138	313.598	4	82.0137	126.657
5	-7.8559	-5.39949	-3.11606	-0.71779	-8.12743	-5.68988	-3.01892	-0.8114	5	216	86	5	0	0	0	0	6	8	13	16	20	22	0	0	0	10	16	20	24	25	27	27	5	203.395	47.0911	84.1465	58.8225	5	0.624002	0.177129	5	183.791	127.185	5	461.652	417.696	5	131.062	99.8281
6	-8.35032	-5.98791	-3.21505	-0.56551	-8.55727	-6.14478	-3.60851	-0.51858	6	200	80	6	0	0	0	0	0	6	10	14	18	21	0	0	4	13	19	22	25	27	28	28	6	258.779	100.729	120.522	28.7957	6	0.439629	0.614303	6	164.927	149.126	6	521.277	324.241	6	169.238	234.53
7	-5.88805	-4.1705	-2.46695	-0.65904	-8.56649	-6.13211	-3.33675	-0.65414	7	168	74	7	0	0	0	0	9	14	20	23	25	26	0	0	4	13	19	23	25	26	26	26	7	142.164	59.4546	123.647	65.3562	7	0.410227	0.308412	7	188.575	87.6719	7	528.084	411.324	7	92.5573	247.36
8	-7.91973	-5.59583	-3.13158	-0.58775	-9.76694	-6.9361	-3.89406	-0.6884	8	202	96	8	0	0	0	0	1	9	15	20	24	26	0	0	5	11	15	18	20	22	22	24	8	170.934	75.7408	203.772	79.2133	8	0.385906	0.44016	8	171.495	68.8928	8	456.28	896.818	8	120.051	167.798
9	-7.03521	-4.92568	-2.92351	-0.69467	-11.4565	-8.26897	-4.81529	-0.86259	9	162	84	9	0	0	0	0	1	9	15	20	23	25	0	0	3	10	16	19	23	25	27	27	9	116.415	14.3517	189.341	53.3157	9	0.780499	0.560567	9	141.96	140.256	9	453.077	570.708	9	179.165	181.105
10	-10.4087	-7.46426	-4.23313	-0.75977	-9.49065	-6.57551	-3.5824	-0.68291	10	212	144	10	0	0	0	2	9	14	19	22	24	26	0	0	4	11	16	19	22	24	25	25	10	87.2527	47.0925	113.151	56.8257	10	0.298933	0.331371	10	219.328	171.269	10	399.791	887.796	10	198.661	135.8
11	-9.05935	-6.54465	-3.65649	-0.84808	-7.80371	-5.49417	-3.2754	-0.66294	11	150	88	11	0	0	0	0	9	15	19	22	24	26	0	0	0	0	8	11	15	18	20	21	11	151.272	16.7487	137.507	60.9218	11	0.800635	0.385958	11	161.382	164.014	11	455.679	1026	11	238.552	213.202
12	-7.39172	-5.24229	-3.15412	-0.69783	-6.99861	-5.05454	-2.90123	-0.6743	12	158	80	12	0	0	0	6	11	16	19	22	24	25	0	0	2	9	15	19	23	25	27	28	12	215.611	36.4357	110.672	85.7814	12	0.710881	0.1267	12	203.635	125.99	12	437.228	383.687	12	142.907	209.105
13	-9.32143	-6.51046	-3.84335	-0.58465	-10.5431	-7.52286	-3.66878	-2.09088	13	136		13	0	0	0	4	14	20	25	28	30	31	0	0	7	14	19	22	26	28	29	30	13	134.965	45.0441	166.301	25.0586	13	0.499535	0.738099	13	168.549	113.648	13	351.678	709.483	13	54.8521	184.042
14	-8.86631	-6.15775	-3.37346	-0.67058					14	142		14	0	0	0	0	5	11	15	19	22	24											14	130.728	26.526	194.384	55.5527	14	0.662635	0.555466	14	147.992	159.581	14	255.016	236.939	14	81.575	175.972
15	-10.9525	-7.79789	-4.3645	-0.68318					15	168		15	0	0	3	9	14	18	21	24	25	26											15			117.548	129.76	15		-0.04938	15	183.736	134.176	15	294.188	359.93	15	139.011	239.608
16	-8.84718	-6.32964	-3.55715	-0.6147					16	86		16	0	0	7	16	23	28	32	34	36	38											16			108.042	59.4266	16		0.290296	16	219.773	190.302	16	641.495	215.618	16	74.633	156.916
17	-7.45694	-5.03528	-2.98697	-0.61521					17	78		17	0	0	1	7	12	16	19	22	24	26											17			105.497	55.451	17		0.310945	17		165.161	17		115.55	17		145.705
18	-14.4806	-10.1391	-5.88125	-0.53206					18	110																							18			133.164	66.1648	18		0.336124	18		122.083	18		185.782	18		168.188
19	-13.5786	-10.2477	-5.42064	-0.65487																													19			48.5127	52.4831	19		-0.03931	19		173.697	19		384.009	19		204.728
20	-12.2144	-8.88585	-4.93666	-0.78258																													20			155.619	29.996	20		0.676793	20		200.089	20		279.006	20		98.1628
																																	21			86.7516	44.4769	21		0.322146	21		263.784	21		513.069	21		249.77
																																	22			164.141	22.5193	22		0.758714	22		256.258	22		162.859	22		283.027
																																	23			68.2668	56.3218	23		0.095876	23		301.467	23		252.681	23		205.889
																																									24		200.618	24		460.784	24		121.716
[truncated: 6 more columns]

## Sheet: Fig 4.
Fig. 4b	Frequency (Hz)		Fig. 4c	Amplitude (pA)		Fig. 4e	Frequency (Hz)		Fig. 4f	Amplitude (pA)		Fig. 4j	Amplitude (pA)		Fig. 4l	Voltage (mV)						Fig. 4n	AP threshold (pA)		Fig. 4p	Firing frequency (Hz)				Firing frequency (Hz)
Group	WT	cKO		WT	cKO		WT	cKO		WT	cKO		WT	cKO		WT			ctKO				WT	cKO		WT				cKO
															Input current (pA)	-75	-50	-25	-75	-50	-25				Input current (pA)	0	10	20	30	0	10	20	30
1	0.366667	5.58333	1	12.6198	18.5995	1	0.516667	2.05833	1	11.6986	20.1689	1	22.6402	37.4697	1	-55.567	-36.5045	-21.8247	-38.563	-27.0282	-14.1647	1	600	900	1	0	0	2	2	0	0	0	2
2	1.20833	1.16667	2	18.8044	17.2774	2	2.70833	0.266667	2	13.5594	11.7014	2	38.9484	65.9501	2	-51.2017	-33.874	-17.4954	-41.2379	-28.7371	-16.4749	2	730	1040	2	0	0	2	2	0	3	9	12
3	1.09167	3.31667	3	14.0508	14.095	3	0.725	1.49167	3	10.5196	17.1286	3	5.2418	151.749	3	-24.4825	-18.5307	-11.0983	-58.1169	-38.5332	-21.8656	3	720	890	3	0	0	2	4	0	0	0	1
4	2.11667	4.40833	4	15.1029	16.6922	4	1.54167	2.63333	4	12.7122	15.3301	4	19.077	11.2465	4	-64.3144	-43.2941	-22.3164	-50.9022	-34.028	-18.8994	4	760	830	4	0	1	2	3	0	3	9	12
5	1.54167	2.33333	5	12.3861	15.0136	5	0.8	0.591667	5	10.8854	9.75449	5	71.8852	19.5956	5	-24.5894	-18.1569	-10.9706	-16.2993	-12.0215	-6.79779	5	700	820	5	0	1	3	3	0	0	0	0
6	0.808333	1.65	6	10.2145	14.5052	6	0.525	0.416667	6	10.9489	17.3149	6	70.2032	622.543	6	-34.7332	-24.7483	-14.7971	-31.4387	-22.2001	-12.2359	6	970	1010	6	0	1	3	4	0	0	0	1
7	1.80833	1.21667	7	18.0546	14.6525	7	2.73333	0.575	7	13.764	14.8955	7	10.8456	157.747	7	-71.1711	-45.1713	-24.2085	-42.0883	-28.4026	-16.2774	7	670	840	7	0	1	3	5	0	0	8	18
8	1.04167	1.075	8	8.67768	8.96257	8	0.575	1.575	8	13.1241	9.73163	8	23.1131	180.013	8	-13.5665	-9.18664	-5.12115	-36.1363	-24.903	-13.104	8	610	830	8	0	4	8	5	0	0	1	2
9	0.675	4	9	13.9167	8.0712	9	0.925	0.641667	9	12.2317	9.12631	9	27.2191	437.456	9	-59.7386	-37.6045	-22.047	-24.9621	-18.2967	-10.1376	9	670	680	9	0	1	2	5	0	0	0	1
10	0.841667	5.85833	10	14.485	13.4243	10	0.458333	0.883333	10	16.3245	13.3635	10	37.1337	327.149	10	-75.0484	-38.7774	-22.3629	-14.9752	-10.4675	-5.55167	10	620	1340	10					0	0	0	0
11	1.35833	1.58333	11	12.035	12.8244	11	1.63333	2.325	11	13.4116	14.3328	11	15.238	45.2074	11	-49.8655	-33.2765	-19.0011	-15.4406	-10.8057	-6.18525	11	1000	860	11					0	0	0	0
12		4.30833	12		15.9236	12	0.991667	5.775	12	11.8071	10.4772	12	43.3567	43.5666	12				-14.5823	-10.2096	-5.48744	12		730	12					0	0	0	0
13		1.58333	13		12.8244	13		0.633333	13		12.6235	13	65.4617	148.74
14		0.708333	14		12.6359	14		0.766667	14		10.1082	14	41.28	85.6265
												15	25.4083	21.5837
												16	44.0194	141.462
												17	13.3915	141.462
												18	33.7255	79.2823
												19	69.0767	257.762
												20	93.1998	280.986
												21		220.905
												22		189.779
												23		137.165
												24		78.8434
												25		208.555

## Sheet: Fig 5.
Fig. 5b	Frequency (Hz)		Fig. 5c	Amplitude (pA)		Fig. 5e	Frequency (Hz)		Fig. 5f	Amplitude (pA)		Fig. 5h	Voltage (mV)				Fig. 5j	AP threshold (pA)		Fig. 5l	Firing frequency (Hz)						Firing frequency (Hz)						Fig. 5o	I/E ratio
Group	WT	cKO		WT	cKO		WT	cKO		WT	cKO		WT		cKO			WT	cKO		WT						cKO							WT-ACSF	WT-CNO	cKO-ACSF	cKO-CNO
												Input current (pA)	-50	-25	-50	-25				Input current (pA)	0	10	20	30	40	50	0	10	20	30	40	50	Input current (pA)
1	2.28333	0.275	1	21.4338	12.6837	1	1.85833	0.525	1	-22.1831	-13.9056	1	-29.2709	-15.5481	-19.8774	-8.94369	1	870	970	1	0	0	2	7	14	21	0	0	0	0	9	12	1	0.759059	1.58975	0.66651	0.99747
2	1.4	0.775	2	17.2668	17.7592	2	2.40833	1.375	2	-15.5964	-22.8606	2	-35.6998	-17.2704	-22.3908	-13.2366	2	930	590	2	0	0	0	6	14	22	0	0	3	11	19	24	2	1.02233	1.60292	0.67812	0.67165
3	1.2	0.791667	3	18.8948	15.9088	3	0.966667	1.23333	3	-16.3997	-16.2703	3	-44.1405	-20.8445	-14.8121	-8.0056	3	820	570	3	0	0	5	14	23	34	0	0	0	7	11	12	3	0.948458	2.20357	0.39871	1.32961
4	2.93333	1.03333	4	12.7568	18.3616	4	0.616667	1.04167	4	-9.26916	-18.0907	4	-31.0927	-15.7716	-16.6478	-10.0375	4	1020	1060	4	0	0	0	1	5	6	0	0	0	0	5	9	4	1.21479		0.54901	1.73065
5	1.48333	0.416667	5	12.0311	17.603	5	2.85	1.58333	5	-18.2212	-18.0526	5	-38.0195	-18.4966	-27.9822	-14.3989	5	820	1200	5	0	1	3	6	9	11	0	0	2	3	5	7	5	2.40178		0.24223	1.62822
6	2.25	0.133333	6	18.9582	17.4827	6	0.75	1.69167	6	-11.485	-23.1969	6	-37.3041	-17.4903	-32.9431	-17.2619	6	760	1160	6	0	0	4	5	5	4	0	0	3	5	7	9	6	1.65009		0.278535	1.28339
7	0.891667	0.891667	7	11.1342	20.3137	7	0.95	1.59167	7	-9.2199	-22.7598	7	-49.8737	-24.4715	-26.3383	-15.11	7	710	770	7	0	3	5	5	6	5	0	0	5	3	3	3	7	0.91334		0.254727	1.07961
8	0.875	1.04167	8	19.5612	14.7258	8	3.04167	1.60833	8	-11.1413	-18.1715	8	-30.8516	-15.9038	-29.6765	-17.0581	8	1090	690	8	0	0	3	5	9	12	0	0	5	5	4	3	8				1.2412
9	1.49167	0.491667	9	15.5312	15.572	9	1.225	1.3	9	-17.8825	-19.3996	9	-43.8349	-23.5929	-17.6623	-9.31009	9	1070	750	9	0	0	3	7	11	14	0	0	0	3	3	2	9				0.88803
10	1.3	0.966667	10	23.8874	19.5759	10	2.51667	1.66667	10	-17.7469	-20.9076	10	-43.1061	-22.2914	-46.379	-21.6195	10	1050	960	10	0	0	3	6	7	7	0	0	4	11	23	35
11	1.275		11	12.9731		11	1.95833		11	-22.1048		11	-22.7065	-11.0666	-55.7651	-24.4328	11	1030	890	11	0	0	0	7	13	21	0	0	0	5	8	5
12	1.46667		12	16.4492		12	1.775		12	-10.2392		12	-15.0692	-8.81843	-24.1151	-11.4624	12	1000	770	12	0	1	3	6	9	11	0	0	2	7	14	17
13	0.783333		13	10.2712		13	0.633333		13	-12.6786		13	-16.106	-8.73281	-18.1723	-9.17817	13	990	740	13							0	0	5	11	17	20
14	1.975		14	20.7679		14	1.73333		14	-11.4088		14	-8.57958	-4.27601	-20.8217	-10.2796	14	700	1110
15	0.716667		15	13.1656		15	2.93333		15	-14.3862		15	-9.50994	-5.33816	-25.4016	-13.2449	15	730	1140
16	1.74167		16	16.2658		16	0.808333		16	-16.0612		16			-35.7517	-18.9866
17	0.675		17	11.9722		17	3.425		17	-19.4104
18	2.31667		18	17.8043		18	1.99167		18	-15.9888
						19	1.69167		19	-17.7878

## Sheet: Fig 6.
Fig. 6b	Frequency (Hz)		Fig. 6c	Amplitude (pA)		Fig. 6e	Frequency (Hz)		Fig. 6f	Amplitude (pA)		Fig. 6h	Sniffing time (s)								Fig. 6i	Preference index (A.U.)		Preference index (A.U.)		Fig. 6j	DM (m)
Group	WT	cKO		WT	cKO		WT	cKO		WT	cKO		WTGFP_S	WTGFP_O	WTChR2_S	WTChR2_O	cKOGFP_S	cKOGFP_O	cKOChR2_S	cKOChR2_O		WTGFP	WTChR2	cKOGFP	cKOChR2		WTGFP	WTChR2	cKOGFP	cKOChR2
1	2.525	4.01667	1	19.427	22.0383	1	0.95	3.16667	1	-12.6413	-24.1621	1	66.8968	77.0731	136.233	40.84	60.2608	56.8907	61.2952	86.3872	1	-0.07068	0.538721	0.028767	-0.16991	1	14177.2	7171.7	11320.2	7912.54
2	1.25	5.94167	2	9.42229	21.0434	2	0.95	2.875	2	-22.3843	-17.6615	2	40.4717	101.063	115.903	56.617	142.339	15.5152	103.565	62.3926	2	-0.4281	0.343647	0.803424	0.24809	2	9148.14	5952.2	10433.5	7920.39
3	1.46667	2.85	3	12.6631	19.6063	3	1.76667	3.31667	3	-10.4147	-20.407	3	107.532	63.425	69.3658	66.6633	97.3895	39.6698	150.852	61.9625	3	0.258001	0.019867	0.421129	0.417685	3	12847.7	9746.12	10852.8	9782.99
4	1.425	3.08333	4	12.9413	16.5527	4	2.83333	2.15833	4	-10.7668	-15.023	4	85.5838	33.5996	108.269	28.06	63.5622	77.0087	145.367	85.0115	4	0.43617	0.588349	-0.09566	0.261984	4	14024.3	10861.4	14482.6	8293.45
5	2.15833	1.48333	5	10.262	17.8516	5	3.33333	2.25	5	-19.3208	-15.4476	5	89.0512	15.7816	156.448	61.158	33.0657	124.589	60.1219	15.2473	5	0.698919	0.437902	-0.58053	0.595397	5	11589.2	9238.83	7184.3	4599.04
6	1.26667	3.55	6	19.4747	15.7722	6	2.325	1.175	6	-10.9683	-16.3263	6	127.225	56.155	119.013	66.9302	140.154	44.916	100.498	41.4072	6	0.387556	0.280101	0.514605	0.41641	6	7614.7	15399.8	7377.82	9351.18
7	1.33333	3.36667	7	8.82002	19.08	7	5.25	2.08333	7	-30.2875	-19.0912	7	114.138	29.2936	78.4411	68.0312	61.6252	23.7892	132.997	26.9597	7	0.591532	0.071071	0.44297	0.662913	7	10874.6	8962.77	5409.58	7917.78
8	1.65	4.26667	8	11.7639	14.9958	8	2.55	1.45833	8	-11.0466	-17.3614	8	103.161	72.3999	148.245	3.83709	85.2142	31.263	87.116	52.4831	8	0.175216	0.949539	0.463191	0.248088	8	8574.24	5634.04	8135.25	12187.7
9	1.63333	1.80833	9	16.2841	15.0956	9	3.53333	2.51667	9	-18.8511	-15.32	9	136.359	48.0108			85.8148	86.6489	88.5173	13.9799	9	0.47919		-0.00484	0.727214	9	6663.62		9393.82	11470.2
10	2.575	1.85	10	16.8211	18.1294	10	4.34167	6.05	10	-23.2985	-17.7861	10	105.036	54.2531					85.245	21.3196	10	0.31881			0.599875	10	8535.24			17873
						11	1.46667	3.26667	11	-19.0221	-14.1373	11	97.1893	17.9498					87.9045	82.5982	11	0.688207			0.031122	11	7095.08			12222.8
						12	3.06667		12	-19.4989		12	130.461	39.9391					178.431	35.3992	12	0.531231			0.668904	12	11369.3			9730.5
						13	4.15		13	-15.672		13	120.451	24.891					52.5832	9.67585	13	0.657484			0.689175	13	9612.72			3932.75
												14							44.1085	26.4918	14				0.249527	14				5763.38

## Sheet: Fig S1.
Fig. S1a	Voltage (mV)								Fig. S1b	AP threshold (pA)		Fig. S1c	Firing frequency (Hz)										Firing frequency (Hz)										Fig. S1d	Voltage (mV)								Fig. S1e	AP threshold (pA)		Fig. S1f	Firing frequency (Hz)
mPFC_L2	WT				cKO					WT	cKO		WT										mPFC_L2_cKO										ACC_L2	WT				cKO					WT	cKO		WT
Input current (pA)	-75	-50	-25	0	-75	-50	-25	0				Input current (pA)	0	50	100	150	200	250	300	350	400	450	0	50	100	150	200	250	300	350	400	450	Input current (pA)	-75	-50	-25	0	-75	-50	-25	0				Input current (pA)	0	50	100	150
1	-26.9433	-19.788	-11.011	-0.24384	-15.1128	-10.4688	-5.44498	0.193728	1	1100	1340	1	0	7	16	21	25	27	29	29	6	3	0	0	7	12	16	20	23	26	28	28	1	-19.862	-14.243	-7.6995	0.04687	-6.3259	-4.3863	-2.259	-0.0193	1	1150	1650	1	0	0	0	0
2	-17.5129	-12.613	-7.15418	-0.30023	-11.4465	-8.0437	-4.41436	0.02769	2	1240	1100	2	0	0	6	11	14	17	19	20	21	22	0	2	11	17	21	25	28	29	31	32	2	-10.968	-7.4323	-3.7928	0.00062	-5.3077	-3.6487	-1.9131	-0.0028	2	1940	1240	2	0	0	0	0
3	-18.4668	-13.5744	-7.61128	0.235156	-15.7601	-11.0623	-5.60049	-0.13063	3	1500	1200	3	0	6	12	16	20	23	25	27	29	30	0	1	8	12	17	19	23	26	28	29	3	-5.2958	-3.6049	-1.8876	0.04289	-5.4804	-3.8633	-2.0464	0.00452	3	2110	2130	3	0	0	0	0
4	-28.7571	-22.6202	-13.4537	0.096246	-16.3439	-11.6151	-6.04846	-0.08172	4	990	1000	4	0	6	11	16	20	25	28	32	34	36	0	0	12	19	24	28	31	32	33	33	4	-7.6495	-5.5104	-2.9456	-0.0196	-5.5755	-3.892	-2.0375	0.00392	4	2220	2230	4	0	0	0	0
5	-17.1391	-12.6366	-6.69722	0.317035	-18.1796	-12.875	-6.86737	-0.12662	5	1160	1070	5	0	0	8	15	20	24	27	29	30	31	0	2	9	14	18	20	22	22	22	9	5	-5.7971	-4.03	-2.1015	0.01061	-13.352	-9.2119	-5.0183	0.03122	5	1080	1220	5	0	0	8	19
6	-21.063	-15.5458	-8.53928	0.032	-26.0923	-20.7056	-12.5497	-1.03272	6	830	750	6	0	6	13	19	23	26	28	22	11	6	0	5	11	16	19	21	21	17	6	4	6	-17.933	-13.157	-7.4737	0.01668	-8.0456	-5.723	-3.1518	0.02132	6	1780	2620	6	0	0	0	0
7	-21.7874	-15.7285	-8.46595	0.044939	-26.4314	-20.4812	-11.387	0.17185	7	1340	970	7	0	2	9	13	17	20	23	25	26	27	0	6	13	17	21	23	23	23	10	4	7	-1.823	-1.349	-0.7622	0.02363	-14.237	-10.364	-5.7202	-0.0833	7	2060	2210	7	0	0	0	0
8	-15.1787	-10.7012	-5.54334	-0.14024	-18.3407	-12.7583	-7.14345	0.050618	8	1230	800	8	0	3	8	12	16	20	23	26	28	30	0	6	13	18	21	23	22	10	6	3	8	-5.9172	-4.0904	-2.0086	0.00481	-6.571	-4.4265	-2.3744	0.00361	8	1210	1370	8	0	0	2	10
9	-10.4249	-7.55771	-3.85553	-0.25125	-20.9817	-15.7371	-8.55733	0.235047	9	1060	930	9	0	0	3	9	14	17	21	22	24	26	0	4	10	14	18	21	22	23	23	17	9	-11.794	-8.3481	-4.5416	0.01844	-18.434	-12.868	-6.6086	-0.0555	9	1970	1490	9	0	0	0	0
10	-19.7091	-14.476	-7.7	0.340948	-12.3499	-8.46264	-4.34023	-0.26363	10	1150	1240	10	0	2	7	11	14	17	19	21	22	23	0	0	4	9	13	16	18	20	22	24	10	-8.7351	-6.0074	-2.9565	-0.0375	-10.674	-7.7187	-4.2425	-0.0718	10	1920	670	10	0	0	0	0
11	-19.9903	-15.0061	-7.58458	-0.15044	-15.5203	-11.0575	-5.86543	0.125644	11	1050	1040	11	0	4	11	17	22	26	29	30	30	24	0	0	10	17	23	27	29	29	23	14	11	-5.3136	-3.6248	-1.9072	0.01942					11	1360	1460	11	0	0	0	0
12	-16.8819	-12.525	-6.93204	-0.0635	-19.5073	-14.1216	-7.84832	-0.24984	12	800	1280	12	0	4	15	23	30	34	37	38	39	38	0	3	11	17	22	27	30	33	35	36	12	-8.4564	-5.8177	-3.0213	-0.0154					12			12
13	-15.9325	-11.4802	-6.1403	0.123624	-17.3571	-12.2403	-6.52762	0.163778	13	1040	1170	13	0	2	8	13	17	22	27	30	33	35	0	3	12	19	25	30	34	36	39	40	13									13			13
14	-14.1293	-9.81355	-5.43927	0.035063					14	1040		14	0	0	9	15	21	25	29	32	34	36											14									14			14
15									15			15																					15									15			15
16									16			16																					16									16			16
17									17			17																					17									17			17
18									18			18																					18									18			18
19									19			19																					19									19			19
20									20			20																					20									20			20
Fig. S1j	Voltage (mV)								Fig. S1k	AP threshold (pA)		Fig. S1l	Firing frequency (Hz)										Firing frequency (Hz)										Fig. S1d	Voltage (mV)								Fig. S1e	AP threshold (pA)		Fig. S1f	Firing frequency (Hz)
ACC_L2	WT				cKO					WT	cKO		WT										mPFC_L2_cKO										ACC_L2	WT				cKO					WT	cKO		WT
Input current (pA)	-75	-50	-25	0	-75	-50	-25	0				Input current (pA)	0	50	100	150	200	250	300	350	400	450	0	50	100	150	200	250	300	350	400	450	Input current (pA)	-75	-50	-25	0	-75	-50	-25	0				Input current (pA)	0	50	100	150
1	-3.895	-2.6747	-1.3929	-0.0617	-6.202	-4.41	-2.4328	-0.1195	1	2320	2100	1	0	0	0	0	0	0	0	0	6	9	0	0	0	0	0	5	8	11	14	17	1	-14.751	-11.219	-7.2573	-0.3769	-10.961	-7.8076	-4.0755	-0.2136	1	1120	1630	1	0	0	9	15
2	-4	-2.8629	-1.4668	-0.2552	-11.211	-7.6861	-4.2497	-0.197	2	2240	1880	2	0	0	0	0	0	0	2	7	10	13	0	0	0	2	6	9	12	14	17	20	2	-15.154	-11.148	-6.2199	-0.0285	-9.465	-6.6117	-3.4638	0.0762	2	1290	1940	2	0	0	7	17
3	-19.833	-13.697	-6.9745	-0.0526	-8.1058	-5.6727	-3.0112	-0.0098	3	1250	2080	3	0	0	0	8	18	25	27	30	30	15	0	0	0	0	0	3	7	8	10	13	3	-10.894	-7.5671	-4.055	0.01374	-10.719	-7.5173	-4.0041	-0.0205	3	1400	1660	3	0	0	1	10
4	-4.3048	-2.7992	-1.882	-0.2475	-7.9098	-5.5891	-2.9018	-0.0687	4	1880	1990	4	0	0	0	2	8	12	16	19	21	23	0	0	0	1	7	12	15	18	20	22	4	-6.2533	-4.3245	-2.1934	0.01889	-9.0312	-5.9471	-2.9707	0.25873	4	2510	1180	4	0	0	0	0
5	-8.7594	-6.1033	-2.7974	0.16145	-7.5738	-5.2713	-2.7085	0.00812	5	1980	1770	5	0	0	0	0	0	0	0	3	7	10	0	0	0	0	0	7	14	17	21	23	5	-9.8818	-6.9969	-3.7376	-0.0014	-13.825	-9.8138	-5.0491	0.07832	5	1210	970	5	0	0	0	8
6	-5.0331	-3.5673	-1.6758	-0.1079	-3.9913	-2.778	-1.4564	-0.0323	6	1690	2910	6	0	0	0	0	0	4	8	11	12	14	0	0	0	0	0	0	0	1	7	11	6	-8.1623	-5.6964	-3.067	-0.0667	-9.117	-6.4563	-3.5339	-0.0201	6	1270	1460	6	0	0	0	10
7	-5.352	-3.6497	-1.8998	-0.0337	-5.8301	-3.7873	-2.0565	0.22071	7	2420	2150	7	0	0	0	0	0	0	0	1	7	10	0	0	0	0	0	0	2	6	8	10	7	-5.8422	-4.1581	-2.1865	-0.1283	-8.6012	-6.0476	-3.2616	0.04723	7	1540	1490	7	0	0	0	0
8	-5.5078	-3.785	-2.0401	-0.085	-11.12	-7.9021	-4.1414	-0.1034	8	2500	1300	8	0	0	0	0	0	0	1	5	8	10	0	0	0	3	10	16	20	23	26	28	8	-7.2436	-4.9389	-2.5321	0.00487	-10.43	-7.356	-3.7633	0.11803	8	1500	1230	8	0	0	0	0
9	-4.1699	-2.9729	-1.5371	0.06815	-9.6068	-6.7938	-3.4813	0.14153	9	1800	980	9	0	0	0	0	0	2	8	13	16	19	0	0	0	1	5	11	14	16	18	19	9	-13.365	-9.5767	-5.2838	0.08252	-10.404	-7.2588	-3.7508	0.02019	9	1240	1700	9	0	0	5	12
10	-6.7382	-4.6702	-2.4577	-0.0596	-8.1778	-5.7684	-3.1105	-0.1005	10	2470	1290	10	0	0	0	0	0	0	0	0	1	4	0	0	0	0	0	9	16	21	26	29	10	-12.482	-8.8648	-4.7339	-0.2365	-9.1954	-6.2202	-3.3474	0.07662	10	1250	1570	10	0	0	0	6
11	-7.0688	-4.9851	-2.6784	0.02024	-9.0787	-6.1926	-3.4126	-0.1896	11	2260	1110	11	0	0	0	0	0	4	7	10	12	14	0	0	0	0	7	12	17	21	24	27	11	-11.648	-8.6105	-4.1786	-0.3453	-8.0072	-5.3591	-2.6717	-0.131	11	1590	2140	11	0	0	1	8
12	-4.1257	-2.8422	-1.4977	-0.084	-8.5619	-4.8237	-3.4218	-0.0696	12	1690	2400	12	0	0	0	5	12	17	20	24	25	27	0	0	0	0	0	0	0	5	8	11	12	-18.772	-13.882	-7.4583	0.12175	-9.3816	-6.3628	-3.4271	0.00647	12	1000	2070	12	0	0	8	14
13	-4.4027	-3.0456	-1.5898	-0.0661	-5.2005	-3.9078	-1.6041	-0.15	13	2100	1290	13	0	0	0	0	0	0	0	6	11	14	0	0	0	5	11	15	18	20	21	21	13	-8.4735	-5.7669	-2.6407	0.11511	-10.35	-7.0627	-3.4929	0.05521	13	1290	1510	13	0	0	0	0
14	-3.2525	-2.2549	-1.154	-0.0743	-5.822	-4.2139	-2.2465	-0.068	14	1830	1050	14	0	0	0	0	0	0	0	1	8	12	0	0	0	0	0	1	1	9	13	15	14	-8.8874	-5.9781	-3.0925	-0.1209	-8.8455	-6.3286	-3.3842	0.1132	14	1230	1530	14	0	0	0	4
15									15	2190	1570	15	0	0	0	0	0	0	0	0	1	2	0	0	0	0	0	5	11	16	20	23	15	-11.259	-8.6444	-4.9459	0.61144	-11.84	-8.1982	-4.3058	-0.0127	15	1510	1560	15	0	0	1	5
16									16			16																					16					-9.3574	-6.8361	-3.4518	-0.2708	16		1490	16
17									17			17																					17					-12.03	-8.3919	-4.4198	0.01183	17		1670	17
18									18			18																					18									18			18
19									19			19																					19									19			19
20									20			20																					20									20			20
[truncated: 49 more columns]

## Sheet: Fig S2.
Fig. S2a	FWHM (ms)				Fig. S2b	Sag amplitude (mV)				Fig. S2c	Rebound depol (mV)				Fig. S2d	Cm				Fig. S2f	E/I ratio
	WT_LH	WT_cPFC	cKO_LH	cKO_cPFC		WT_LH	WT_cPFC	cKO_LH	cKO_cPFC		WT_LH	WT_cPFC	cKO_LH	cKO_cPFC		WT_LH	WT_cPFC	cKO_LH	cKO_cPFC		WT_LH	WT_cPFC	cKO_LH	cKO_cPFC
1	1.00955	1.28004	1.08949	1.16384	1	5.00408	12.6077	8.59745	14.5755	1	1.74279	0.471965	1.40684	0.239848	1	83.54	112.4	122.37	73.52	1	0.338356	0.458162	1.38407	0.61369
2	1.36324	1.34068	1.10738	1.49605	2	7.31076	10.8216	8.93145	9.63661	2	1.14831	0.435384	1.79955	0.442312	2	227.84	130.98	102.57	69.31	2	0.262826	0.301022	0.698733	0.549994
3	1.18393	1.15943	0.88959	1.29616	3	9.36291	9.56554	6.59572	8.881	3	1.47719	0.680817	1.74838	0.012309	3	161.38	125.59	152.47	135.94	3	0.492189	0.50259	1.61915	0.444268
4	1.16332	1.27757	1.09735	1.33954	4	7.83141	12.7426	6.18379	9.00265	4	1.83887	0.529246	2.20189	0.038015	4	152.51	111.68	206.77	120.23	4	0.472984	0.805977	0.734175	1.29536
5	1.19722	1.28775	1.27981	1.31638	5	7.83601	12.3987	6.74152	12.7552	5	2.30275	0.789449	1.8128	0.429687	5	149.05	100.45	194.31	151.25	5	0.581818	1.31051	0.949173	6.82344
6	1.27851	1.23666	1.15413	1.36544	6	6.41079	17.2382	8.03415	9.80041	6	1.87931	0.369436	2.34175	0.477142	6	164.65	80.25	165.94	123.61	6	0.763645	1.30629	0.423638	2.37904
7	1.00642	1.32367	1.94669	1.39124	7	4.69489	9.07764	7.9439	7.11865	7	1.55983	0.675852	1.88474	0.690765	7	154.69	181.53	156.05	113.46	7	0.920375	1.33089	1.08484	0.923627
8	1.41889	1.14851	1.39263	1.46546	8	9.87624	12.8864	6.55631	10.8821	8	0.979869	-0.122589	1.35131	0.614258	8	194.99	129.56	94.75	123.9	8	2.1826	0.734185	0.829404	6.95048
9	1.24713	0.930254	1.35025	1.28607	9	5.52747	11.3976	7.66123	10.2272	9	1.84097	0.396434	1.29872	0.331635	9	156.37	129.39	180.75	109.28	9	1.4669	0.990603	0.851449	0.875382
10	0.875374	0.935056	1.28695	1.27956	10	5.18638	11.166	8.61934	10.7185	10	1.24773	0.365428	2.65205	0.815135	10	246.6	158.97	139.72	156.62	10	1.15859	0.254263	1.9571	1.35803
11	1.0486	0.978167	1.21699		11	7.34882	11.9238	6.37379	14.199	11	2.33833	0.514669	1.65035	0.664775	11	178.68	182.64	178.91	205.45	11	1.14888	0.559747	1.01667	0.864289
12	1.17751	1.11315	1.29708		12	9.05803	8.47053	5.60917		12	0.923553	0.41392	1.99587		12	230.29	150.27	186.72	137.24	12	1.03771	0.416849	1.34034	2.17739
13			1.59944		13			7.51867		13			1.71404		13	207.73	189.99	117.37	165.5	13	4.01884		1.22012	1.75108
14			1.23699		14			5.57362		14			1.87363		14	133.01		199.06	135.2	14	3.22499		1.52975	1.84896
15			1.4355		15			11.1705		15			1.83602		15	117.19		95.37	84.4	15	0.582402		2.06193	0.887019
16					16					16					16				78.79	16	1.96798		1.4131	0.618257
17					17					17					17					17	1.44926		0.77956	0.526261
18					18					18					18					18			0.936473
19					19					19					19					19			1.04372
20					20					20					20					20

## Sheet: Fig S6.
Fig. S6a	qPCR_IRSp53 expression			Fig. S6b	IRSp53		KCNK5		KCNK3		KCNQ2		KCNQ3		Fig. S6c	IRSp53		KCNK5		KCNK3		KCNQ2		KCNQ3
	WT PFC	WT MO	WT LH		WT PFC	cKO PFC	WT PFC	cKO PFC	WT PFC	cKO PFC	WT PFC	cKO PFC	WT PFC	cKO PFC		WT MO	cKO MO	WT MO	cKO MO	WT MO	cKO MO	WT MO	cKO MO	WT MO	cKO MO
1	1.00757	1.00299	0.826565	1	1.00757	0.00893219	1.02412	0.297854	1.00051	0.786677	1.00472	0.906465	1.0094	0.695905	1	1.03585	0.129907	1.06246	2.03195	1.02146	1.03752	1.00655	1.17356	1.00339	0.988677
2	1.01518	1.11681	0.228164	2	1.01518	0.00490654	1.00465	0.773206	1.00226	1.01104	1.0055	0.933427	1.00303	0.716316	2	1.00146	0.257578	1.12518	3.39581	1.00894	1.50323	1.00691	1.37864	1.00862	1.05619
3	1.00076	0.612193	0.16631	3	1.00076	0.0159914	1.00983	0.601414	1.00255	1.11884	1.00046	1.49239	1.00072	1.15311	3	1.00067	0.0281007	1.00716	2.19943	1.00351	1.36643	1.00835	1.602	1.00037	1.35903
4	1.03573	0.476628	0.0934047	4	1.03573	0.0953607	1.03771	0.431789	1.00237	0.843469	1.00069	1.04297	1.00025	0.851914	4	1.01011	0.590003			1.00102	1.36592	1.00644	1.43919	1.02105	1.21314
5	1.00039	0.574662	0.0541163	5	1.00039	0.0431328			1.00383	0.861048	1.00094	1.10123	1.00108	0.944713	5	1.03692	0.046513			1.00071	1.06376	1.00364	0.909369	1.00913	0.979874

[truncated: 3 more sheets: Fig S7., Fig S8., Fig S9.]
