# Supplementary material for: The PFC-LH-VTA pathway contributes to social deficits in IRSp53-mutant mice
Source: Mol Psychiatry. 2023 Sep 20;28(11):4642–54. doi: 10.1038/s41380-023-02257-y (PMC10914623; doi:10.1038/s41380-023-02257-y)
Supplement: Supplementary file 3 — Supplementary Table 1 [file 41380_2023_2257_MOESM3_ESM.xlsx]

## Sheet: All genes
Supplementary table 1. All RNA-Seq data
Gene Information			Deseq2 Results					cKO					WT
HGNC symbol	Mouse symbol	Ensemble ID	baseMean	log2FC	FC	p-value	adjusted p-value	Emx1_cKO_01	Emx1_cKO_02	Emx1_cKO_03	Emx1_cKO_04	Emx1_cKO_05	Emx1_WT_01	Emx1_WT_02	Emx1_WT_03	Emx1_WT_04	Emx1_WT_05
ARHGEF28	Arhgef28	ENSMUSG00000021662	664.695	0.396811	1.31659	3.72511e-11	6.35466e-07	805.955	701.655	680.869	813.238	776.422	561.506	562.062	558.707	606.057	580.475
SLA	Sla	ENSMUSG00000022372	253.526	0.58644	1.50154	4.81057e-08	0.000330558	279.093	281.694	280.004	396.348	283.834	221.133	174.367	206.795	198.323	213.67
UQCC1	Uqcc1	ENSMUSG00000005882	648.92	-0.304442	-1.23494	5.8132e-08	0.000330558	571.253	599.795	564.501	619.712	550.65	662.889	694.809	748.385	709.662	767.546
C8orf34	A830018L16Rik	ENSMUSG00000057715	1113.77	0.244984	1.18508	4.9254e-07	0.00168045	1302.72	1217.41	1205.91	1150.1	1172.43	965.355	1055.92	966.811	1020.03	1081.01
AATK	Aatk	ENSMUSG00000025375	4669.92	-0.152494	-1.11149	6.70031e-07	0.00190501	4529.57	4272.74	4618.73	4436.97	4257.83	4929.67	4893.56	5015.93	4819.63	4924.62
FASN	Fasn	ENSMUSG00000025153	4836.41	-0.182109	-1.13454	1.6868e-06	0.00411074	4890.72	4498.25	4618.93	4369.39	4290.09	5179.21	4966.2	5259.19	5097.98	5194.13
SLITRK5	Slitrk5	ENSMUSG00000033214	1288.42	0.200824	1.14935	2.85581e-06	0.00608966	1321.68	1437.69	1375.3	1390.76	1364.5	1280.17	1205.89	1157.42	1135.4	1215.36
YPEL1	Ypel1	ENSMUSG00000022773	359.283	0.421541	1.33936	3.4313e-06	0.00650384	432.267	418.494	363.356	459.641	386.234	330.105	301.661	250.947	297.441	352.68
NPY	Npy	ENSMUSG00000029819	964.305	-0.248002	-1.18756	1.19806e-05	0.0204377	896.55	894.705	930.835	806.413	881.065	932.608	1101.06	1063.5	1029.68	1106.63
DNAH8	Dnah8	ENSMUSG00000033826	19.337	-1.84886	-3.60215	1.87766e-05	0.0271638	4.8194	10.2039	13.4582	6.76821	6.227	7.2421	42.6159	47.1165	33.7527	21.1656
ITSN2	Itsn2	ENSMUSG00000020640	1421.38	0.165983	1.12193	1.91081e-05	0.0271638	1456.73	1551.25	1536.88	1481.71	1489.08	1273.23	1397.25	1342.67	1374.81	1310.2
SRL	Srl	ENSMUSG00000022519	111.589	-0.543109	-1.45711	2.23018e-05	0.0281796	75.7592	111.196	79.2976	92.858	93.4438	136.784	148.795	149.381	119.233	109.14
PPP1R15A	Ppp1r15a	ENSMUSG00000040435	280.861	0.710182	1.63601	2.31265e-05	0.0281796	445.302	313.789	341.965	264.642	375.887	175.986	266.602	186.667	289.437	148.334
SLC41A3	Slc41a3	ENSMUSG00000030089	78.3211	-0.528031	-1.44196	2.52735e-05	0.0287427	70.8582	57.1725	61.2048	69.3783	61.8672	90.5453	82.4026	106.907	91.3752	91.4999
LCN2	Lcn2	ENSMUSG00000026822	11.5166	-3.53138	-11.5625	2.87599e-05	0.0290499	2.33633	1.5926	2.15562	0	3.0401	1.23502	3.54138	14.0221	75.2246	12.0187
ANXA4	Anxa4	ENSMUSG00000029994	68.3676	0.679458	1.60154	3.02e-05	0.0290499	95.5535	72.8575	101.006	82.5792	69.4197	48.1496	53.8039	47.9288	42.5337	69.8437
VWA3B	Vwa3b	ENSMUSG00000050122	22.1249	1.90886	3.75511	3.06523e-05	0.0290499	43.7756	12.807	27.3953	82.8186	10.7593	6.69078	5.49796	8.8204	11.1067	11.5771
MROH1	Mroh1	ENSMUSG00000022558	1198.69	-0.211444	-1.15785	4.10896e-05	0.0358457	1182.88	1196.24	1118.83	1032.01	1032.42	1262.18	1360.25	1287.33	1251.23	1263.47
CPEB3	Cpeb3	ENSMUSG00000039652	1164.76	-0.180778	-1.1335	4.22283e-05	0.0358457	1096.43	1114.95	1115.92	1089.22	1043.4	1198.08	1263.15	1286.71	1155.76	1283.94
HR	Hr	ENSMUSG00000022096	628.952	-0.545544	-1.45957	4.84702e-05	0.0375843	480.774	499.177	658.238	516.103	401.171	688.06	834.681	858.605	517.55	835.16
ELL2	Ell2	ENSMUSG00000001542	454.707	0.262445	1.19951	5.47153e-05	0.0395038	502.069	468.657	503.072	477.648	525.05	428.673	390.065	454.717	373.332	423.784
ITGA7	Itga7	ENSMUSG00000025348	218.632	-0.371144	-1.29338	5.55772e-05	0.0395038	217.204	207.85	187.54	184.012	161.26	253.714	237.346	269.133	248.542	219.715
RIPOR3	Ripor3	ENSMUSG00000074577	9.35023	1.46604	2.76262	6.17814e-05	0.0421572	11.6172	15.7628	16.2606	11.1607	13.2781	5.36071	6.19827	6.67505	3.91991	3.26901
BAIAP2	Baiap2	ENSMUSG00000025372	2874.47	-0.782103	-1.71964	7.0065e-05	0.0454081	1689.76	2646.69	2128.65	2491.79	1613.37	3312.11	3251.57	3146.13	3048.14	5416.52
HYAL2	Hyal2	ENSMUSG00000010047	117.469	0.553564	1.46771	7.18694e-05	0.0454081	106.523	142.445	147.024	116.588	184.807	99.0562	102.916	88.4613	84.8051	102.059
APH1A	Aph1a	ENSMUSG00000015750	555.756	-0.341316	-1.26691	7.77285e-05	0.0473561	422.923	520.08	586.17	471.848	454.407	542.834	599.454	659.717	619.848	680.283
GABARAPL2	Gabarapl2	ENSMUSG00000031950	1351.45	0.16341	1.11993	0.000101822	0.0586093	1347.35	1454.53	1407.82	1450.3	1477.67	1195.58	1257.45	1317.9	1317.49	1288.42
NIN	Nin	ENSMUSG00000021068	1375.93	0.351392	1.27579	0.000109239	0.0586093	1843.73	1337.6	1609.7	1280.56	1643.69	1326.33	1288.19	1100.8	1234.97	1093.71
CCM2L	Ccm2l	ENSMUSG00000027474	65.3936	-0.594623	-1.51008	0.000109394	0.0586093	50.4352	40.7699	57.9292	52.5266	56.6096	76.8367	87.6494	85.335	58.5207	87.3237
ACOT11	Acot11	ENSMUSG00000034853	859.691	-0.226716	-1.17017	0.000109942	0.0586093	880.199	730.822	852.413	746.143	754.595	889.093	910.37	930.983	918.464	983.829
PCYT1A	Pcyt1a	ENSMUSG00000005615	558.548	-0.196018	-1.14553	0.000123441	0.0618248	484.024	554.763	524.848	526.72	512.72	607.711	604.986	599.213	581.581	588.91
CORT	Cort	ENSMUSG00000028971	54.8586	-0.586111	-1.50119	0.000126846	0.0618248	40.4952	38.3942	42.6016	47.3142	49.769	57.119	62.3812	63.1395	68.3142	79.0579
HOMER1	Homer1	ENSMUSG00000007617	4097	0.244744	1.18488	0.000133764	0.0633856	4250.78	4839.84	4412.55	3993.81	4719.62	4013.5	3852.68	3950.95	3695.89	3240.34
ABCC6	Abcc6	ENSMUSG00000030834	21.2997	-1.41438	-2.66545	0.000159165	0.0714525	8.20772	8.0328	18.7279	8.66286	13.5377	11.1483	28.6672	52.8435	39.257	23.9125
CPT1A	Cpt1a	ENSMUSG00000024900	489.29	-0.235847	-1.1776	0.000175692	0.0768497	480.78	442.552	467.305	412.153	444.961	554.296	496.293	570.775	492.946	530.839
HPGDS	Hpgds	ENSMUSG00000029919	120.838	0.387352	1.30799	0.000191176	0.0815319	143.1	145.257	116.653	140.169	139.685	116.801	97.6175	107.561	98.7283	102.806
SPICE1	Spice1	ENSMUSG00000043065	215.563	-0.503744	-1.41789	0.000214447	0.0871013	183.854	127.483	197.741	219.512	162.618	321.98	208.484	256.628	245.969	231.361
JAG2	Jag2	ENSMUSG00000002799	705.711	-0.252186	-1.19101	0.000221827	0.0880033	667.268	604.181	625.249	620.537	699.556	737.015	845.158	765.591	667.812	824.746
CRACR2B	Cracr2b	ENSMUSG00000048200	29.9156	-0.74004	-1.67022	0.000232153	0.0900067	21.0036	27.498	18.8469	24.9353	20.5153	40.5451	30.9394	42.6514	38.1646	34.0563
MTIF3	Mtif3	ENSMUSG00000016510	227.641	0.323023	1.25095	0.000239835	0.0909188	275.436	260.056	235.961	225.824	268.275	229.687	208.722	194.17	199.574	178.701
NOTCH4	Notch4	ENSMUSG00000015468	186.458	-0.532332	-1.44627	0.000260262	0.0965176	151.675	147.918	166.446	148.825	146.979	160.277	193.902	232.89	196.116	319.555
TPR	Tpr	ENSMUSG00000006005	2268.52	-0.233198	-1.17544	0.000267239	0.0965486	1845.9	2158.31	2119.4	2142.04	2161.81	2255.74	2413	2320.2	2843.33	2425.45
PSMC6	Psmc6	ENSMUSG00000021832	1001.77	0.166699	1.12249	0.000271665	0.0965486	1072.07	1060.29	1036.53	1050.39	1082.84	922.376	901.081	914.688	1029.93	947.461
MT-ND4L	mt-Nd4l	ENSMUSG00000065947	7355.15	0.386216	1.30696	0.000324354	0.112921	8361.05	8009.73	9620.57	9609.1	6069.39	7530.78	6461.36	5850.19	6584.56	5454.74
TXNL1	Txnl1	ENSMUSG00000024583	809.771	0.15636	1.11447	0.00039432	0.134534	825.157	826.898	850.627	863.659	895.969	785.915	782.051	743.807	759.104	764.529
RASGEF1C	Rasgef1c	ENSMUSG00000020374	434.733	-0.261124	-1.19841	0.000455943	0.144544	413.91	393.118	406.007	377.725	388.242	501.026	439.866	413.351	465.847	548.233
PMEL	Pmel	ENSMUSG00000025359	11.5761	1.39301	2.62626	0.000459072	0.144544	11.0141	10.6668	23.2924	11.7053	27.2603	9.12371	3.06731	5.93757	4.96254	8.7314
CAD	Cad	ENSMUSG00000013629	427.408	-0.389004	-1.30949	0.000463418	0.144544	327.278	337.069	390.868	409.286	379.541	427.202	664.995	441.448	461.851	434.542
VASP	Vasp	ENSMUSG00000030403	139.509	-0.382377	-1.30349	0.000512077	0.153599	112.707	112.404	136.558	106.729	134.562	136.846	176.607	178.423	150.301	149.952
BCAR3	Bcar3	ENSMUSG00000028121	272.974	-0.339387	-1.26522	0.000591831	0.168778	276.533	233.381	249.569	231.179	216.767	258.143	262.697	351.431	312.067	337.975
KBTBD2	Kbtbd2	ENSMUSG00000059486	711.795	0.209032	1.15591	0.000593626	0.168778	817.117	851.396	740.584	736.623	679.174	666.863	674.947	640.789	668.629	641.833
TIMM22	Timm22	ENSMUSG00000020843	245.22	0.355426	1.27936	0.000618862	0.171388	252.52	254.951	280.853	286.162	296.882	181.357	209.141	249.114	184.61	256.606
NAP1L1	Nap1l1	ENSMUSG00000058799	3961.79	0.136777	1.09945	0.0006229	0.171388	3844.53	4188.44	4087	4212.84	4410.42	3706.02	3740.53	3799.75	3967.52	3660.86
UCKL1	Uckl1	ENSMUSG00000089917	297.143	-0.276141	-1.21095	0.000647922	0.17468	239.831	240.306	319.611	268.618	272.945	302.859	344.302	328.076	330.044	324.844
SPATA31D1	1700014D04Rik	ENSMUSG00000051054	23.319	1.1567	2.22947	0.000655343	0.17468	75.0916	31.6879	21.2954	20.5662	19.1889	10.5887	14.7013	10.8684	15.7702	13.4319
SFXN5	Sfxn5	ENSMUSG00000033720	1810.64	-0.18917	-1.14011	0.000680207	0.178518	1789.79	1643.85	1782.35	1660.15	1581.68	1944.12	1997.89	2126.09	1802.41	1778.04
KCNJ10	Kcnj10	ENSMUSG00000044708	3411.62	-0.21765	-1.16284	0.000711682	0.183948	3308.05	3174.96	3192.96	2798.37	3300.2	3555.3	3284.8	4231.74	3692.91	3576.93
CRYM	Crym	ENSMUSG00000030905	913.103	0.269851	1.20568	0.000765313	0.194858	942.935	1010.13	1006.41	1026.08	1007.39	941.281	822.071	645.541	912.971	816.225
DERL3	Derl3	ENSMUSG00000009092	21.852	0.832164	1.78035	0.000779147	0.195463	27.8243	38.2065	25.6924	25.7327	24.5038	13.6111	11.8742	12.1587	22.445	16.4713
TSPAN13	Tspan13	ENSMUSG00000020577	2036.96	0.160958	1.11803	0.000836538	0.206819	2057	2146.88	2069.17	2197.49	2278.38	2035.73	1953.58	1797.41	1804.56	2029.37
INPP5K	Inpp5k	ENSMUSG00000006127	644.758	-0.1835	-1.13564	0.000887001	0.208679	653.751	565.336	588.037	604.593	606.715	647.25	713.894	690.365	649.952	727.682
CHD4	Chd4	ENSMUSG00000063870	3285	-0.160562	-1.11772	0.000889114	0.208679	3211.84	2993.05	3215.25	2996.08	3095.31	3417.04	3101.11	3759.25	3520.76	3540.28
LIMS2	Lims2	ENSMUSG00000024395	210.906	-0.435463	-1.35235	0.000890205	0.208679	148.479	155.69	233.273	149.146	208.286	275.648	259.828	235.117	243.941	199.653
TEAD2	Tead2	ENSMUSG00000030796	56.7819	0.69588	1.61987	0.000892992	0.208679	70.4887	42.1045	81.5294	60.3563	97.6586	28.3941	44.4851	46.5997	48.8092	47.3936
ZNF732	Zfp976	ENSMUSG00000074158	50.3849	0.543544	1.45755	0.000916937	0.211379	64.8513	56.6134	56.2393	68.5291	51.7257	38.5733	36.5646	54.3555	34.63	41.7671
LRRC71	Lrrc71	ENSMUSG00000023084	11.1828	1.5614	2.9514	0.000933004	0.212215	21.0949	24.588	21.2003	7.52064	10.4087	12.7224	3.92012	1.90125	4.36328	4.10837
RPL35	Rpl35	ENSMUSG00000062997	1146.7	0.183342	1.13551	0.000970735	0.217	1220.23	1229.09	1211.38	1131.6	1306.34	1011.43	1074.99	1031.43	1200.92	1049.57
TSR1	Tsr1	ENSMUSG00000038335	378.262	0.330453	1.25741	0.000986722	0.217	473.795	381.368	466.589	430.285	356.106	282.462	342.767	399.233	346.927	303.088
KCNC1	Kcnc1	ENSMUSG00000058975	2888.69	-0.178547	-1.13174	0.000992203	0.217	2629.15	2817.23	2839.26	2751.77	2514.21	3098.2	3057.73	3205.79	2699.9	3273.66
MYO9B	Myo9b	ENSMUSG00000004677	1524.64	-0.150686	-1.1101	0.00108914	0.22435	1534.73	1365.88	1464.01	1417.24	1439.79	1555.47	1603.54	1738.42	1615.32	1511.97
CYP2J2	Cyp2j6	ENSMUSG00000052914	320.638	-0.224459	-1.16834	0.00112226	0.22435	276.885	306.269	287.93	315.987	290.195	341.522	348.364	369.9	357.2	312.13
GATB	Gatb	ENSMUSG00000028085	233.488	0.498525	1.41277	0.00113725	0.22435	225.328	276.36	352.394	252.111	258.042	137.948	177.436	248.962	164.632	241.667
MIDN	Midn	ENSMUSG00000035621	949.174	0.182817	1.1351	0.00115126	0.22435	1093.48	981.279	1013.4	954.203	1009.67	930.97	785.943	867.817	935.28	919.694
PABPC1L2A	Pabpc1l2b	ENSMUSG00000084842	240.235	0.24667	1.18647	0.00116657	0.22435	242.742	254.477	267.856	270.853	266.489	218.408	196.836	240.174	211.928	232.585
PRPF40B	Prpf40b	ENSMUSG00000023007	1302.97	-0.217939	-1.16307	0.00116889	0.22435	1248.1	989.401	1266.19	1267.05	1248.6	1361.53	1380.49	1535.28	1412.01	1321.1
HELZ2	Helz2	ENSMUSG00000027580	168.723	-0.345876	-1.27092	0.00117493	0.22435	133.109	147.71	185.789	136.279	140.443	210.817	184.532	161.38	196.101	191.067
ARPC5	Arpc5	ENSMUSG00000008475	1131.16	0.150315	1.10981	0.00118102	0.22435	1174.22	1235.42	1121.95	1169.52	1250.19	1109.15	1094.32	1012.65	1112.86	1031.33
TMEM144	Tmem144	ENSMUSG00000027956	139.439	-0.473986	-1.38894	0.0011832	0.22435	127.285	114.487	98.2993	117.069	123.485	235.403	160.267	132.045	156.846	129.204
PCDH19	Pcdh19	ENSMUSG00000051323	612.338	0.223315	1.16741	0.0011912	0.22435	670.796	693.933	543.052	720.193	670.531	565.634	565.55	573.683	545.1	574.905
CRHBP	Crhbp	ENSMUSG00000021680	231.24	-0.300386	-1.23147	0.00119401	0.22435	197.796	220.695	208.183	188.192	221.272	206.067	259.063	285.464	249.672	275.998
ZNF423	Zfp423	ENSMUSG00000045333	257.932	-0.260846	-1.19818	0.00120444	0.22435	219.84	237.35	252.749	230.546	232.845	260.914	271.472	270.74	271.977	330.884
ST18	St18	ENSMUSG00000033740	133.16	-0.492266	-1.40665	0.00120681	0.22435	90.1277	126.978	120.411	89.9077	124.455	141.849	149.719	109.91	181.584	196.661
PLEKHA4	Plekha4	ENSMUSG00000040428	42.9414	-0.87435	-1.83318	0.00126047	0.228392	33.9284	32.5573	16.3863	39.1405	30.2076	38.6445	32.3512	89.994	63.8725	52.3319
ADAM33	Adam33	ENSMUSG00000027318	108.175	-0.506911	-1.421	0.00126308	0.228392	101.899	74.8083	82.1198	82.2635	106.156	90.1133	108.255	142.31	128.011	165.816
LIMK1	Limk1	ENSMUSG00000029674	966.646	-0.182155	-1.13458	0.0012719	0.228392	1002.24	925.746	867.647	872.393	867.129	1075.06	1050.84	927.016	1002.33	1076.06
CDH9	Cdh9	ENSMUSG00000025370	270.241	0.289784	1.22246	0.00137568	0.244455	294.889	301.001	302.235	303.907	283.539	309.531	233.474	226.754	226.928	220.149
PRDM16	Prdm16	ENSMUSG00000039410	242.683	-0.585732	-1.5008	0.00143113	0.246296	167.811	229.072	185.719	143.214	243.951	364.797	299.799	163.974	266.962	361.53
TAFA1	Tafa1	ENSMUSG00000059187	397.328	0.26278	1.19979	0.00143291	0.246296	411.242	411.008	413.157	508.232	418.495	369.952	399.893	379.872	311.31	350.123
IGLON5	Iglon5	ENSMUSG00000013367	773.91	-0.216381	-1.16182	0.00145776	0.246296	737.891	681.309	750.896	717.586	691.01	770.498	792.253	971.234	757.511	868.914
ACOX3	Acox3	ENSMUSG00000029098	503.799	-0.210865	-1.15738	0.00145823	0.246296	445.321	451.591	514.722	498.507	424.141	562.787	581.719	506.278	522.269	530.66
HDAC10	Hdac10	ENSMUSG00000062906	183.392	-0.321474	-1.24961	0.00158062	0.259908	163.955	146.907	169.326	180.709	152.192	226.635	238.418	181.178	175.829	198.767
MYO18A	Myo18a	ENSMUSG00000000631	3308.57	-0.170191	-1.12521	0.001586	0.259908	3147.17	2937.17	3252.11	3152.82	3077.83	3938.81	3378.97	3135.69	3524.49	3540.68
MRPL18	Mrpl18	ENSMUSG00000057388	359.473	0.220243	1.16493	0.00161052	0.259908	346.908	395.312	380.352	415.46	393.442	339.158	367.748	310.582	337.481	308.289
CTDSPL	Ctdspl	ENSMUSG00000047409	575.73	-0.172189	-1.12677	0.00163796	0.259908	532.921	490.22	567.828	572.553	539.081	614.396	602.903	619.424	583.163	634.807
SLC6A1	Slc6a1	ENSMUSG00000030310	6744.82	-0.102908	-1.07394	0.00164488	0.259908	6719.6	6385.32	6692.98	6348.85	6378.95	6764.87	6743.89	7294.97	6947.42	7171.37
CACYBP	Cacybp	ENSMUSG00000014226	928.653	0.164436	1.12073	0.00164547	0.259908	969.593	1002.13	950.973	923.954	1060.74	917.025	846.128	872.761	920.719	822.519
CACNA2D2	Cacna2d2	ENSMUSG00000010066	1052	-0.331838	-1.25862	0.00174712	0.270052	949.96	900.052	1056.24	757.269	996.265	1410.45	1026.98	971.666	1354.8	1096.3
CCN3	Ccn3	ENSMUSG00000037362	1450.88	0.289647	1.22234	0.00175718	0.270052	1591.62	1458.91	1323.05	1760.42	1844.31	1181.53	1161.56	1484.79	1241.9	1460.73
RCE1	Rce1	ENSMUSG00000024889	185.859	-0.263438	-1.20034	0.00179175	0.270949	182.163	160.9	164.917	164.576	170.49	188.779	208.207	228.493	189.066	201.002
PPARG	Pparg	ENSMUSG00000000440	57.9422	-0.590963	-1.50625	0.00179478	0.270949	44.0739	52.0525	45.5728	54.2431	34.5803	45.2071	63.6219	96.4587	69.9607	73.6513
ATP9B	Atp9b	ENSMUSG00000024566	1110.85	-0.164767	-1.12098	0.00183817	0.275064	951.964	1035.36	1090.96	1148.09	1011.05	1134.61	1129.22	1184.17	1193.14	1229.95
ARL1	Arl1	ENSMUSG00000060904	1717.1	0.132384	1.0961	0.00187493	0.278125	1785	1863.96	1877.99	1680.55	1772.87	1652.16	1744.78	1598.88	1600.03	1594.73
LGI2	Lgi2	ENSMUSG00000039252	1222.47	-0.246837	-1.1866	0.00194038	0.283648	1002.23	1131.83	1167.88	1022.06	1264.45	1239.64	1153.28	1529.31	1298.14	1415.88
ABL1	Abl1	ENSMUSG00000026842	1066.83	-0.147148	-1.10738	0.00194541	0.283648	977.995	1043.06	1034.85	1009.76	998.496	1206.72	1085.6	1057.22	1076.98	1177.65
TRAPPC6B	Trappc6b	ENSMUSG00000020993	887.187	0.131259	1.09525	0.0020132	0.284978	962.454	924.136	905.12	926.219	922.67	873.301	854.388	810.55	869.867	823.16
CLN3	Cln3	ENSMUSG00000030720	191.703	-0.267714	-1.2039	0.00201574	0.284978	170.424	171.933	188.938	158.386	181.176	204.378	193.071	198.842	213.348	236.536
PTPN1	Ptpn1	ENSMUSG00000027540	883.672	0.237393	1.17886	0.00201729	0.284978	893.473	992.826	1048.07	876.132	971.275	913.802	697.731	728.705	849.749	864.964
RESF1	Resf1	ENSMUSG00000032712	227.337	0.340309	1.26603	0.00203783	0.284978	325.386	211.361	254.603	217.458	265.639	205.304	196.066	178.321	228.752	190.479
INTS6	Ints6	ENSMUSG00000035161	487.553	0.459022	1.37461	0.00206952	0.284978	554.652	704.54	473.079	628.013	462.437	586.82	346.557	339.455	448.794	331.177
ZNF518B	Zfp518b	ENSMUSG00000046572	287.027	-0.362833	-1.28595	0.00208818	0.284978	251.229	247.974	252.806	227.882	276.524	262.436	242.542	360.568	368.848	379.467
DAPK2	Dapk2	ENSMUSG00000032380	21.2215	-0.804753	-1.74685	0.00214256	0.290079	24.6961	14.9095	12.8251	13.1132	14.1433	21.7113	37.5715	18.0284	25.549	29.6677
CEP164	Cep164	ENSMUSG00000043987	442.978	-0.333736	-1.26027	0.00216187	0.290389	419.046	352.796	379.126	391.412	416.183	431.006	363.305	560.645	553.083	563.182
NDEL1	Ndel1	ENSMUSG00000018736	1434.26	0.141863	1.10333	0.00220706	0.294143	1506.13	1471.68	1583.84	1439.53	1518.6	1413.4	1452.56	1319.57	1261.83	1375.42
COMMD4	Commd4	ENSMUSG00000032299	425.955	-0.18204	-1.13449	0.00222594	0.294359	368.432	409.144	397.764	431.263	387.816	457.209	467.316	442.987	464.003	433.615
KRT12	Krt12	ENSMUSG00000020912	89.4948	-0.440211	-1.3568	0.00226353	0.294908	70.729	71.5072	79.5978	84.779	72.1097	107.619	129.965	79.6989	83.5977	115.345
ERCC2	Ercc2	ENSMUSG00000030400	483.332	-0.294945	-1.22684	0.00226467	0.294908	432.098	496.922	435.619	427.889	380.391	602.307	499.405	490.393	627.349	440.941
FOSB	Fosb	ENSMUSG00000003545	437.278	0.292091	1.22441	0.00236543	0.299339	476.488	556.107	466.951	406.471	504.215	379.096	365.099	397.594	479.328	341.427
AIDA	Aida	ENSMUSG00000042901	724.93	0.185352	1.13709	0.00237308	0.299339	862.685	808.522	707.481	705.886	778.654	658.7	670.536	694.281	711.683	650.868
MAP4K5	Map4k5	ENSMUSG00000034761	913.087	0.1496	1.10926	0.00237477	0.299339	1027.45	950.379	928.178	923.54	975.373	911.756	796.009	889.504	879.783	848.904
RGP1	Rgp1	ENSMUSG00000028468	842.268	-0.209127	-1.15599	0.00238643	0.299339	685.561	819.133	769.694	785.557	846.618	954.86	823.562	831.183	902.58	1003.93
CHID1	Chid1	ENSMUSG00000025512	771.414	0.171795	1.12646	0.00243229	0.302361	764.461	742.581	813.901	886.979	872.83	726.671	699.216	726.059	762.034	719.407
COL11A1	Col11a1	ENSMUSG00000027966	391.026	-0.478242	-1.39305	0.00244785	0.302361	259.318	252.76	463.449	280.909	377.738	540.027	378.82	450.134	542.793	364.311
SYT4	Syt4	ENSMUSG00000024261	2667.8	0.135109	1.09818	0.00246575	0.302361	2826.88	2843.97	2651.19	2827.06	2817.52	2641.42	2651.99	2271.87	2597.58	2548.56
ZRSR2P1	Zrsr2	ENSMUSG00000031370	608.753	0.165544	1.12159	0.00251033	0.302361	639.5	593.568	626.695	688.078	667.796	564.45	558.756	574.458	613.871	560.355
C1orf159	9430015G10Rik	ENSMUSG00000059939	354.308	-0.231699	-1.17422	0.00251187	0.302361	376.727	332.483	342.801	295.835	286.74	396.322	378.278	388.924	383.757	361.207
PCCA	Pcca	ENSMUSG00000041650	337.289	-0.251484	-1.19043	0.00251687	0.302361	287.936	305.654	313.626	318.866	313.088	355.839	320.617	358.234	449.01	350.022
SEPTIN11	Septin11	ENSMUSG00000058013	2917.22	0.102547	1.07367	0.00256555	0.306053	3036.63	2977.59	2929.4	3186.25	2969.09	2826.25	2928	2818.71	2728.81	2771.43
ABCE1	Abce1	ENSMUSG00000058355	1498.45	0.120971	1.08747	0.00263264	0.309666	1528.34	1590.99	1472.81	1585.26	1628.89	1383.72	1393.63	1478.17	1459.73	1462.99
NPHP3	Nphp3	ENSMUSG00000032558	159.103	-0.479958	-1.3947	0.00264088	0.309666	121.844	127.992	112.841	175.099	123.217	238.313	230.254	171.941	154.849	134.682
TDRD6	Tdrd6	ENSMUSG00000040140	20.9391	1.18833	2.27889	0.00266844	0.309666	12.7651	44.1592	30.6323	51.0871	10.1844	14.3842	10.6508	11.2805	15.1209	9.12693
PHF21B	Phf21b	ENSMUSG00000016624	223.654	0.304127	1.23467	0.00269374	0.31049	236.446	204.444	232.737	253.8	306.77	193.837	196.214	191.041	226.279	194.967
PRPF3	Prpf3	ENSMUSG00000015748	426.924	-0.228775	-1.17184	0.00271716	0.311087	446.192	366.851	403.115	411.328	343.228	465.925	458.828	419.332	449.066	505.372
PARG	Parg	ENSMUSG00000021911	538.539	0.298138	1.22956	0.00278704	0.31696	784.636	565.399	559.159	532.286	533.903	529.436	458.345	518.388	479.332	424.503
MAN2A2	Man2a2	ENSMUSG00000038886	4038.51	-0.155689	-1.11395	0.0028443	0.321331	3896.23	3742.24	4230.65	3629.54	3604.74	4076.3	4246.58	4617.58	4344.21	3997.02
CRLF1	Crlf1	ENSMUSG00000007888	10.2452	1.12599	2.18251	0.0029588	0.32779	10.5787	6.18172	16.0493	20.1357	17.4617	6.02688	5.3447	4.98356	7.72149	7.96814
GVINP1	Gvin1	ENSMUSG00000045868	82.759	0.549635	1.46372	0.00300201	0.32779	96.7213	106.824	97.4017	112.69	77.4692	87.9625	47.7327	94.007	51.4352	55.3474
SCML2	Scml2	ENSMUSG00000000037	30.1989	-1.04026	-2.0566	0.00304617	0.32779	13.7926	29.5148	12.8633	22.5752	19.7696	55.7924	10.4453	42.5582	52.4041	42.2733
ST13P5	St13	ENSMUSG00000022403	2023.77	0.109841	1.07911	0.00306967	0.32779	1986.59	2164.93	2170.92	2062.19	2117.44	1920.91	1900.1	2046.29	1960.14	1908.23
UROD	Urod	ENSMUSG00000028684	359.229	-0.354374	-1.27843	0.00309328	0.32779	289.323	315.261	331.312	345.932	290.872	514.241	373.083	341.918	477.287	313.063
CAND1	Cand1	ENSMUSG00000020114	2086.33	0.1722	1.12678	0.00314077	0.32779	2306.2	2091.01	2105.16	2409.36	2140.36	2065.72	1770.06	2129.07	1999.97	1846.4
UBR2	Ubr2	ENSMUSG00000023977	1635.71	-0.109682	-1.07899	0.00314469	0.32779	1550.8	1546.92	1630.21	1601.77	1540.92	1716.93	1606.4	1681.96	1761.1	1720.14
ATP6V1C1	Atp6v1c1	ENSMUSG00000022295	3085.24	0.120401	1.08704	0.00315407	0.32779	3094.26	3261.4	3220.79	3202.86	3286.57	2833.52	3146.72	2863.86	2816	3126.45
ANKS1A	Anks1	ENSMUSG00000024219	541.322	-0.152313	-1.11135	0.00315925	0.32779	528.064	490.535	525.357	509.331	507.607	568.21	611.229	557.493	562.605	552.789
MTOR	Mtor	ENSMUSG00000028991	2169.69	-0.297277	-1.22882	0.00317287	0.32779	2026.04	2183.86	2141.95	1652.61	1730.42	1975.55	2927.93	2198.36	2225.35	2634.8
ZZZ3	Zzz3	ENSMUSG00000039068	1105	0.15859	1.1162	0.00317405	0.32779	1281.17	1089.79	1137.72	1162.26	1157.87	1101.6	973.582	1108.14	1051.51	986.357
YPEL4	Ypel4	ENSMUSG00000034059	1168.31	-0.142797	-1.10404	0.00319463	0.32779	1199.32	1048.3	1088.64	1079.78	1136.55	1157.5	1198.78	1307.55	1262.55	1204.14
TPRA1	Tpra1	ENSMUSG00000002871	374.272	-0.239007	-1.18018	0.00325795	0.32779	358.327	345.259	357.672	331.918	320.292	349.63	467.446	447.991	374.441	389.742
NLRC5	Nlrc5	ENSMUSG00000074151	26.2286	-1.44067	-2.71447	0.00327769	0.32779	25.4445	7.15004	8.71054	17.4292	11.8848	41.545	67.8431	61.8839	9.91883	10.4761
TAF2	Taf2	ENSMUSG00000037343	657.887	0.229633	1.17254	0.00328638	0.32779	764.053	664.541	753.655	602.227	769.798	576.643	558.967	574.891	676.709	637.384
A4GALT	A4galt	ENSMUSG00000047878	41.1428	0.585634	1.5007	0.00329509	0.32779	41.0606	33.2001	55.4126	63.4392	50.7534	33.6645	37.6687	41.0589	23.9375	31.2323
ZBTB34	Zbtb34	ENSMUSG00000068966	287.604	-0.237507	-1.17895	0.00329817	0.32779	241.086	288.553	285.111	243.474	263.67	310.014	283.581	314.185	292.728	353.641
FHIP1B	Fhip1b	ENSMUSG00000044465	1577.23	-0.171665	-1.12636	0.00332237	0.32779	1490.85	1353.02	1547.33	1409.59	1612.15	1690.19	1572.2	1832.93	1713.86	1550.23
FERMT3	Fermt3	ENSMUSG00000024965	81.2069	-0.369434	-1.29185	0.00333044	0.32779	74.7398	62.8259	80.6137	71.2256	64.6805	91.5523	84.1965	96.0639	104.145	82.026
NUP214	Nup214	ENSMUSG00000001855	781.506	-0.331002	-1.25789	0.00334158	0.32779	679.347	720.632	654.377	762.63	642.421	1106.07	638.356	759.072	980.109	872.04
CAPSL	Capsl	ENSMUSG00000039676	13.419	0.975447	1.96625	0.00336003	0.32779	17.4951	21.8508	15.5134	15.1925	19.9422	11.1289	3.43909	5.69374	14.685	9.24958
ACAD10	Acad10	ENSMUSG00000029456	50.9373	-0.475508	-1.39041	0.00336264	0.32779	45.0615	29.5844	51.7065	43.8645	42.0537	66.3036	63.7678	52.2344	54.577	60.2199
YWHAZ	Ywhaz	ENSMUSG00000022285	15886.6	0.133651	1.09707	0.00342546	0.328732	16105.3	17123.4	16210.5	17241.8	16429.9	16060.4	15796.5	13695.9	15725.8	14476.1
DCT	Dct	ENSMUSG00000022129	35.3576	1.01927	2.02689	0.0034328	0.328732	32.9316	45.9594	65.7449	47.8385	43.0941	41.4758	9.61237	7.74581	27.8529	31.3208
NSUN2	Nsun2	ENSMUSG00000021595	932.052	0.203528	1.15151	0.00344939	0.328732	905.801	1011.3	1023.89	963.774	1081.67	912.62	917.978	775.623	774.48	953.377
CYRIA	Cyria	ENSMUSG00000020589	3784.16	0.10941	1.07879	0.00353845	0.335347	3701.51	4019.66	4011.33	3874.08	4027.58	3890.88	3590.53	3628.54	3585.48	3512.02
LCMT2	Lcmt2	ENSMUSG00000074890	82.111	-0.414949	-1.33325	0.00357816	0.337237	59.5225	73.6118	62.9969	70.5842	84.0308	69.4351	103.484	99.3159	93.2551	104.873
STK36	Stk36	ENSMUSG00000033276	105.85	0.410196	1.32887	0.00359847	0.337288	152.409	115.214	111.724	94.9629	132.09	81.9927	77.698	91.2605	114.523	86.6291
CRYBG3	Crybg3	ENSMUSG00000022723	315.341	-0.33812	-1.26411	0.00366207	0.339274	245.261	256.069	322.119	258.718	305.264	445.559	368.451	340.14	343.269	268.556
IRX1	Irx1	ENSMUSG00000060969	8.66569	-1.09519	-2.13641	0.0036789	0.339274	5.31682	5.73358	6.43805	3.69784	5.78603	11.5203	10.9185	7.40125	13.7227	16.1219
TFE3	Tfe3	ENSMUSG00000000134	640.375	-0.23367	-1.17582	0.00369249	0.339274	579.639	509.695	632.184	608.933	608.17	779.63	740.061	604.697	612.158	728.578
PROX2	Prox2	ENSMUSG00000042320	15.6177	-0.946354	-1.927	0.00370576	0.339274	10.4413	3.45044	9.79098	17.1923	12.2315	21.4885	14.3688	23.0091	19.5348	24.6695
PLXNB1	Plxnb1	ENSMUSG00000053646	1699.88	-0.143	-1.1042	0.00371911	0.339274	1663.75	1740.26	1611.38	1536.84	1534.42	1883.97	1806.47	1623.31	1782.62	1815.79
TROAP	Troap	ENSMUSG00000032783	8.29891	1.14772	2.21563	0.00378978	0.342644	7.90817	9.76809	9.69444	16.4856	12.6674	3.50655	3.95813	6.53384	7.61704	4.84986
PODXL2	Podxl2	ENSMUSG00000033152	1828.17	-0.193737	-1.14372	0.00383633	0.342644	1788.54	1708.67	1642.33	1797.04	1592.34	1651.94	1988.35	2193.21	1868.95	2050.32
NME7	Nme7	ENSMUSG00000026575	197.801	0.239674	1.18073	0.00384314	0.342644	188.025	203.562	240.869	226.039	212.416	183.344	176.246	180.825	183.347	183.334
UBALD2	Ubald2	ENSMUSG00000050628	315.078	-0.271437	-1.20701	0.00385868	0.342644	314.754	245.186	293.094	255.291	316.413	380.896	366.112	367.253	295.911	315.865
PREX2	Prex2	ENSMUSG00000048960	1246.19	-0.204441	-1.15224	0.00390691	0.342644	1205.49	1094.99	1392.3	1073.02	1028.93	1365.48	1270.18	1332.62	1365.6	1333.32
KLHL29	Klhl29	ENSMUSG00000020627	1180.81	0.134485	1.0977	0.00393219	0.342644	1230.59	1228.81	1324.74	1255.35	1138.65	1122.87	1175.75	1139.01	1089.85	1102.5
DHX35	Dhx35	ENSMUSG00000027655	288.495	-0.216716	-1.16208	0.003961	0.342644	276.262	261.543	283.517	268.671	243.826	312.665	350.211	280.491	312.741	295.024
MSL1	Msl1	ENSMUSG00000052915	2852.11	0.155589	1.11388	0.0039624	0.342644	2847.41	3176.37	3192.26	2818.84	2996.28	2715.76	2865.09	2546.52	2888.7	2473.91
DMP1	Dmp1	ENSMUSG00000029307	108.664	-0.333438	-1.26001	0.0039669	0.342644	104.32	114.419	90.8778	86.787	87.624	116.583	112.195	123.204	111.122	139.51
LCMT1	Lcmt1	ENSMUSG00000030763	673.318	0.170687	1.12559	0.00397699	0.342644	677.461	680.233	778.662	696.234	730.345	663.521	665.594	579.588	662.636	598.9
SMU1	Smu1	ENSMUSG00000028409	799.722	0.132717	1.09636	0.00410222	0.350738	832.327	859.957	886.169	800.64	807.599	780.24	765.835	739.958	778.358	746.14
SLC44A2	Slc44a2	ENSMUSG00000057193	669.446	-0.169688	-1.12482	0.004131	0.350738	579.421	641.327	614.946	642.108	669.522	692.942	654.421	791.044	691.996	716.731
NR4A3	Nr4a3	ENSMUSG00000028341	519.659	0.285438	1.21878	0.00413262	0.350738	653.689	572.388	527.058	469.563	633.885	544.141	382.473	466.923	450.318	496.156
ZNF729	Zfp729b	ENSMUSG00000058093	197.877	0.227007	1.1704	0.00418486	0.35189	219.68	215.661	205.973	224.426	201.109	189.062	179.382	194.326	177.464	171.685
TMEFF1	Tmeff1	ENSMUSG00000028347	1374.37	0.158258	1.11594	0.00419237	0.35189	1379.76	1472.5	1424.62	1511.33	1457.45	1356.23	1443.26	1158.97	1237.27	1302.3
PPP1CB	Ppp1cb	ENSMUSG00000014956	3788.56	0.153171	1.11201	0.00422633	0.35189	4037.65	4437.8	3917.57	3855.99	3701.69	3671.34	3842.99	3627.93	3519.09	3273.53
PTCHD4	Ptchd4	ENSMUSG00000042256	58.6368	-0.409838	-1.32854	0.0042287	0.35189	46.5211	42.5761	56.4279	47.9533	56.9917	63.0229	60.3469	70.7641	70.6726	71.0914
TMEM265	Tmem265	ENSMUSG00000106715	16.7686	-0.898307	-1.86388	0.0042937	0.355564	11.2562	16.1052	5.69288	11.6187	13.8051	29.1454	29.8648	17.9532	14.418	17.827
SLC25A35	Slc25a35	ENSMUSG00000018740	128.819	-0.278416	-1.21286	0.00434624	0.356455	105.641	106.779	119.623	128.774	121.202	136.012	133.985	141.001	149.045	146.124
CAPRIN1	Caprin1	ENSMUSG00000027184	3846.51	0.0998925	1.07169	0.00447461	0.364278	3754.88	4082.22	4024.34	3970.93	4064.24	3829.69	3603.87	3732.44	3840.89	3561.61
PLK2	Plk2	ENSMUSG00000021701	2681.47	0.17316	1.12753	0.00448434	0.364278	2748.34	2867.59	2938.03	2867.19	2789.7	2760.76	2751.33	2130.28	2476	2485.53
ACVR2A	Acvr2a	ENSMUSG00000052155	753.541	0.161391	1.11837	0.00456579	0.367395	792.713	789.038	781.373	831.531	787.169	710.983	694.945	655.613	804.711	687.332
KAT14	Kat14	ENSMUSG00000027425	508.669	0.168299	1.12373	0.00468631	0.375323	544.779	552.176	530.604	515.225	548.728	451.436	458.97	528.582	451.172	505.014
LGALS3BP	Lgals3bp	ENSMUSG00000033880	252.685	-0.431759	-1.34888	0.00479634	0.377904	187.183	175.352	169.864	266.625	276.399	214.375	256.917	344.804	318.378	316.957
OGDHL	Ogdhl	ENSMUSG00000021913	1297.42	-0.160869	-1.11796	0.00480334	0.377904	1193.01	1199.61	1290.57	1315.45	1126.4	1490.35	1412.59	1258.18	1304.55	1383.45
ISOC2	Isoc2b	ENSMUSG00000052605	38.7704	-0.675252	-1.59688	0.00480715	0.377904	40.2692	26.0695	40.8576	22.274	20.3683	55.9342	65.4712	37.7654	38.5357	40.1586
ERH	Erh	ENSMUSG00000021131	390.81	0.283526	1.21717	0.00489912	0.382742	348.949	416.041	474.926	452.336	449.74	286.035	392.749	396.582	373.595	317.15
ACSL4	Acsl4	ENSMUSG00000031278	1285.02	0.108996	1.07848	0.00491356	0.382742	1253.35	1357.55	1322.52	1350.37	1378.59	1263.98	1231.76	1235.31	1201.17	1255.61
SLC15A2	Slc15a2	ENSMUSG00000022899	364.534	-0.365846	-1.28864	0.00505796	0.392199	345.272	327.262	330.114	247.352	342.459	360.882	415.081	538.932	435.353	302.63
ARHGEF26	Arhgef26	ENSMUSG00000036885	365.938	-0.288187	-1.2211	0.00518568	0.39883	425.232	320.114	302.707	269.869	332.436	406.075	426.573	414.835	343.512	418.03
TPM3	Tpm3	ENSMUSG00000027940	2743.1	0.119153	1.0861	0.00520281	0.39883	2895.74	2802.83	2633.92	2993.85	2950.92	2757.99	2713.15	2593.24	2547.43	2541.96
MFSD4B	Mfsd4b4	ENSMUSG00000096687	181.693	0.28622	1.21944	0.00523999	0.39883	184.826	216.61	194.718	210.284	191.509	183.113	178.706	125.396	155.127	176.638
GGA3	Gga3	ENSMUSG00000020740	1384.63	-0.323732	-1.25156	0.00526038	0.39883	1479.58	1169	884.307	1128.75	1490.62	1557.87	1516.4	1640.25	1683.35	1296.14
SCRT1	Scrt1	ENSMUSG00000048385	1974.12	-0.180895	-1.13359	0.00530588	0.4005	1863.22	1861.01	2082.46	1710.82	1736.26	2157.36	2224.81	1978.67	1863.87	2262.76
FXYD1	Fxyd1	ENSMUSG00000036570	302.255	-0.350931	-1.27538	0.0053712	0.403644	249.791	241.61	257.304	298.021	279.955	340.839	242.474	422.207	290.268	400.083
NUF2	Nuf2	ENSMUSG00000026683	34.9684	0.601259	1.51704	0.00550131	0.411609	47.0608	36.4885	32.293	36.9086	57.7024	34.9219	24.297	25.553	32.9234	21.5348
CAMK2N2	Camk2n2	ENSMUSG00000051146	707.224	-0.176723	-1.13031	0.00554756	0.412298	673.434	607.947	712.541	619.671	702.279	755.498	778.617	747.191	669.505	805.559
HADHB	Hadhb	ENSMUSG00000059447	763.574	-0.164003	-1.12039	0.00558302	0.412298	724.327	684.979	749.287	711.159	729.602	797.639	746.638	881.112	871.909	739.089
TMEM267	Tmem267	ENSMUSG00000074634	444.001	0.425903	1.34341	0.00564878	0.41327	423.449	463.65	674.064	601.651	381.681	428.65	471.66	280.111	321.311	393.785
SLC46A3	Slc46a3	ENSMUSG00000029650	85.2135	-0.391668	-1.31191	0.0056754	0.41327	69.6568	60.2619	82.9711	64.6419	86.2635	92.7659	117.473	105.038	78.2832	94.7798
NOP16	Nop16	ENSMUSG00000025869	211.253	0.25287	1.19158	0.00569309	0.41327	229.15	243.669	213.752	218.718	241.593	214.231	190.42	209.878	158.684	192.438
ADSS1	Adssl1	ENSMUSG00000011148	265.625	-0.298065	-1.22949	0.00572966	0.414162	226.89	258.564	218.857	227.678	257.014	356.717	298.243	324.787	244.369	243.133
PLCB4	Plcb4	ENSMUSG00000039943	1232.51	-0.171135	-1.12594	0.00578749	0.416174	1161.59	1236.81	1110.58	1207.27	1079.9	1200.8	1428.96	1431.55	1214.05	1253.63
COL15A1	Col15a1	ENSMUSG00000028339	115.217	-0.36699	-1.28966	0.00580629	0.416174	94.4392	126.704	97.8702	93.1341	91.1726	144.521	99.8875	155.219	133.303	115.918
PYGM	Pygm	ENSMUSG00000032648	484.559	-0.254794	-1.19317	0.00594607	0.42441	446.591	513.032	440.672	414.615	397.543	435.97	569.073	515.5	491.986	620.611
PHF21A	Phf21a	ENSMUSG00000058318	895.128	-0.189976	-1.14074	0.00599198	0.425905	920.167	831.14	810.314	810.177	808.647	818.353	1013.91	1081.7	916.183	940.693
ACTR3	Actr3	ENSMUSG00000026341	2450.81	0.181485	1.13405	0.00610125	0.430087	2511.9	2591.34	2655.14	2538.37	2721.13	2297.07	2459.63	2416.88	2447.16	1869.44
LYPD1	Lypd1	ENSMUSG00000026344	1138.93	0.345041	1.27019	0.00620304	0.433679	1263.27	1239.34	1170.18	1418.05	1282.44	1132.66	1088.57	651.676	1261.84	881.27
AKIRIN2	Akirin2	ENSMUSG00000028291	673.462	0.149223	1.10897	0.00624944	0.434722	705.898	731.738	679.641	680.695	742.339	653.759	680.788	621.103	656.237	582.423
ATPAF2	Atpaf2	ENSMUSG00000042709	231.091	0.328183	1.25543	0.00626893	0.434722	326.226	294.863	208.65	230.677	231.051	180.249	195.642	228.614	228.842	186.095
PKD1	Pkd1	ENSMUSG00000032855	2736.29	-0.275363	-1.2103	0.00633079	0.435472	3010.09	2122.04	2730.26	2431.14	2087.15	3519.65	2960.69	3154.77	2496.86	2850.26
XDH	Xdh	ENSMUSG00000024066	257.358	-0.428251	-1.3456	0.00643073	0.436803	206.537	273.601	219.29	254.509	146.616	288.773	280.904	243.801	254.579	404.966
INSIG2	Insig2	ENSMUSG00000003721	607.82	-0.191133	-1.14166	0.00643526	0.436803	519.44	526.887	613.762	592.595	578.636	634.935	654.488	745.186	585.939	626.333
SYTL4	Sytl4	ENSMUSG00000031255	8.08722	-1.11168	-2.16097	0.00645684	0.436803	7.33899	2.45735	5.74249	4.11307	5.96004	17.1371	6.28957	10.5426	11.8763	9.41468
SCP2	Scp2	ENSMUSG00000028603	1207.17	-0.135321	-1.09834	0.00646954	0.436803	1196.45	1165.05	1096.62	1189.8	1104.81	1204.77	1272.39	1396.19	1228.87	1216.73
FRYL	Fryl	ENSMUSG00000070733	1738.5	-0.167755	-1.12331	0.00650098	0.436803	1610.35	1574.71	1691.69	1571.04	1742.34	1699.83	1668.14	1786.07	1964.78	2076.09
KCNK3	Kcnk3	ENSMUSG00000049265	305.187	-0.207966	-1.15506	0.00650378	0.436803	313.318	269.618	264.022	312.622	257.678	313.846	346.486	319.85	310.701	343.732
ADAMTSL4	Adamtsl4	ENSMUSG00000015850	90.377	-0.565587	-1.47999	0.00660465	0.439723	74.1173	71.7437	70.7871	71.9717	71.7656	174.819	75.4987	73.8573	138.044	81.1655
LEPR	Lepr	ENSMUSG00000057722	61.6547	-0.721545	-1.64895	0.0066193	0.439723	45.5506	46.2089	43.7032	44.0469	49.7831	49.7398	45.6341	77.585	56.8925	157.403
MX2	Mx1	ENSMUSG00000000386	6.80752	-1.30678	-2.47389	0.00662458	0.439723	5.19917	5.51807	3.1451	1.47365	4.12057	11.2267	3.57556	12.2727	13.8099	7.73378
ARFGAP3	Arfgap3	ENSMUSG00000054277	220.537	-0.257907	-1.19574	0.00666634	0.440779	172.362	222.001	180.575	204.983	225.913	240.083	232.26	208.956	253.949	264.287
YTHDF2	Ythdf2	ENSMUSG00000040025	490.123	0.246743	1.18653	0.00674425	0.441194	488.877	640.239	526.667	516.774	491.857	498.53	360.624	437.514	456.087	484.063
ARAP1	Arap1	ENSMUSG00000032812	286.474	-0.263204	-1.20014	0.00675767	0.441194	263.392	264.462	243.344	257.354	268.273	353.215	370.264	289.66	248.552	306.229
PGRMC1	Pgrmc1	ENSMUSG00000006373	3225.27	0.129484	1.0939	0.00677606	0.441194	3231.93	3315	3218.64	3516.08	3566.38	3004.88	2918.12	3143.03	3374.46	2964.17
TRA2B	Tra2b	ENSMUSG00000022858	1026.71	0.140918	1.10261	0.00686426	0.445237	1134.22	1033.93	1067.47	1040.11	1106.76	931.157	939.01	1080.51	1008.69	925.259
OLA1	Ola1	ENSMUSG00000027108	1260.15	0.114994	1.08297	0.00690721	0.445529	1289.23	1333.56	1275.49	1325.33	1327.56	1188.56	1283.75	1138.39	1174.99	1264.63
ACHE	Ache	ENSMUSG00000023328	847.602	-0.166439	-1.12229	0.006921	0.445529	736.924	793.122	869.889	768.793	826.042	920.79	817.415	844.618	910.461	987.962
MFNG	Mfng	ENSMUSG00000018169	46.458	-0.500815	-1.41501	0.0070704	0.450616	33.5601	30.4427	38.3763	39.6983	47.9109	62.3214	61.8588	53.1531	59.9275	37.3305
ARHGEF15	Arhgef15	ENSMUSG00000052921	316.827	-0.480798	-1.39552	0.00707167	0.450616	252.397	200.398	313.266	326.77	228.057	415.389	492.786	205.993	385.077	348.135
GNG10	Gng10	ENSMUSG00000038607	316.098	0.260379	1.19779	0.00707925	0.450616	307.346	331.362	364.174	365.959	350.716	233.148	353.299	294.057	300.095	260.819
WHRN	Whrn	ENSMUSG00000039137	679.225	-0.275917	-1.21076	0.00717029	0.454714	604.635	694.512	598.361	573.647	602.174	729.359	583.483	957.672	775.019	673.392
TAMALIN	Tamalin	ENSMUSG00000000531	815.089	0.141518	1.10307	0.00727622	0.458052	808.152	783.835	853.741	891.054	930.554	759.507	773.864	795.575	762.052	792.55
PARVA	Parva	ENSMUSG00000030770	980.507	-0.142061	-1.10348	0.00729304	0.458052	944.358	970.18	927.582	909.336	908.602	962.085	1123.8	1089.08	955.333	1014.72
USP1	Usp1	ENSMUSG00000028560	421.932	0.175481	1.12934	0.00732101	0.458052	424.022	438.275	485.48	425.929	462.771	438.38	388.074	363.522	387.425	405.446
GALNT18	Galnt18	ENSMUSG00000038296	495.853	-0.148716	-1.10858	0.00733034	0.458052	442.178	487.115	504.443	451.774	465.34	501.138	538.212	531.851	527.462	509.019
TAF13	Taf13	ENSMUSG00000048100	267.612	0.278322	1.21278	0.00739273	0.459612	242.465	292.424	256.915	357.594	317.298	270.349	229.206	240.879	254.317	214.677
CFAP44	Cfap44	ENSMUSG00000071550	106.466	0.488346	1.40284	0.00740918	0.459612	125.423	135.463	74.9059	128.229	156.817	102.447	98.3868	101.193	64.3563	77.4441
HIKESHI	Hikeshi	ENSMUSG00000062797	302.366	0.290588	1.22314	0.0074826	0.462484	300.016	268.97	301.739	421.872	368.538	257.304	268.385	307.72	253.007	276.114
SNAP29	Snap29	ENSMUSG00000022765	415.304	0.154008	1.11266	0.00757538	0.466529	443.588	435.232	425.143	429.625	451.619	401.276	398.715	408.252	397.171	362.42
SLC11A2	Slc11a2	ENSMUSG00000023030	686.616	-0.242457	-1.18301	0.00764971	0.469412	535.176	658.793	716.669	651.772	581.616	899.275	766.768	658.366	675.202	722.524
RALYL	Ralyl	ENSMUSG00000039717	831.894	0.139091	1.10121	0.00772073	0.472071	812.964	925.081	858.165	868.998	897.063	796.611	801.028	748.592	856.513	753.93
MUC3B	Muc3a	ENSMUSG00000094840	259.049	-0.204669	-1.15242	0.0078033	0.475416	220.056	239.224	267.053	234.488	242.881	279.054	277.158	247.329	282.268	300.976
SFI1	Sfi1	ENSMUSG00000023764	451.045	-0.208201	-1.15525	0.00789249	0.477187	341.798	447.956	400.899	475.239	426.254	495.395	513.58	447.161	484.801	477.369
NPTX2	Nptx2	ENSMUSG00000059991	894.358	0.180737	1.13346	0.00797208	0.477187	874.035	946.473	970.05	945.8	1013.25	882.529	718.161	933.235	878.457	781.588
USPL1	Uspl1	ENSMUSG00000041264	461.537	-0.171102	-1.12592	0.00801805	0.477187	423.751	412.235	442.016	413.475	474.939	473.894	536.285	488.22	500.799	449.752
CPLANE1	Cplane1	ENSMUSG00000039801	1389.33	-0.11579	-1.08357	0.00805601	0.477187	1313.25	1287.9	1313.74	1336.05	1414.28	1337.88	1475.87	1431.04	1488.82	1494.46
KIF27	Kif27	ENSMUSG00000060176	84.1004	0.361772	1.285	0.00810148	0.477187	96.0311	93.1695	109.718	92.7429	82.3566	91.5823	73.2088	55.8648	77.273	69.0567
ZNF624	Gm3055	ENSMUSG00000094622	163.472	-0.253797	-1.19234	0.00811017	0.477187	171.696	140.109	150.697	136.217	150.215	162.178	162.215	205.226	174.602	181.563
SHD	Shd	ENSMUSG00000039154	243.688	-0.2867	-1.21985	0.00811715	0.477187	214.42	272.235	218.225	187.367	209.714	319.369	262.907	216.446	263.297	272.901
MSLN	Msln	ENSMUSG00000063011	13.4003	-1.19523	-2.28982	0.0081333	0.477187	13.2278	3.51497	5.25244	13.0073	6.00958	24.77	25.2186	26.8861	7.02818	9.08768
CRAMP1	Cramp1	ENSMUSG00000038002	811.85	-0.135856	-1.09874	0.00816299	0.477187	812.451	761.438	767.443	763.835	765.578	846.258	776.418	884.958	825.281	914.839
CDH13	Cdh13	ENSMUSG00000031841	1552.22	0.233172	1.17542	0.00816804	0.477187	1548.37	2005.21	1305.85	1887.64	1643.47	1441.76	1393.66	1400.98	1473.19	1422.05
TMCC3	Tmcc3	ENSMUSG00000020023	690.106	-0.164849	-1.12105	0.00821551	0.477448	643.227	602.476	715.263	646.077	645.36	741.239	777.003	635.054	748.216	747.144
SRP54	Srp54c	ENSMUSG00000079108	1054.48	0.118639	1.08571	0.00822848	0.477448	1100.24	1127.29	1075	1037.69	1147.17	1065.59	989.821	1040.43	986.125	975.472
MPLKIP	Mplkip	ENSMUSG00000012429	134.789	0.402328	1.32164	0.00830268	0.477632	147.634	110.61	155.962	185.377	166.143	107.824	79.3613	134.537	134.219	126.224
AXIN2	Axin2	ENSMUSG00000000142	494.028	-0.158194	-1.11589	0.00835226	0.478125	470.342	492.386	441.776	464.078	470.468	563.203	496.602	472.211	541.296	527.919
PANK2	Pank2	ENSMUSG00000037514	771.853	0.166302	1.12218	0.0083871	0.478514	834.475	833.963	746.632	867.844	798.009	836.273	682.536	717.54	689.062	712.192
ZC3H11B	Zc3h11a	ENSMUSG00000116275	936.733	0.702469	1.62729	0.00845626	0.480258	1225.65	846.407	1567.21	1174.75	986.744	889.427	837.546	824.928	289.824	724.841
N4BP2	N4bp2	ENSMUSG00000037795	233.123	0.295997	1.22773	0.00847398	0.480258	302.423	241.481	215.023	252.721	274.392	207.677	206.292	214.903	250.104	166.218
FAM169BP	Fam169b	ENSMUSG00000074071	17.5271	0.948702	1.93014	0.00854934	0.482924	38.3755	19.3575	15.9778	14.6494	28.3352	12.9753	5.20864	7.64438	12.1179	20.6289
COL4A2	Col4a2	ENSMUSG00000031503	1711.13	-0.115012	-1.08298	0.00865734	0.484716	1735.01	1547.69	1663.5	1727.68	1541.64	1779.81	1826.06	1702.15	1783.97	1803.78
HHATL	Hhatl	ENSMUSG00000032523	131.97	-0.316574	-1.24537	0.00865862	0.484716	99.3203	99.4933	116.195	124.649	144.447	128.451	166.394	150.91	132.419	157.419
KMT5B	Kmt5b	ENSMUSG00000045098	947.491	0.197691	1.14686	0.00866631	0.484716	1060.03	1056.25	1036.95	968.529	944.69	779.404	831.172	807.781	1038.03	952.061
STRAP	Strap	ENSMUSG00000030224	1471.9	0.10043	1.07209	0.00885129	0.493445	1476.45	1533.56	1469.61	1541.13	1587.88	1426.38	1429.64	1484.26	1391.78	1378.31
FAT3	Fat3	ENSMUSG00000074505	2893.51	-0.0974004	-1.06984	0.00890341	0.494734	2799.48	2787.03	2913.05	2775.97	2708.2	2909.4	2872.18	3051.47	3185.27	2933.01
PSMD11	Psmd11	ENSMUSG00000017428	841.042	0.110713	1.07976	0.00898552	0.497675	861.153	873.26	896.052	883.243	850.496	821.705	817.131	832.535	794.347	780.495
BOK	Bok	ENSMUSG00000026278	304.052	-0.263299	-1.20022	0.00910388	0.500049	262.229	237.085	313.277	314.113	251.079	329.229	404.727	323.311	310.967	294.506
PDCL3	Pdcl3	ENSMUSG00000026078	265	0.228002	1.17121	0.00910522	0.500049	289.815	301.101	291.261	250.969	296.886	265.165	239.751	227.249	277.372	210.428
FGF13	Fgf13	ENSMUSG00000031137	1614.27	0.0891216	1.06372	0.00914362	0.500049	1690.59	1612.94	1660.98	1678.55	1675.47	1596.6	1607.9	1523.71	1519.39	1576.62
MYO5B	Myo5b	ENSMUSG00000025885	670.46	0.267534	1.20375	0.00919334	0.500049	695.138	775.162	719.359	767.499	703.042	824.426	561.806	598.296	533.019	526.849
LIMD1	Limd1	ENSMUSG00000025239	175.092	-0.262674	-1.1997	0.00920425	0.500049	178.33	160.664	142.766	167.24	145.447	174.265	232.158	191.324	187.832	170.892
HADHA	Hadha	ENSMUSG00000025745	828.69	-0.139939	-1.10186	0.00929687	0.503477	795.79	737.965	785.695	794.313	828.209	831.289	820.209	892.684	956.033	844.716
SYT3	Syt3	ENSMUSG00000030731	531.465	-0.223446	-1.16752	0.0093315	0.503753	502.66	413.192	548.682	526.16	459.204	619.036	627.189	479.209	552.27	587.043
RIN2	Rin2	ENSMUSG00000001768	632.858	-0.174601	-1.12865	0.00938242	0.504452	613.424	647.086	589.253	598.152	525.957	726.375	722.03	650.399	642.793	613.111
C5orf22	6030458C11Rik	ENSMUSG00000022195	651.543	0.131239	1.09523	0.00940358	0.504452	731.231	668.711	642.787	667.817	695.766	600.813	655.324	619.816	611.189	621.973
PARN	Parn	ENSMUSG00000022685	285.198	-0.219657	-1.16446	0.00944454	0.505061	242.134	234.285	244.685	290.744	300.906	340.715	302.909	299.115	292.098	304.39
CTSA	Ctsa	ENSMUSG00000017760	1351.78	-0.151566	-1.11077	0.00954577	0.508879	1216.47	1156.28	1276.09	1367.25	1382.54	1412.12	1340.02	1488.9	1345.17	1532.92
PARD3	Pard3	ENSMUSG00000025812	396.241	0.200748	1.14929	0.0096446	0.512546	397.974	385.064	480.409	424.962	429.213	388.946	370.515	326.363	410.213	348.751
CA12	Car12	ENSMUSG00000032373	355.578	0.183927	1.13597	0.00974339	0.51366	360.112	397.539	371.615	358.525	404.224	348.716	285.262	358.574	340.678	330.531
NWD2	Nwd2	ENSMUSG00000090061	810.224	0.250904	1.18995	0.00979796	0.51366	848.713	923.838	755.727	1005.52	869.432	800.139	613.676	639.632	881.937	763.628
ITGB3BP	Itgb3bp	ENSMUSG00000028549	46.5891	0.551575	1.46569	0.00981851	0.51366	50.7113	79.0878	43.6709	39.4477	64.5638	52.2877	31.5354	35.7804	39.3845	29.4216
GALK1	Galk1	ENSMUSG00000020766	78.8563	-0.317577	-1.24624	0.00982292	0.51366	73.2545	74.1413	66.1961	63.9206	73.3022	81.8831	96.0534	94.6695	86.3332	78.8093
RFX3	Rfx3	ENSMUSG00000040929	990.084	0.136306	1.09909	0.00990741	0.51366	1073.83	985.419	1022.2	1001.93	1096.45	915.788	944.61	1027.91	966.797	865.903
KATNIP	Katnip	ENSMUSG00000032743	553.159	-0.16845	-1.12385	0.00994207	0.51366	542.467	540.447	532.844	531.793	458.426	598.429	650.431	557.931	566.88	551.941
EGR2	Egr2	ENSMUSG00000037868	192.151	0.563603	1.47796	0.00996815	0.51366	285.757	287.252	257.486	141.884	174.887	204.489	120.481	97.1329	218.632	133.507
ITPR3	Itpr3	ENSMUSG00000042644	171.388	-0.380853	-1.30211	0.0100375	0.51366	141.075	156.175	144.61	172.705	130.195	144.829	154.024	271.309	209.756	189.202
ECHDC1	Echdc1	ENSMUSG00000019883	435.576	0.174545	1.12861	0.0100545	0.51366	431.45	506.145	437.66	439.531	496.407	427.03	375.157	421.739	432.456	388.185
ZGPAT	Zgpat	ENSMUSG00000027582	1470.43	-0.0884235	-1.06321	0.0100968	0.51366	1456.98	1407.02	1463.32	1384.74	1415.28	1506.8	1530.99	1523.64	1532.83	1482.69
STAC2	Stac2	ENSMUSG00000017400	1945.5	-0.233353	-1.17556	0.0101102	0.51366	1913.6	1689.4	2024.04	1832.32	1483.39	2025.88	2384.64	2034.68	1729.17	2337.9
FPGS	Fpgs	ENSMUSG00000009566	96.5447	-0.284658	-1.21812	0.0101172	0.51366	81.3106	91.8644	84.2622	90.6129	88.0439	96.3351	99.0358	104.617	113.912	115.453
MUTYH	Mutyh	ENSMUSG00000028687	26.224	-0.602182	-1.51801	0.0105582	0.53021	17.4881	17.0627	19.9415	24.0336	24.8252	39.2214	25.8727	20.661	37.2295	35.9047
CNGB1	Cngb1	ENSMUSG00000031789	10.8927	-1.20485	-2.30513	0.0106242	0.53021	15.7249	5.11834	2.41489	5.58439	3.84759	8.92514	20.4799	19.3174	8.34868	19.1663
ATF2	Atf2	ENSMUSG00000027104	1842.47	0.149251	1.10899	0.010629	0.53021	1862.52	2076.72	1792.34	2005.37	1951.15	1937.35	1842.92	1607.19	1721.71	1627.47
ALDH1A1	Aldh1a1	ENSMUSG00000053279	406.256	-0.279543	-1.21381	0.01065	0.53021	293.877	395.843	389.234	365.735	390.199	518.128	344.092	458.917	400.369	506.167
NACAD	Nacad	ENSMUSG00000041073	770.067	0.284298	1.21782	0.0106608	0.53021	943.459	576.03	1011.52	907.418	790.902	648.771	694.959	755.4	701.101	671.106
VPS52	Vps52	ENSMUSG00000024319	1201.24	-0.10875	-1.07829	0.0108069	0.535913	1102.01	1153.67	1173.18	1171.25	1178.95	1224.72	1272.16	1165.11	1253.46	1317.85
GAP43	Gap43	ENSMUSG00000047261	3392.08	0.149647	1.1093	0.010892	0.537537	3294.13	3444.31	3553.42	3834.73	3710.26	3432.14	3006.7	3016.78	3579.34	3048.98
SNAI3	Snai3	ENSMUSG00000006587	5.41292	-1.42311	-2.68162	0.0109166	0.537537	1.26024	1.37309	7.66525	1.78033	2.30096	13.1655	8.21074	4.43847	8.24367	5.69088
SHOC2	Shoc2	ENSMUSG00000024976	817.913	0.115661	1.08347	0.0109341	0.537537	838.698	856.292	848.864	839.125	866.919	803.87	792.953	815.881	790.221	726.306
DDX56	Ddx56	ENSMUSG00000004393	349.419	-0.176585	-1.13021	0.0110451	0.541433	318.249	305.045	344.898	330.555	338.589	339.542	380.332	380.417	409.445	347.116
SYPL1	Sypl	ENSMUSG00000020570	530.87	0.16105	1.1181	0.0111281	0.541516	582.296	523.069	585.713	530.474	581.324	505.591	525.72	456.114	546.353	472.045
G2E3	G2e3	ENSMUSG00000035293	256.945	0.224415	1.1683	0.0111385	0.541516	286.631	313.477	287.652	245.153	254.407	221.9	259.157	224.195	214.772	262.109
MAN2B1	Man2b1	ENSMUSG00000005142	748.629	-0.178027	-1.13134	0.0111713	0.541516	620.836	712.038	747.011	763.071	668.965	819.185	768.006	781.05	714.703	891.422
CCDC71L	Ccdc71l	ENSMUSG00000090946	214.532	0.20964	1.1564	0.0112318	0.542059	229.27	234.467	209.853	245.104	231.324	176.854	225.924	190.28	203.746	198.498
INCA1	Inca1	ENSMUSG00000057054	17.9773	-0.71045	-1.63631	0.0112485	0.542059	10.1513	11.0176	18.4104	18.8104	9.37403	19.9286	17.7332	29.9922	21.0234	23.3316
WDFY4	Wdfy4	ENSMUSG00000051506	56.4519	-0.893462	-1.85763	0.0113838	0.545503	32.13	25.1808	27.7016	36.1743	72.9842	77.6018	146.663	38.0264	32.42	75.6371
GRM2	Grm2	ENSMUSG00000023192	827.611	-0.377998	-1.29954	0.011384	0.545503	769.392	668.422	630.209	789.487	741.359	588.557	763.898	1277.4	925.973	1121.42
HIC2	Hic2	ENSMUSG00000050240	159.549	-0.250749	-1.18982	0.0114729	0.545573	136.333	144.842	151.992	148.817	146.221	201.962	140.52	163.947	186.097	174.761
ANAPC2	Anapc2	ENSMUSG00000026965	1131.5	0.135991	1.09885	0.0114814	0.545573	1249.58	1218.53	1194.37	1106.15	1155.18	1064.53	1074.27	1204.41	1004.65	1043.36
DOLPP1	Dolpp1	ENSMUSG00000026856	255.071	0.2323	1.17471	0.0116116	0.549058	277.58	274.775	281.953	286.115	255.975	206.194	221.245	281.661	258.539	206.674
FAM131C	Fam131c	ENSMUSG00000006218	29.0713	-0.628726	-1.5462	0.0116593	0.549058	25.2049	24.8066	18.3083	15.9509	29.8775	33.1767	25.0707	52.7785	38.3136	27.2249
FAM13C	Fam13c	ENSMUSG00000043259	1155.93	0.11257	1.08115	0.0116616	0.549058	1182.59	1128.63	1151.22	1257.9	1278.25	1124.27	1097.9	1122.33	1128.19	1088.03
SNX10	Snx10	ENSMUSG00000038301	1311.03	0.131961	1.09578	0.0116835	0.549058	1308.29	1462.11	1318.64	1397.44	1371.12	1312.27	1304.56	1102.66	1258.24	1274.97
ABCB1	Abcb1a	ENSMUSG00000040584	658.447	-0.129115	-1.09362	0.0117204	0.549279	658.057	632.631	631.961	612.258	611.369	727.486	689.76	681.83	635.656	703.467
FAM8A1	Fam8a1	ENSMUSG00000069237	1512.19	0.132984	1.09656	0.0118233	0.551506	1499.18	1703.76	1536.22	1597.02	1576.21	1509.43	1506.89	1291.43	1515.9	1385.82
TRIM17	Trim17	ENSMUSG00000036964	156.896	-0.261339	-1.19859	0.0118594	0.551506	148.604	136.909	153.333	121.487	151.515	172.118	203.491	164.131	148.046	169.329
RBM12B	Rbm12b2	ENSMUSG00000052137	354.542	0.160381	1.11758	0.0119953	0.551506	388.805	399.992	372.463	363.334	351.007	359.799	323.048	320.829	338.226	327.916
TDRKH	Tdrkh	ENSMUSG00000041912	551.598	-0.140656	-1.10241	0.0120986	0.551506	539.441	576.31	524.696	487.424	502.088	563.549	571.767	597.181	591.988	561.537
TSPOAP1	Tspoap1	ENSMUSG00000034156	7028.51	-0.131127	-1.09515	0.0121601	0.551506	7512.37	6208.05	6858.2	6776.7	6194.07	7464.45	7722.06	7097.3	7029.17	7422.72
SERBP1	Serbp1	ENSMUSG00000036371	3375.12	0.0835656	1.05963	0.0122059	0.551506	3406.5	3395.36	3429.89	3541.1	3581.18	3292.52	3260.5	3455.09	3253.36	3135.7
MRPL49	Mrpl49	ENSMUSG00000007338	434.203	0.165696	1.12171	0.012238	0.551506	479.98	461.402	457.463	468.505	430.804	411.635	450.308	353.901	425.464	402.569
GPR3	Gpr3	ENSMUSG00000049649	113.793	0.300635	1.23169	0.0122894	0.551506	129.57	135.559	137.074	121.18	106.955	90.8871	101.268	92.4942	126.522	96.4221
XYLT2	Xylt2	ENSMUSG00000020868	398.41	-0.201293	-1.14973	0.0123279	0.551506	319.784	357.891	378.013	384.92	408.316	380.045	471.512	446.971	387.211	449.437
NLRX1	Nlrx1	ENSMUSG00000032109	124.604	-0.346621	-1.27158	0.0124364	0.551506	120.509	90.2203	136.636	102.413	97.8736	128.134	138.858	175.917	109.452	146.027
TOP3B	Top3b	ENSMUSG00000022779	671.644	0.184886	1.13673	0.012466	0.551506	731.196	697.195	776.463	627.424	741.485	590.678	546.39	686.882	638.616	680.109
TECTA	Tecta	ENSMUSG00000037705	5.49382	-1.52987	-2.88759	0.0124942	0.551506	3.47421	1.045	2.96296	2.76383	3.53496	13.4396	8.98396	1.74987	3.11797	13.8658
TGM2	Tgm2	ENSMUSG00000037820	302.477	-0.325215	-1.25285	0.0125192	0.551506	248.478	246.46	276.941	267.797	302.122	284.593	235.279	432.134	348.133	382.839
CCDC9B	Ccdc9b	ENSMUSG00000045838	168.135	-0.348101	-1.27288	0.0125365	0.551506	149.653	157.185	148.645	142.917	141.726	159.337	136.311	267.335	189.413	188.834
TMEM72	Tmem72	ENSMUSG00000048108	53.0388	-0.452312	-1.36823	0.0125481	0.551506	49.3391	52.7792	44.6619	48.7254	29.3187	73.257	54.3799	68.0595	61.6129	48.2548
EPAS1	Epas1	ENSMUSG00000024140	3044.46	-0.114066	-1.08227	0.0125526	0.551506	2957.98	2818.47	3018.15	2910.63	2916.92	3303.45	2826.13	3259.75	3100.28	3332.86
PTGFRN	Ptgfrn	ENSMUSG00000027864	680.881	-0.15411	-1.11273	0.0125607	0.551506	631.965	682.613	669.968	655.314	583.169	735.079	796.687	695.945	662.729	695.343
LRRC24	Lrrc24	ENSMUSG00000033707	297.574	-0.179876	-1.13279	0.0125618	0.551506	298.742	273.937	267.372	279.356	275.677	323.064	332.055	301.054	341.55	282.93
DNAJC1	Dnajc1	ENSMUSG00000026740	500.474	0.191077	1.14162	0.0125761	0.551506	542.317	486.01	610.83	485.084	543.282	474.098	424.348	487.732	517.522	433.516
PPCS	Ppcs	ENSMUSG00000028636	47.8283	-0.398144	-1.31781	0.0126022	0.551506	43.6244	44.6903	45.949	38.7194	34.0651	63.9212	51.7616	50.5499	55.8019	49.2006
WDR70	Wdr70	ENSMUSG00000039828	315.623	0.159406	1.11683	0.0126159	0.551506	322.144	350.967	332.333	349.24	312.023	296.3	299.116	299.152	294.073	300.88
RNF146	Rnf146	ENSMUSG00000038876	750.896	0.119879	1.08664	0.0126473	0.551506	733.975	817.775	769.969	796.67	789.194	715.179	758.792	730.715	716.302	680.391
PCDHGB4	Pcdhgb4	ENSMUSG00000103585	157.466	0.261686	1.19888	0.0126707	0.551506	132.73	203.764	179.616	179.479	163.081	153.704	132.296	148.644	144.265	137.086
MIEF2	Mief2	ENSMUSG00000018599	172.125	-0.257514	-1.19542	0.0126753	0.551506	145.91	130.769	164.572	185.359	153.049	183.289	212.452	202.175	175.787	167.892
PCSK6	Pcsk6	ENSMUSG00000030513	283.298	-0.224694	-1.16853	0.0126898	0.551506	278.772	245.338	267.5	259.536	253.289	382.433	288.821	269.573	306.365	281.359
SUMO2	Sumo2	ENSMUSG00000020738	2207.62	0.0993882	1.07132	0.0127121	0.551506	2273.4	2323.54	2274.04	2232.24	2317.07	1970.08	2102.76	2225.09	2248.32	2109.7
SLC37A1	Slc37a1	ENSMUSG00000024036	93.463	-0.415937	-1.33417	0.0127273	0.551506	76.6805	63.2275	85.7997	85.2946	85.7081	103.261	143.604	72.5906	129.405	89.0586
BUD23	Bud23	ENSMUSG00000005378	344.839	-0.242596	-1.18312	0.0127941	0.551506	351.801	304.878	299.888	296.144	328.062	401.802	356.328	291.839	446.951	370.7
VGLL3	Vgll3	ENSMUSG00000091243	45.3083	0.479851	1.3946	0.0128291	0.551506	59.5218	43.6146	50.4694	67.7437	43.5289	40.7253	35.5867	24.2254	45.3164	42.3503
LRMDA	Lrmda	ENSMUSG00000063458	6.73904	1.2517	2.38122	0.0128398	0.551506	8.28293	7.78841	6.69238	5.72732	19.3101	3.34197	2.97429	5.37455	6.77936	1.11917
FAM43A	Fam43a	ENSMUSG00000046546	212.836	-0.248665	-1.18811	0.0129289	0.551506	224.08	204.69	184.904	174.071	187.962	215.323	208.978	254.767	204.724	268.863
SCN3B	Scn3b	ENSMUSG00000049281	2297.38	0.134114	1.09742	0.0129776	0.551506	2400.58	2612.86	2271.16	2345.76	2397.58	2032.65	2005.05	2250.03	2340.4	2317.68
CCNG2	Ccng2	ENSMUSG00000029385	635.962	0.136763	1.09944	0.0130178	0.551506	667.917	650.93	698.997	677.592	634.749	582.389	644.927	595.155	643.872	563.098
ZNF574	Zfp574	ENSMUSG00000045252	485.998	-0.130275	-1.0945	0.0131417	0.551506	472.561	459.78	461.07	446.079	479.292	503.565	533.989	503.171	503.312	497.163
IL17RB	Il17rb	ENSMUSG00000015966	19.1231	0.653259	1.57272	0.0131427	0.551506	24.2187	21.2678	19.7791	23.2211	28.6261	18.5201	17.4732	6.58614	16.4244	15.1139
ETV4	Etv4	ENSMUSG00000017724	119.415	-0.309069	-1.23891	0.0131725	0.551506	87.3402	94.8154	109.536	104.697	134.409	110.334	131.82	138.712	144.475	138.015
NHSL1	Nhsl1	ENSMUSG00000039835	411.085	-0.168786	-1.12411	0.0132392	0.551506	395.375	370.773	366.321	385.449	413.151	403.307	455.084	483.757	439.181	398.449
TMSB4Y	Tmsb4x	ENSMUSG00000049775	4254.72	0.147525	1.10767	0.013258	0.551506	4081.39	4382.9	4373.8	4811.07	4707.57	4002.57	4381.22	3719.24	4372.05	3715.43
RPL28	Rpl28	ENSMUSG00000030432	973.397	-0.150391	-1.10987	0.0133087	0.551506	920.441	901.697	911.334	907.502	964.874	923.455	1081.53	1164.87	955.076	1003.18
CCT5	Cct5	ENSMUSG00000022234	1945.05	0.134081	1.09739	0.0133089	0.551506	2003.93	2181.28	1970.96	1988.84	2032.78	1849.75	1830.09	1997.91	1963.71	1631.28
SFMBT2	Sfmbt2	ENSMUSG00000061186	68.1808	-0.488851	-1.40333	0.0133286	0.551506	64.444	59.732	41.083	46.4378	71.3872	91.0895	61.5891	114.124	71.0396	60.8818
NAB2	Nab2	ENSMUSG00000025402	603.664	0.176772	1.13035	0.0133315	0.551506	733.158	679.969	632.781	557.288	605.946	616.03	538.254	551.084	549.985	572.147
C1QTNF2	C1qtnf2	ENSMUSG00000046491	10.2827	0.860737	1.81597	0.0134673	0.551506	17.0886	13.3922	6.72546	11.9101	16.8042	7.14881	6.30605	9.87622	5.17217	8.40318
SLC9A8	Slc9a8	ENSMUSG00000039463	525.456	-0.211142	-1.1576	0.0134706	0.551506	413.121	558.129	482.352	446.142	535.511	559.075	577.666	618.92	485.205	578.438
WDR33	Wdr33	ENSMUSG00000024400	824.451	0.125978	1.09125	0.0135191	0.551506	864.257	850.31	882.916	917.351	787.065	772.201	781.547	829.45	759.829	799.583
ANXA9	Anxa9	ENSMUSG00000015702	13.7289	-0.719219	-1.64629	0.013521	0.551506	11.3388	8.04231	9.56352	9.85435	12.9847	14.2382	16.0336	14.7639	20.824	19.6455
ITGA10	Itga10	ENSMUSG00000090210	79.4612	-0.629024	-1.54652	0.0135329	0.551506	114.194	40.893	67.579	39.1584	52.1889	72.6184	115.181	131.399	71.6986	89.7012
CRK	Crk	ENSMUSG00000017776	1950.97	0.0771399	1.05492	0.01355	0.551506	1961.07	2036.38	2006.37	2023.08	1988	1865.1	1904.77	1942.68	1929.74	1852.53
FZD10-AS1	Fzd10os	ENSMUSG00000072591	18.8644	-0.956559	-1.94068	0.0135725	0.551506	17.9349	16.0677	5.9412	14.8659	9.24217	11.3844	43.8947	27.9893	27.0495	14.2739
PALD1	Pald1	ENSMUSG00000020092	171.615	-0.293825	-1.22589	0.0135763	0.551506	139.37	135.533	156.852	186.896	150.237	198.309	149.129	237.409	184.841	177.571
PDIA5	Pdia5	ENSMUSG00000022844	63.1604	-0.381912	-1.30307	0.013614	0.551506	59.1353	36.6789	62.44	61.1684	53.6376	82.8152	73.4413	65.8421	75.8258	60.6198
TTR	Ttr	ENSMUSG00000061808	6.57033	-1.95023	-3.86436	0.0136274	0.551506	2.51896	1.34824	1.91716	4.50616	3.04229	37.6409	2.30571	1.13809	8.7549	2.53098
FAM13B	Fam13b	ENSMUSG00000036501	1166.98	-0.103535	-1.0744	0.0136528	0.551506	1143.95	1113.09	1101.47	1166.5	1102.58	1187.58	1135.75	1226.97	1217.9	1274.03
WDR62	Wdr62	ENSMUSG00000037020	39.1822	0.765996	1.70054	0.0136573	0.551506	24.6205	65.5939	84.8117	31.1471	45.0628	16.4722	31.0186	27.4401	24.1211	41.5344
MED19	Med19	ENSMUSG00000027080	445.147	0.173913	1.12811	0.0136777	0.551506	434.679	538.002	433.159	504.595	450.454	447.703	432.19	400.962	403.894	405.829
ZER1	Zer1	ENSMUSG00000039686	3257.62	-0.0959413	-1.06876	0.0136801	0.551506	3218.31	3127.52	3111.03	3226.28	3065.08	3258.28	3577.51	3193.48	3274.84	3523.88
GPALPP1	Gpalpp1	ENSMUSG00000022008	661.338	0.124468	1.09011	0.0136824	0.551506	674.571	726.735	690.138	670.782	686.633	621.878	617.218	684.937	600.511	639.978
ENHO	Enho	ENSMUSG00000028445	487.11	-0.193807	-1.14378	0.0137148	0.551506	454.545	414.384	493.341	459.592	449.435	446.605	468.817	593.124	540.883	550.377
MED12	Med12	ENSMUSG00000079487	931.864	-0.231937	-1.17441	0.01374	0.551506	727.28	712.457	930.018	929.137	985.762	1064.78	861.97	958.678	1036.21	1112.35
SUCO	Suco	ENSMUSG00000040297	609.371	0.156447	1.11454	0.0137966	0.551963	671.042	600.745	629.131	715.181	595.621	568.257	596.129	617.173	569.241	531.19
MRPS34	Mrps34	ENSMUSG00000038880	360.657	0.164889	1.12108	0.0138621	0.551963	371.31	377.094	367.334	418.503	368.894	344.311	374.987	336.714	331.92	315.504
KAT2B	Kat2b	ENSMUSG00000000708	395.542	-0.298371	-1.22976	0.0138745	0.551963	334.172	386.388	381.184	332.215	340.041	358.063	390.11	454.055	606.814	372.376
KPNA3	Kpna3	ENSMUSG00000021929	1357.83	0.101414	1.07282	0.0138862	0.551963	1353.66	1491.35	1329.33	1464.77	1390.44	1321.69	1301.62	1308.51	1282.73	1334.18
BAG6	Bag6	ENSMUSG00000024392	3180.74	-0.0786192	-1.05601	0.0139131	0.551963	3170.85	3066.72	3010.01	3118.55	3107.83	3224.61	3158.51	3371.33	3187.6	3391.38
ADNP	Adnp	ENSMUSG00000051149	874.496	0.274914	1.20992	0.0140076	0.553433	990.917	1032.59	698.52	1178.97	889.657	744.748	703.981	739.722	846.056	919.801
ALOX5	Alox5	ENSMUSG00000025701	13.4881	-0.978195	-1.97	0.0142468	0.558593	8.19256	6.18761	9.73243	8.36567	10.3935	6.3563	31.702	9.33079	27.7561	16.8638
TXN	Txn1	ENSMUSG00000028367	368.227	0.161314	1.11831	0.0142771	0.558593	365.634	371.812	376.082	410.497	416.022	340.642	342.052	359.603	326.683	373.246
ING2	Ing2	ENSMUSG00000063049	346.424	0.218249	1.16332	0.0142928	0.558593	403.825	398.404	361.169	367.177	337.306	338.5	304.501	253.608	353.24	346.507
RUNX1	Runx1	ENSMUSG00000022952	25.7553	-0.553363	-1.4675	0.0143283	0.558593	21.7783	22.4056	21.5227	15.5312	22.613	36.75	21.2858	30.5062	27.1327	38.0276
ZFPM2	Zfpm2	ENSMUSG00000022306	258.558	0.227298	1.17064	0.0143488	0.558593	278.575	300.851	271.466	284.607	260.934	265.919	271.003	183.715	230.63	237.881
VIP	Vip	ENSMUSG00000019772	500.799	0.171285	1.12606	0.014375	0.558593	549.053	574.946	492.11	496.132	540.213	473.84	545.416	447.211	445.997	443.075
DCC	Dcc	ENSMUSG00000060534	479.945	0.171427	1.12617	0.0144736	0.561147	462.765	536.549	558.777	477.352	507.495	484.652	413.402	457.158	483.174	418.131
ZNF17	Zfp932	ENSMUSG00000066613	589.615	0.168161	1.12363	0.014614	0.565305	633.486	601.427	640.728	576.96	669.214	534.445	566.052	487.988	629.941	555.905
EMX1	Emx1	ENSMUSG00000033726	128.781	-0.387238	-1.30789	0.0148812	0.570941	117.011	111.775	103.085	132.605	93.4213	172.772	189.005	104.549	111.211	152.371
FGF1	Fgf1	ENSMUSG00000036585	971.832	-0.132041	-1.09584	0.0149134	0.570941	960.03	900.408	933.747	866.63	976.986	1006.33	949.516	1058.18	1104.11	962.386
PITPNM1	Pitpnm1	ENSMUSG00000024851	2973.76	-0.143531	-1.10461	0.0150313	0.570941	3014.32	2769.46	2741.85	2887.97	2712.55	2926.63	3346.78	3423.58	2743.41	3171
SLC11A1	Slc11a1	ENSMUSG00000026177	35.8807	-0.770833	-1.70625	0.0150493	0.570941	39.8312	12.1896	32.8582	22.8659	25.0904	39.6639	21.8268	78.5285	49.0445	36.9076
EIF3E	Eif3e	ENSMUSG00000022336	818.41	0.116491	1.08409	0.0150933	0.570941	822.059	888.545	833.654	875.635	835.574	763.241	856.113	775.196	761.872	772.207
SCD	Scd1	ENSMUSG00000037071	2939.92	-0.133279	-1.09678	0.0151747	0.570941	3221.46	2769.25	2742.08	2684.94	2609.84	3186.41	2980.1	3248.14	2997.99	2958.98
TRIP13	Trip13	ENSMUSG00000021569	8.18209	-1.11684	-2.16871	0.0152094	0.570941	6.37355	2.10741	4.47267	5.82909	6.85192	14.7866	2.97625	18.2102	7.05082	13.1624
PFAS	Pfas	ENSMUSG00000020899	463.293	-0.216574	-1.16197	0.0152175	0.570941	468.28	389.547	490.613	451.5	345.05	452.939	527.102	512.635	482.604	512.659
ZDHHC14	Zdhhc14	ENSMUSG00000034265	819.671	0.149495	1.10918	0.0152879	0.570941	820.026	887.63	896.918	803.812	902.215	848.329	731.506	770.131	832.662	703.478
GARRE1	Garre1	ENSMUSG00000066571	696.495	-0.232635	-1.17498	0.0153085	0.570941	736.815	551.571	620.474	591.421	702.566	799.517	607.917	719.957	883.233	751.482
G6PC3	G6pc3	ENSMUSG00000034793	465.137	-0.13898	-1.10113	0.0153098	0.570941	451.96	394.642	459.801	443.815	460.455	480.333	468.869	496.66	488.855	505.976
ARF4	Arf4	ENSMUSG00000021877	1205.92	0.130931	1.095	0.0153286	0.570941	1227.99	1185.96	1323.55	1238.06	1321.23	1182.62	1156.8	1208.73	1194.07	1020.16
MBOAT2	Mboat2	ENSMUSG00000020646	779.329	-0.116356	-1.08399	0.0154434	0.573961	768.016	727.817	732.12	764.861	746.681	791.306	773.036	860.426	850.076	778.954
TTF1	Ttf1	ENSMUSG00000026803	213.661	-0.294033	-1.22606	0.0155696	0.576954	194.103	183.355	158.037	177.097	244.508	190.916	286.586	232.618	241.933	227.46
DPP3	Dpp3	ENSMUSG00000063904	482.135	-0.201367	-1.14979	0.0156515	0.57792	477.143	356.371	505.502	472.007	428.998	524.657	564.161	521.719	482.465	488.328
PRPF18	Prpf18	ENSMUSG00000039449	731.027	0.153457	1.11223	0.0157162	0.577947	762.503	757.572	867.099	713.978	751.329	644.845	668.338	669.694	765.86	709.056
IKBKG	Ikbkg	ENSMUSG00000004221	585.288	-0.194943	-1.14468	0.0157542	0.577947	570.855	545.366	531.025	547.886	529.961	701.204	607.474	665.496	495.287	658.321
NAT8L	Nat8l	ENSMUSG00000048142	4773.92	-0.158189	-1.11589	0.0159015	0.577947	4474.25	4426.94	4828.43	4697.66	4133.34	4901.64	5490.53	5043.98	4263.91	5478.53
COMMD1	Commd1	ENSMUSG00000051355	181.028	0.224533	1.1684	0.0159196	0.577947	208.754	198.748	181.246	196.279	192.708	172.818	141.966	161.475	195.605	160.679
PCGF2	Pcgf2	ENSMUSG00000018537	564.059	-0.139624	-1.10162	0.0159484	0.577947	564.439	551.912	513.458	528.453	527.877	612.592	557.738	627.14	540.653	616.332
DNAL4	Dnal4	ENSMUSG00000022420	657.5	0.120299	1.08696	0.0159717	0.577947	677.24	664.017	693.001	690.776	698.128	653.868	579.995	657.613	611.087	649.271
RALB	Ralb	ENSMUSG00000004451	227.309	-0.253038	-1.19171	0.0160133	0.577947	241.141	203.369	201.237	174.258	218.963	221.191	205.524	289.958	260.598	256.853
DHX38	Dhx38	ENSMUSG00000037993	664.233	-0.150024	-1.10959	0.0160764	0.577947	651.374	593.072	580.046	667.195	652.089	690.147	733.265	751.636	624.875	698.637
PAGR1	Pagr1a	ENSMUSG00000030680	27.9492	0.574643	1.48931	0.016111	0.577947	31.44	33.0979	45.519	22.2988	33.6552	29.6589	17.0852	20.5057	21.3769	24.854
BHLHE22	Bhlhe22	ENSMUSG00000025128	348.141	0.258024	1.19584	0.0161238	0.577947	399.906	377.769	315.862	444.501	357.325	318.134	397.979	260.791	304.118	305.025
ESR1	Esr1	ENSMUSG00000019768	54.5256	0.546029	1.46006	0.0161271	0.577947	53.2736	49.5414	47.1089	88.1479	83.8185	52.7652	57.9317	32.5236	49.2907	30.8546
LNX1	Lnx1	ENSMUSG00000029228	324.161	-0.177682	-1.13107	0.0161413	0.577947	283.77	281.556	311.13	332.104	309.391	356.931	322.833	357.585	312.427	373.88
KCNA2	Kcna2	ENSMUSG00000040724	4948.56	-0.131712	-1.09559	0.0161555	0.577947	4565.28	5006.42	4847.54	4907.24	4288.85	5110.07	5675.41	4983.6	4734.87	5366.29
MMP15	Mmp15	ENSMUSG00000031790	252.475	-0.242066	-1.18269	0.0161604	0.577947	232.629	236.971	264.418	183.561	240.955	279.007	246.593	293.077	305.626	241.915
NUP155	Nup155	ENSMUSG00000022142	382.596	0.238194	1.17952	0.0162425	0.578457	405.079	384.326	463.06	342.094	474.252	291.863	358.953	405.635	352.627	348.069
LIPH	Liph	ENSMUSG00000044626	15.5554	0.71481	1.64127	0.0163369	0.580608	12.1538	14.9115	27.4458	24.4826	17.9446	10.9316	11.175	14.0071	9.14214	13.36
OR2AK2	Olfr316	ENSMUSG00000107677	35.8159	-0.461315	-1.3768	0.0164618	0.583454	26.7661	19.4839	35.2188	31.2328	37.7116	39.9565	40.794	44.3243	41.7459	40.9249
RAB28	Rab28	ENSMUSG00000029128	687.486	0.108791	1.07832	0.0164854	0.583454	718.13	699.635	731.373	709.609	707.859	657.506	636.052	684.961	651.006	678.734
PAQR5	Paqr5	ENSMUSG00000032278	92.0224	0.380767	1.30203	0.0165867	0.585126	115.715	137.836	77.8641	106.692	86.6298	71.8881	71.6924	73.9703	76.328	101.608
LRIF1	Lrif1	ENSMUSG00000056260	257.543	0.20178	1.15012	0.0166534	0.585126	253.358	296.841	254.489	290.82	280.522	268.906	260.213	216.966	239.162	214.149
FADS1	Fads1	ENSMUSG00000010663	3521.33	-0.0894375	-1.06396	0.0166553	0.585126	3645.92	3213.21	3442.09	3314.39	3446.42	3501.65	3568.74	3683.05	3722.54	3675.26
HTT	Htt	ENSMUSG00000029104	3290.91	-0.095768	-1.06863	0.0167686	0.585126	3232.15	3070.36	3181.64	3360.72	3060.62	3380.37	3320.86	3603.05	3217.41	3481.96
EGR3	Egr3	ENSMUSG00000033730	3850.49	0.205227	1.15287	0.0167807	0.585126	4054.69	4709.84	4083.07	3695.59	4080.34	4038.9	3547.89	2827.87	3452.88	4013.82
KATNA1	Katna1	ENSMUSG00000019794	151.728	-0.222613	-1.16685	0.0167976	0.585126	145.32	136.485	145.126	131.146	141.131	162.981	148.765	189.021	165.95	151.357
DTX1	Dtx1	ENSMUSG00000029603	1236.32	-0.11341	-1.08178	0.0168375	0.585126	1262.64	1158.15	1156.6	1125.4	1236.62	1248.01	1262.67	1359.04	1219.43	1334.69
EXOC3L4	Exoc3l4	ENSMUSG00000021280	12.7015	0.949272	1.9309	0.0168751	0.585126	18.9189	6.22118	21.7648	25.2327	11.0161	6.52835	13.9775	10.9155	7.68691	4.75304
HTR2C	Htr2c	ENSMUSG00000041380	725.493	0.344532	1.26974	0.0169296	0.585126	604.414	589.184	941.501	858.055	1062.21	664.06	519.477	747.793	703.787	564.446
ECE1	Ece1	ENSMUSG00000057530	1098.99	-0.779682	-1.71675	0.0169474	0.585126	1074.49	418.783	1218.13	707.685	626.846	1521.81	1061.85	1718.21	663.026	1979.11
CHRNB3	Chrnb3	ENSMUSG00000031492	17.6374	-0.808719	-1.75166	0.0169517	0.585126	14.5162	9.06991	10.4968	13.7692	15.1019	15.4334	41.1052	16.6087	11.9913	28.2812
BRD3	Brd3	ENSMUSG00000026918	918.403	-0.131667	-1.09556	0.016998	0.585126	789.217	863.984	937.376	874.797	914.498	1007.24	893.106	954.384	934.538	1014.88
FAM110D	Fam110d	ENSMUSG00000050105	29.4495	-0.505114	-1.41924	0.0170243	0.585126	20.4492	24.5022	25.355	29.194	22.1169	27.3956	28.0185	36.2057	45.1834	36.0748
OR4D1	Olfr464	ENSMUSG00000060787	7.61365	-0.966114	-1.95357	0.0170472	0.585126	3.77547	6.40291	2.87546	6.81883	5.70751	13.4293	12.1438	6.52804	9.6845	8.77078
PAQR8	Paqr8	ENSMUSG00000025931	2556.18	-0.110975	-1.07996	0.0171261	0.586654	2607.59	2442.86	2596.3	2190.06	2457.4	2645.65	2618.49	2607.55	2654.04	2741.87
MIIP	Miip	ENSMUSG00000029022	255.825	-0.223025	-1.16718	0.0171975	0.587921	259.131	213.441	246.177	241.87	220.307	244.811	245.172	297.805	262.361	327.179
BTBD17	Btbd17	ENSMUSG00000000202	153.036	-0.237854	-1.17924	0.0173087	0.589073	145.903	155.48	124.557	147.154	131.867	161.454	179.389	142.946	184.376	157.235
CEP128	Cep128	ENSMUSG00000061533	108.463	0.498433	1.41268	0.0173186	0.589073	91.8341	160.782	180.735	85.7856	117.834	86.5903	79.3511	112.532	109.415	59.769
HGSNAT	Hgsnat	ENSMUSG00000037260	555.368	-0.138864	-1.10104	0.0173765	0.589073	547.537	526.04	525.342	541.125	506.925	595.265	577.169	519.733	578.23	636.318
MAS1	Mas1	ENSMUSG00000068037	378.27	0.26471	1.20139	0.0174072	0.589073	340.084	344.518	405.936	451.107	519.594	318.934	323.332	347.025	326.851	405.321
CUL5	Cul5	ENSMUSG00000032030	938.649	0.117008	1.08448	0.0174406	0.589073	959.605	976.352	984.162	945.43	1016.24	898.328	839.968	961.806	950.57	854.027
CUX2	Cux2	ENSMUSG00000042589	1379.26	-0.233803	-1.17593	0.0174599	0.589073	1249.12	1592.77	1198.08	1092.7	1210.01	1429.66	1761.56	1474.64	1217.59	1566.45
NFIB	Nfib	ENSMUSG00000008575	1390.08	0.11601	1.08373	0.0174902	0.589073	1501.61	1499.1	1346.29	1513.65	1370.89	1369.53	1306.72	1403.22	1248.33	1341.43
DYRK2	Dyrk2	ENSMUSG00000028630	812.679	0.174926	1.12891	0.0175375	0.589073	848.076	978.116	786.877	870.45	828.221	762.001	859.352	677.019	698.481	818.199
ZBTB48	Zbtb48	ENSMUSG00000028952	151.078	0.221542	1.16598	0.017542	0.589073	151.282	159.303	185.425	157.608	159.66	130.671	129.184	152.54	143.715	141.393
ARPC2	Arpc2	ENSMUSG00000006304	2757.17	0.0899931	1.06437	0.0176127	0.590284	2873.4	2885.69	2759.8	2850.95	2847.32	2742.95	2829.84	2478.85	2693.83	2609.05
PPP2R5B	Ppp2r5b	ENSMUSG00000024777	1890.07	-0.117764	-1.08505	0.0176829	0.591476	1675.13	1716.71	2023.29	1824.86	1820.32	1992.63	1998.83	1870.57	1971.1	2007.28
PCGF1	Pcgf1	ENSMUSG00000069678	113.744	0.285368	1.21872	0.0177196	0.591544	102.749	134.328	137.776	118.167	132.222	95.3925	80.6104	113.568	107.367	115.262
CLN6	Cln6	ENSMUSG00000032245	120.322	-0.297721	-1.2292	0.0178561	0.594935	106.675	97.9583	104.902	135.346	95.3889	128.26	108.036	134.279	134.394	157.985
AHCTF1	Ahctf1	ENSMUSG00000026491	1072.4	0.186619	1.13809	0.0180923	0.597406	1162.9	1434.28	1082.47	1027.09	1011.78	998.36	1012.2	972.698	995.234	1027.04
NUP188	Nup188	ENSMUSG00000052533	383.814	-0.228172	-1.17135	0.018197	0.597406	334.261	359.772	385.752	328.737	354.498	351.102	467.931	467.919	447.943	340.224
RSPH4A	Rsph4a	ENSMUSG00000039552	50.5107	0.376325	1.29803	0.0181997	0.597406	54.1089	55.0884	50.5923	56.3221	68.0637	54.8518	42.1267	41.4552	38.3335	44.1649
ITIH3	Itih3	ENSMUSG00000006522	368.191	-0.248705	-1.18814	0.0182189	0.597406	330.36	362.761	311.808	263.4	414.137	457.859	380.8	358.854	416.593	385.338
ACSBG1	Acsbg1	ENSMUSG00000032281	1981.41	-0.174554	-1.12862	0.0182554	0.597406	1983.99	1686.76	2003.62	1767.4	1864.34	2132.48	1910.75	2466.04	2152.2	1846.53
ZC2HC1A	Zc2hc1a	ENSMUSG00000043542	850.154	0.109484	1.07884	0.0182797	0.597406	910.563	887.562	887.81	844.001	881.429	807.455	886.098	801.634	784.228	810.765
RNF19A	Rnf19a	ENSMUSG00000022280	549.703	0.13256	1.09624	0.0183011	0.597406	543.559	566.612	576.41	590.253	593.742	499.528	495.463	581.266	519.611	530.587
PCDHGA8	Pcdhga8	ENSMUSG00000103897	302.724	0.258379	1.19613	0.0183154	0.597406	290.964	312.763	329.178	417.328	296.438	284.399	334.586	234.252	266.501	260.828
HMGCR	Hmgcr	ENSMUSG00000021670	1635.56	0.131689	1.09558	0.018428	0.59993	1739.43	1583.84	1583.21	1856.19	1783.14	1520.82	1542.89	1725.85	1513.89	1506.31
VPS4A	Vps4a	ENSMUSG00000031913	1268.35	0.0957692	1.06864	0.0185624	0.603024	1266.85	1317.84	1307.36	1367.08	1294.01	1218.21	1247.66	1154.54	1225.27	1284.69
AK5	Ak5	ENSMUSG00000039058	2243.99	0.140941	1.10262	0.0186215	0.603024	2412.08	2334.09	2178.73	2537.14	2305.31	2260.61	2267.54	1925.5	1944.32	2274.63
MCL1	Mcl1	ENSMUSG00000038612	956.534	0.109728	1.07903	0.0186632	0.603024	1073.68	980.276	984.477	936.617	996.177	921.843	869.944	909.43	944.205	948.69
ZNF407	Zfp407	ENSMUSG00000048410	323.284	0.179622	1.13259	0.018683	0.603024	311.173	396.518	350.338	341.809	318.433	298.215	318.572	324.709	275.907	297.165
RPL13	Rpl13	ENSMUSG00000000740	2257.14	0.202953	1.15105	0.0186998	0.603024	2110.58	2191.48	2684.96	2572.6	2514.79	2238.56	2208.46	1959.65	2379.31	1710.98
TADA3	Tada3	ENSMUSG00000048930	464.884	-0.20946	-1.15626	0.0188291	0.604866	451.085	359.741	493.442	450.593	400.049	535.824	453.956	544.732	524.603	434.812
NTF3	Ntf3	ENSMUSG00000049107	9.62929	-0.827404	-1.77449	0.0189323	0.604866	10.0613	8.05648	5.73904	6.26529	5.28846	10.1871	13.9432	10.2536	11.1382	15.36
DNAJC2	Dnajc2	ENSMUSG00000029014	381.529	0.16983	1.12493	0.0189745	0.604866	366.917	427.707	405.48	409.131	411.546	382.338	359.78	328.233	399.626	324.535
PTPN23	Ptpn23	ENSMUSG00000036057	1578.18	-0.0878496	-1.06278	0.0189784	0.604866	1602.34	1524.44	1573.5	1497.69	1462.09	1625.71	1586.05	1597.83	1668.06	1644.11
RPL12	Rpl12	ENSMUSG00000038900	146.07	-0.258777	-1.19646	0.0189836	0.604866	129.217	109.542	147.885	117.207	158.119	148.661	169.207	165.864	169.357	145.639
HERC4	Herc4	ENSMUSG00000020064	497.175	-0.340442	-1.26614	0.0189991	0.604866	466.666	398.339	288.638	544.577	497.718	488.415	482.668	480.484	636.327	687.921
SZRD1	Szrd1	ENSMUSG00000040842	439.43	-0.222768	-1.16697	0.0190051	0.604866	392.563	373.54	413.009	360.696	485.187	409.736	527.954	416.108	488.397	527.108
TULP3	Tulp3	ENSMUSG00000001521	346.342	-0.36144	-1.28471	0.0190908	0.605693	284.735	276.71	272.116	330.117	349.831	292.256	274.967	554.491	452.737	375.46
CCDC184	Ccdc184	ENSMUSG00000029875	251.515	-0.197314	-1.14656	0.0191276	0.605693	256.372	214.973	240.302	225.898	233.616	299.583	280.128	245.745	234.774	283.761
RAP2C	Rap2c	ENSMUSG00000050029	522.953	0.145084	1.1058	0.0191376	0.605693	543.402	587.416	559.621	517.763	541.07	473.02	460.674	538.843	534.976	472.741
SMIM10L1	Smim10l1	ENSMUSG00000072704	1749.42	0.109685	1.07899	0.019208	0.606795	1775.78	1995.58	1699.3	1756.29	1859.35	1623.39	1744.95	1622.45	1737.58	1679.55
TTYH1	Ttyh1	ENSMUSG00000030428	7417.36	-0.105653	-1.07598	0.0194541	0.611696	7846.36	6646.24	7392.81	6775.79	7069.83	7458.8	7941.97	7662.39	7482.58	7896.87
TNS1	Tns1	ENSMUSG00000055322	1270.54	-0.246791	-1.18657	0.0194707	0.611696	1297.46	1183.59	1114.33	1312.15	906.671	1302.62	1215.5	1553.79	1178.11	1641.18
RIMS4	Rims4	ENSMUSG00000035226	1624.1	-0.106532	-1.07664	0.0195913	0.61259	1692.21	1492.14	1596.26	1569.69	1470.92	1672.24	1759.27	1694.55	1590.12	1703.61
CTDP1	Ctdp1	ENSMUSG00000033323	270.148	0.247725	1.18733	0.0197332	0.61259	241.92	338.934	258.62	328.743	300.944	219.571	209.547	262.856	274.427	265.913
CIAPIN1	Ciapin1	ENSMUSG00000031781	753.166	-0.274778	-1.20981	0.0197729	0.61259	669.124	575.692	846.51	626.653	688.119	933.388	636.131	944.385	689.782	921.876
NUP85	Nup85	ENSMUSG00000020739	367.92	0.187832	1.13905	0.0198162	0.61259	438.01	367.516	386.753	400.932	368.066	283.438	341.053	373.313	347.677	372.443
ANKS1B	Anks1b	ENSMUSG00000058589	5786.76	0.132993	1.09657	0.0198209	0.61259	5426.54	6091.49	6383.81	6193.41	6169.05	6017.4	5608.74	5063.44	5823.86	5089.89
GTPBP6	Gtpbp6	ENSMUSG00000033434	316.098	-0.196585	-1.14598	0.0198224	0.61259	328.738	262.744	311.115	274.753	294.281	352.419	367.195	279.991	335.87	353.876
CDK17	Cdk17	ENSMUSG00000020015	2851.36	0.104849	1.07538	0.0200402	0.617414	2838.54	2987.07	3074.86	2975.37	2893.64	2670.35	2901.24	2880.53	2799.2	2492.84
MRRF	Mrrf	ENSMUSG00000026887	207.563	0.232289	1.1747	0.0201625	0.617855	235.612	255.952	235.056	209.81	189.588	204.978	179.872	191.705	210.437	162.618
PRMT2	Prmt2	ENSMUSG00000020230	753.189	0.128113	1.09286	0.0201952	0.617855	749.241	824.77	757.553	817.9	784.092	731.662	712.776	721.791	779.837	652.268
NOL11	Nol11	ENSMUSG00000018433	342.429	0.167895	1.12342	0.0202112	0.617855	363.164	371.923	347.359	349.965	378.64	315.214	298.213	373.207	330.686	295.919
COL24A1	Col24a1	ENSMUSG00000028197	344.475	-0.720422	-1.64766	0.0202589	0.617855	180.639	289.632	275.185	260.557	294.815	154.007	323.477	593.486	458.257	614.694
FBXO8	Fbxo8	ENSMUSG00000038206	286.592	-0.214318	-1.16016	0.0202702	0.617855	235.808	291.392	243.303	283.342	273.897	327.701	294.51	279.625	363.052	273.284
RANBP17	Ranbp17	ENSMUSG00000040594	85.1801	-0.305074	-1.23548	0.0203353	0.617855	68.8385	80.0479	73.5967	75.1554	82.1853	97.8831	89.9642	107.811	104.415	71.9034
FAM241A	Fam241a	ENSMUSG00000050549	38.0211	0.417611	1.33571	0.0203504	0.617855	42.2881	36.1276	45.264	44.8983	48.4734	35.4463	37.7461	25.0768	37.3854	27.5047
DYNC1LI1	Dync1li1	ENSMUSG00000032435	1152.28	0.10317	1.07413	0.0203749	0.617855	1172.07	1212.54	1118.59	1250.57	1213.69	1160.22	1128.13	1041.99	1114.66	1110.33
ARHGEF12	Arhgef12	ENSMUSG00000059495	4791.91	-0.0924121	-1.06615	0.0203911	0.617855	4666.65	4560.08	4872.83	4561.34	4528.56	5071.76	4765.99	5335.74	4846.76	4709.42
PTGFR	Ptgfr	ENSMUSG00000028036	14.6988	-0.773271	-1.70914	0.0204903	0.619758	9.25975	9.95744	12.261	10.7193	8.99585	14.236	13.8239	39.4369	15.0676	13.2303
KPNA1	Kpna1	ENSMUSG00000022905	2015.24	0.0849734	1.06067	0.0206116	0.621953	2089.86	2144.97	1994.82	2050.33	2093.21	1942.81	2077.46	1917.01	1959.24	1882.74
OSBPL5	Osbpl5	ENSMUSG00000037606	370.275	-0.165686	-1.1217	0.0207771	0.625108	366.706	361.548	347.086	361.681	309.719	352.285	399.16	420.332	372.525	411.709
SLC38A9	Slc38a9	ENSMUSG00000047789	364.34	-0.210946	-1.15745	0.0209004	0.626165	346.889	329.508	348.452	315.188	345.6	418.135	471.827	344.053	399.494	324.25
OAS1	Oas1c	ENSMUSG00000001166	13.5895	0.828145	1.7754	0.0209097	0.626165	22.0793	15.1909	8.5036	25.949	16.7608	9.13543	9.33267	4.61003	14.8239	9.50936
MRTFA	Mrtfa	ENSMUSG00000042292	1308.32	-0.118073	-1.08528	0.0210243	0.626165	1158.81	1223.76	1301.77	1310.37	1277.9	1364.55	1266.04	1352.97	1336.82	1490.22
CD82	Cd82	ENSMUSG00000027215	227.483	-0.326208	-1.25371	0.0210468	0.626165	199.841	167.086	224.863	162.105	254.531	331.89	248.489	192.972	239.316	253.74
TRIM5	Trim5	ENSMUSG00000060441	11.9215	-0.734004	-1.66325	0.0210681	0.626165	5.04713	10.7786	6.66731	8.96023	12.7459	17.5494	15.0943	13.8956	14.0089	14.4674
IFT22	Ift22	ENSMUSG00000007987	662.096	0.153656	1.11239	0.0211404	0.626165	679.088	688.662	727.071	771.926	620.671	684.102	630.575	571.799	640.944	606.121
ST8SIA2	St8sia2	ENSMUSG00000025789	149.514	0.345966	1.271	0.0212139	0.626165	161.596	173.436	152.318	166.026	183.56	148.273	130.428	119.423	176.088	83.9895
DIPK1A	Dipk1a	ENSMUSG00000029270	232.139	0.216591	1.16198	0.0212314	0.626165	246.539	227.08	235.809	270.395	264.663	184.132	257.706	200.705	204.809	229.55
TSPAN31	Tspan31	ENSMUSG00000006736	756.833	0.108617	1.07819	0.0212401	0.626165	743.308	776.331	789.012	817.97	794.065	735.828	714.337	775.818	722.026	699.631
ST6GALNAC5	St6galnac5	ENSMUSG00000039037	1115.1	0.152696	1.11165	0.0212423	0.626165	1236.54	1157.24	986.571	1205.06	1285.08	1125.09	1007.54	1033.74	1101.78	1012.33
LTBP3	Ltbp3	ENSMUSG00000024940	825.15	-0.206012	-1.1535	0.0212576	0.626165	782.005	732.647	765.092	736.646	814.377	700.198	827.113	1075.99	860.443	956.99
IL1R1	Il1r1	ENSMUSG00000026072	84.2764	-0.391185	-1.31147	0.0212937	0.626165	79.7785	73.1268	67.215	66.5608	79.0061	64.0158	78.7463	103.17	97.575	133.57
KCNK5	Kcnk5	ENSMUSG00000023243	14.2362	-1.24508	-2.37032	0.0213486	0.626165	11.632	5.00456	4.71358	14.4365	6.11005	10.3157	29.0462	48.4268	7.4867	5.19027
ETS2	Ets2	ENSMUSG00000022895	1285.05	0.156173	1.11433	0.0213628	0.626165	1375.35	1311.74	1298.78	1393.24	1394.65	1342.06	1238.36	989.23	1217.07	1290.04
PITPNM3	Pitpnm3	ENSMUSG00000040543	2805.78	-0.144783	-1.10556	0.0215299	0.629553	2773.49	2792.18	2643.54	2567.6	2550.72	2651.5	2855.87	3449.79	2760.7	3012.41
NAAA	Naaa	ENSMUSG00000029413	424.555	0.154147	1.11276	0.0215522	0.629553	436.328	445.808	463.661	480.256	408.119	432.268	411.832	418.443	368.924	379.906
SNURF	Snurf	ENSMUSG00000102627	72.4386	-0.367214	-1.28986	0.0216921	0.630046	60.4469	75.4331	53.1843	61.2042	66.14	57.4498	104.639	85.3856	87.9846	72.5189
UBAP1	Ubap1	ENSMUSG00000028437	758.939	0.17572	1.12953	0.0217258	0.630046	915.675	830.426	704.227	840.052	738.553	786.03	746.287	664.96	640.584	722.598
SSTR4	Sstr4	ENSMUSG00000037014	198.508	0.204538	1.15232	0.0217831	0.630046	235.136	231.152	181.786	207.421	209.729	180.77	196.013	173.866	171.113	198.099
FAM220BP	Fam220a	ENSMUSG00000083012	8.40015	-1.36376	-2.57354	0.0217838	0.630046	5.33397	3.41667	3.22092	3.78485	3.79738	42.1483	6.86358	2.90876	5.31766	7.2094
DENND4B	Dennd4b	ENSMUSG00000042404	837.566	-0.180101	-1.13296	0.0217907	0.630046	854.574	662.049	858.957	705.379	847.412	853.342	851.516	835.851	916.722	989.854
APOBEC3G	Apobec3	ENSMUSG00000009585	53.21	-0.391841	-1.31207	0.0219982	0.63328	36.6844	56.9288	35.2459	54.6046	48.5785	46.7243	64.145	59.7398	66.8712	62.5778
HNRNPLL	Hnrnpll	ENSMUSG00000024095	936.968	0.110876	1.07988	0.0220576	0.63328	949.946	1005.95	916.015	1046.99	946.07	911.194	876.005	940.603	911.418	865.487
LMO3	Lmo3	ENSMUSG00000030226	1797.16	0.22175	1.16615	0.0221088	0.63328	1584.59	1584.73	2172.97	2135	2192.57	1739.59	1447.98	1836.03	1588.87	1689.22
SERF1B	Serf1	ENSMUSG00000021643	104.7	0.248792	1.18821	0.0221253	0.63328	120.571	103.316	111.969	116.503	115.391	98.0221	101.049	94.895	104.075	81.207
USP3	Usp3	ENSMUSG00000032376	420.868	0.152664	1.11162	0.0221857	0.633693	433.644	449.259	404.912	458.834	467.186	444.075	369.824	414.987	383.924	382.038
MIER3	Mier3	ENSMUSG00000032727	368.868	0.171626	1.12633	0.0222512	0.633693	371.233	418.48	416.042	377.468	373.01	317.828	304.126	382.399	373.644	354.455
POC5	Poc5	ENSMUSG00000021671	626.698	0.122403	1.08855	0.0222863	0.633693	634.946	656.388	652.069	690.682	633.616	552.818	579.976	616.403	611.927	638.157
GPR63	Gpr63	ENSMUSG00000040372	68.055	-0.332124	-1.25887	0.0223346	0.633693	58.0045	54.6577	59.6277	71.0959	56.1047	78.5879	80.6026	91.1401	60.1206	70.6078
SRSF7	Srsf7	ENSMUSG00000024097	1427.22	0.100736	1.07232	0.0223626	0.633693	1536.94	1417.12	1447.59	1482.36	1501.69	1408.61	1336.36	1379.87	1473.11	1288.53
SLC23A2	Slc23a2	ENSMUSG00000027340	2764.43	-0.125153	-1.09062	0.0224794	0.635257	2483.97	2762.67	2628.74	2642.24	2703.19	2659.29	2909.2	3123.03	2621.42	3110.51
HEBP2	Hebp2	ENSMUSG00000019853	38.2868	-0.471141	-1.38621	0.0224922	0.635257	37.396	35.4024	27.3175	36.653	23.9969	54	43.4675	35.6038	56.0177	33.0128
PLXNC1	Plxnc1	ENSMUSG00000074785	1042.74	0.129023	1.09355	0.0225861	0.636765	1110.18	1114.85	961.831	1077.05	1184.51	976.608	968.844	984.009	1071.24	978.247
ZNF787	Zfp787	ENSMUSG00000046792	183.942	-0.198149	-1.14723	0.0226465	0.636765	163.08	156.961	167.553	196.078	170.904	199.58	177.329	205.126	195.711	207.096
C1QTNF7	C1qtnf7	ENSMUSG00000061535	19.174	0.810024	1.75324	0.0227421	0.636765	26.9886	20.593	8.3515	29.7166	36.6552	8.27078	15.0358	14.2729	11.4537	20.4022
CSE1L	Cse1l	ENSMUSG00000002718	857.177	0.119539	1.08639	0.0227734	0.636765	969.847	861.503	834.423	911.172	885.975	795.542	844.654	878.312	775.307	815.032
PDZD7	Pdzd7	ENSMUSG00000074818	113.73	-0.282739	-1.2165	0.0228712	0.636765	117.51	108.291	109.8	94.221	86.2224	142.549	113.485	99.5199	129.515	136.183
BTBD2	Btbd2	ENSMUSG00000003344	1020.5	-0.131365	-1.09533	0.022884	0.636765	1068.55	883.341	1069.22	936.981	913.635	1054.78	1067.49	1113.67	1037.06	1060.25
SLC6A9	Slc6a9	ENSMUSG00000028542	765.359	-0.231356	-1.17394	0.0228896	0.636765	658.827	698.318	662.674	719.977	780.999	731.306	658.499	1068.53	820.34	854.125
ESF1	Esf1	ENSMUSG00000045624	388.91	0.169868	1.12496	0.0228913	0.636765	382.387	454.354	377.29	452.926	391.738	331.964	375.666	389.895	348.906	383.975
DTNA	Dtna	ENSMUSG00000024302	2718.63	-0.135762	-1.09867	0.0229024	0.636765	2709.81	2472.3	2553.32	2832.15	2386.16	3058.09	2961.52	2758.57	2936.02	2518.36
EPB41L2	Epb41l2	ENSMUSG00000019978	1783.77	-0.11284	-1.08135	0.0229189	0.636765	1874.66	1701.5	1623.44	1696.49	1679.72	1782.29	1933.56	1722.42	1973.7	1849.88
FYB2	Fyb2	ENSMUSG00000078612	15.6799	0.793169	1.73288	0.02299	0.637702	10.2134	11.8894	31.9886	23.5336	21.6158	12.4019	5.82102	10.421	11.6542	17.2597
SAMD15	Samd15	ENSMUSG00000090812	39.8928	0.523525	1.43746	0.0230501	0.638203	45.738	44.3795	73.0556	34.0759	38.8525	34.415	24.1731	32.4729	44.7236	27.042
SART3	Sart3	ENSMUSG00000018974	782.632	-0.170643	-1.12556	0.0230829	0.638203	685.167	768.781	819.795	655.401	750.335	907.194	925.864	780.603	767.068	766.111
SPO11	Spo11	ENSMUSG00000005883	7.39433	-1.04802	-2.06769	0.0231415	0.638412	3.31889	10.6638	4.19165	3.93646	3.32461	12.589	2.7009	15.3859	11.1184	6.71364
MS4A7	Ms4a7	ENSMUSG00000024672	5.69864	1.16833	2.24751	0.0231653	0.638412	9.40183	13.2196	4.5204	4.02041	9.17135	3.33167	1.93463	5.15284	4.43528	1.79836
THUMPD3	Thumpd3	ENSMUSG00000030264	333.414	0.21405	1.15994	0.0232311	0.639192	311.642	357.326	302.598	435.43	384.412	309.039	306.252	282.098	333.666	311.675
POLR1D	Polr1d	ENSMUSG00000029642	434.913	0.138814	1.101	0.0233125	0.6404	440.078	422.93	464.049	472.967	473.953	443.639	435.246	396.479	412.725	387.061
CACNG8	Cacng8	ENSMUSG00000053395	655.015	0.130694	1.09482	0.0233638	0.640777	636.794	682.469	669.707	736.824	694.99	637.521	576.047	665.397	593.108	657.292
IL11RA	Il11ra1	ENSMUSG00000073889	353.188	-0.266925	-1.20324	0.0234539	0.640997	351.641	274.603	362.617	298.043	312.56	412.114	488.674	337.084	399.668	294.873
RAB14	Rab14	ENSMUSG00000026878	3379.59	0.0709505	1.05041	0.0235045	0.640997	3306.24	3637.4	3445.86	3410.64	3514.56	3313.14	3232.61	3340.45	3337.58	3257.37
IFI16	Ifi203	ENSMUSG00000039997	23.0448	0.512113	1.42614	0.0235209	0.640997	26.8674	24.6656	29.7384	22.1858	31.7284	20.9407	14.4727	22.7803	18.7464	18.3227
CNTRL	Cntrl	ENSMUSG00000057110	337.888	0.162217	1.11901	0.0235537	0.640997	371.895	322.011	367.744	341.549	381.009	298.657	321.196	298.497	353.403	322.916
RASSF4	Rassf4	ENSMUSG00000042129	192.702	-0.436038	-1.35288	0.0236886	0.643152	147.001	186.099	149.605	143.755	192.518	159.438	132.766	335.567	215.821	264.452
POLE	Pole	ENSMUSG00000007080	34.0057	0.494265	1.4086	0.023745	0.643152	25.8604	35.0694	53.1047	41.1585	43.7263	21.0053	29.5536	27.2358	37.9745	25.3682
GFM2	Gfm2	ENSMUSG00000021666	456.576	-0.129875	-1.0942	0.0238792	0.643152	442.852	420.714	456.52	437.932	424.205	496.378	441.244	459.334	485.755	500.823
DCLRE1C	Dclre1c	ENSMUSG00000026648	208.006	0.219377	1.16423	0.0239153	0.643152	209.225	198.496	221.238	281.842	208.88	189.775	185.658	180.331	200.445	204.169
LYSMD3	Lysmd3	ENSMUSG00000035840	183.922	0.211463	1.15786	0.0239346	0.643152	206.133	191.824	218.134	176.998	193.84	148.23	158.584	193.582	183.403	168.487
QRFPR	Qrfpr	ENSMUSG00000058400	25.3242	0.542501	1.45649	0.0239405	0.643152	21.4945	36.4741	27.2397	31.1254	34.1271	19.9213	12.2643	25.3972	27.2708	17.9275
IFITM10	Ifitm10	ENSMUSG00000045777	201.798	-0.240468	-1.18138	0.0239862	0.643324	206.183	188.71	169.419	198.487	163.242	230.446	257.316	193.926	180.201	230.049
CHRM5	Chrm5	ENSMUSG00000074939	6.2176	1.17144	2.25237	0.0240223	0.643324	11.3609	5.36303	16.2386	4.46146	5.34388	3.06506	5.77251	5.66559	3.21359	1.69132
GJC1	Gjc1	ENSMUSG00000034520	63.1552	0.338196	1.26417	0.024101	0.644103	65.2716	58.6922	77.9414	73.3491	76.8487	45.3506	46.0616	63.7633	58.0435	66.2302
RAP2A	Rap2a	ENSMUSG00000051615	1816.72	0.0956833	1.06857	0.024127	0.644103	1966.53	1930.99	1713.15	1869.74	1905.43	1728.56	1830.12	1771.37	1706.33	1744.96
TSBP1	BC051142	ENSMUSG00000057246	51.8698	-0.488217	-1.40271	0.0242673	0.645477	28.9118	49.077	43.7532	42.0549	50.2249	43.6953	57.2829	99.4975	54.6755	49.5251
PDE4C	Pde4c	ENSMUSG00000031842	77.718	-0.391722	-1.31196	0.0243114	0.645477	65.7436	50.256	77.5396	53.8231	88.1313	89.4856	76.4236	89.658	70.3244	115.794
ARL8B	Arl8b	ENSMUSG00000030105	3158.34	0.138561	1.10081	0.0243298	0.645477	3009.93	3529.48	2935.02	3630.09	3446.05	2812.31	3167.96	2904.8	3117.36	3030.41
SETD7	Setd7	ENSMUSG00000037111	3415.73	-0.105891	-1.07616	0.0244074	0.646406	3209.05	3527.88	3549.48	3075.56	3093.53	3597.41	3629.33	3595.95	3469.78	3409.36
ATP5PB	Atp5pb	ENSMUSG00000000563	2608.64	0.0729513	1.05187	0.0244723	0.646406	2625.69	2717.85	2694.32	2595.78	2738.05	2567.1	2508.57	2587.42	2614.6	2437
THTPA	Thtpa	ENSMUSG00000045691	416.774	-0.161535	-1.11848	0.0244785	0.646406	344.604	378.784	415.252	446.684	377.608	420.142	455.324	470.34	421.228	437.774
ATP1A2	Atp1a2	ENSMUSG00000007097	18160.2	-0.0961661	-1.06893	0.024523	0.646581	18725.1	17698.9	17887.3	16874	16595	19469.2	17822.1	19974.2	18445.5	18110.2
USP29	Usp29	ENSMUSG00000051527	753.029	-0.183026	-1.13526	0.0245868	0.647263	591.47	781.142	708.738	697.572	746.203	829.069	710.441	925.85	811.958	727.847
MFSD12	Mfsd12	ENSMUSG00000034854	473.043	-0.158916	-1.11645	0.0247635	0.650278	477.039	455.333	452.911	456.05	394.469	530.816	536.721	505.318	439.955	481.818
MDGA2	Mdga2	ENSMUSG00000034912	769.233	0.140045	1.10194	0.0248212	0.650278	760.943	740.235	768.055	910.883	850.317	748.002	723.247	709.116	699.618	781.913
TRPC3	Trpc3	ENSMUSG00000027716	266.618	-0.206329	-1.15375	0.0248235	0.650278	250.006	289.413	221.171	251.094	228.141	242.307	322.585	290.256	299.107	272.102
DDOST	Ddost	ENSMUSG00000028757	1112.34	0.101451	1.07285	0.0248538	0.650278	1136.21	1115.8	1167.38	1129.85	1203.65	1110.19	1028.08	1123.62	1102.55	1006.04
SLC25A53	Slc25a53	ENSMUSG00000044348	205.751	-0.234976	-1.17689	0.0250255	0.650827	225.996	191.117	156.831	185.192	186.818	187.338	220.405	263.788	219.251	220.777
HSPA8	Hspa8	ENSMUSG00000015656	32855.7	0.0896161	1.06409	0.0250702	0.650827	33584.7	35566.5	34028.7	32808.1	33393.2	33671.9	31533.9	32448.7	32456.7	29064.3
POLR2B	Polr2b	ENSMUSG00000029250	1054.72	0.116084	1.08379	0.0250748	0.650827	1022.97	1076.62	1103.95	1169.47	1106.89	999.798	1007.14	1112.25	1005.84	942.273
SPATA24	Spata24	ENSMUSG00000024352	23.4194	-0.555282	-1.46946	0.0251079	0.650827	13.1315	18.2098	14.9989	19.8878	27.5665	25.5503	34.1857	21.3533	33.2141	26.096
ANKRD34C	Ankrd34c	ENSMUSG00000047606	222.98	-0.414814	-1.33313	0.0251559	0.650827	136.224	227.29	191.026	197.474	203.618	163.262	182.317	367.491	257.26	303.835
BARX2	Barx2	ENSMUSG00000032033	29.5472	-0.476627	-1.39149	0.025161	0.650827	22.7447	26.9901	25.8814	27.5274	20.4985	31.128	47.7123	25.9225	36.4074	30.6602
ST7	St7	ENSMUSG00000029534	293.762	0.201744	1.15009	0.0252182	0.650827	313.05	258.666	347.983	321.783	326.45	261.862	235.311	318.868	279.148	274.5
PLAC9	Plac9	ENSMUSG00000095304	4.60539	-1.57444	-2.97819	0.0252563	0.650827	0	1.44534	4.1028	0.95911	4.9199	15.7872	7.128	5.9486	2.62388	3.13906
MRFAP1L1	Mrfap1	ENSMUSG00000055302	3337.22	0.0941807	1.06746	0.0252945	0.650829	3389.57	3311.57	3516.67	3484.97	3523.92	3196.46	3218.51	3289.26	3474.54	2966.73
CASTOR3P	Castor2	ENSMUSG00000015944	2845.08	-0.101781	-1.0731	0.0253852	0.652178	2882.38	2626.98	2849.29	2663.52	2701.79	3032.9	3019.53	2794.25	2745.46	3134.69
LHFPL5	Lhfpl5	ENSMUSG00000062252	28.692	-0.45483	-1.37062	0.0254472	0.652787	21.5959	18.5608	29.0189	27.1376	23.9158	34.4894	32.7411	32.5583	28.0232	38.8791
TP53COR1	Trp53cor1	ENSMUSG00000085912	9.06336	-0.993458	-1.99095	0.0255114	0.653452	5.30668	11.3726	3.36297	6.78386	3.72206	10.9882	4.67722	24.2027	8.99775	11.2195
GPR153	Gpr153	ENSMUSG00000042804	424.066	-0.211137	-1.1576	0.0255758	0.653938	423.957	351.771	413.024	364.132	411.306	402.234	406.217	569.879	474.659	423.477
KLHDC4	Klhdc4	ENSMUSG00000040263	356.497	-0.148487	-1.10841	0.0256638	0.653938	324.679	324.975	323.414	346.852	366.145	365.672	414.268	362.564	356.882	379.521
TTYH3	Ttyh3	ENSMUSG00000036565	4669.69	-0.117272	-1.08468	0.0256807	0.653938	4848.21	4375.94	4506.55	4270.29	4404.18	4658.89	4542.51	5061.14	4627.29	5401.9
B3GALT2	B3galt2	ENSMUSG00000033849	892.69	0.131381	1.09534	0.0256837	0.653938	869.558	942.415	865.992	1055.65	932.379	804.989	861.743	832.752	862.85	898.568
PAIP1	Paip1	ENSMUSG00000025451	771.875	0.107691	1.0775	0.0257718	0.655204	801.83	785.706	784.656	776.415	849.963	750.598	731.073	795.344	730.008	713.157
WDR37	Wdr37	ENSMUSG00000021147	957.862	-0.121309	-1.08772	0.0258134	0.655285	897.141	1016.99	910.719	934.856	832.455	1018.31	1030.95	1022.48	972.818	941.898
ADAMTSL3	Adamtsl3	ENSMUSG00000070469	56.2951	1.27782	2.42472	0.0258757	0.655621	61.4	253.271	28.1079	22.7749	38.1872	35.5906	26.9174	44.7901	30.3752	21.5366
TTC7A	Ttc7	ENSMUSG00000036918	184.642	-0.369958	-1.29232	0.0259171	0.655621	139.268	149.537	154.738	136.9	223.148	156.361	204.592	225.149	165.686	291.043
DBX2	Dbx2	ENSMUSG00000045608	156.593	0.351907	1.27625	0.025942	0.655621	208.286	168.022	167.156	161.992	169.991	196.15	121.769	162.183	100.982	109.399
RHPN1	Rhpn1	ENSMUSG00000022580	146.665	0.305507	1.23585	0.0260328	0.656445	140.645	157.62	153.732	163.35	190.718	172.152	128.83	148.218	110.71	100.68
LRP2	Lrp2	ENSMUSG00000027070	14.2562	1.334	2.521	0.0261061	0.656445	73.8058	2.98805	9.91474	7.28445	13.9468	7.62584	7.73314	9.4743	3.53655	6.25213
TGDS	Tgds	ENSMUSG00000022130	56.8231	-0.345164	-1.2703	0.0261397	0.656445	44.2771	44.3373	53.0039	53.0631	54.076	65.7183	76.9318	46.2687	65.2558	65.2986
MAP1LC3A	Map1lc3a	ENSMUSG00000027602	1091.22	-0.127333	-1.09227	0.0261403	0.656445	1045.19	997.556	1074.83	1096.48	996.869	1101.08	1309.38	1100.29	1080.24	1110.28
TRIM68	Trim68	ENSMUSG00000073968	85.2347	-0.317415	-1.2461	0.0261902	0.656445	68.3986	61.1929	87.3059	76.4685	82.7915	104.106	94.6699	114.362	73.0226	90.0298
MRPS21	Mrps21	ENSMUSG00000054312	360.232	0.169784	1.12489	0.0262195	0.656445	380.992	398.932	394.466	362.606	371.465	380.876	317.691	336.148	367.535	291.612
PLA2G6	Pla2g6	ENSMUSG00000042632	335.186	-0.176599	-1.13022	0.026244	0.656445	338.658	311.29	329.277	310.333	285.79	316.825	346.461	388.376	328.01	396.836
GINS2	Gins2	ENSMUSG00000031821	19.5019	-0.796315	-1.73666	0.0264255	0.659005	17.7855	4.80328	16.0405	12.5712	16.8343	23.2227	14.4282	20.8524	52.2574	16.2231
VAPB	Vapb	ENSMUSG00000054455	1889.13	0.133954	1.0973	0.0264488	0.659005	2032.06	2122.16	1700.94	1957.93	2072.5	1863.09	1953.32	1736.4	1718.63	1734.26
STARD13	Stard13	ENSMUSG00000016128	239.195	0.320811	1.24903	0.0264709	0.659005	226.817	235.06	218.508	316.58	331.608	173.797	166.939	248.069	214.804	259.764
DNAJB1	Dnajb1	ENSMUSG00000005483	772.543	0.14227	1.10364	0.0265443	0.659005	920.95	831.162	779.514	730.246	793.987	778.963	765.358	723.249	729.75	672.256
ARHGAP31	Arhgap31	ENSMUSG00000022799	824.562	-0.120102	-1.08681	0.0265659	0.659005	852.445	793.18	725.31	779.281	802.457	870.304	804.37	932.27	844.537	841.462
UBE2T	Ube2t	ENSMUSG00000026429	10.817	0.80089	1.74218	0.0265985	0.659005	15.0217	8.86435	11.4628	21.2874	11.8298	13.2807	6.52551	4.95963	8.79771	6.14026
TMEM120B	Tmem120b	ENSMUSG00000054434	112.426	0.274135	1.20927	0.0266167	0.659005	127.501	143.004	125.455	117.315	103.798	103.553	118.156	82.7816	112.72	89.9742
DMKN	Dmkn	ENSMUSG00000060962	33.8643	0.597634	1.51323	0.0268692	0.660925	48.4277	37.5986	53.2506	36.2067	28.0818	32.1943	38.1238	16.1632	33.9728	14.6239
BRPF3	Brpf3	ENSMUSG00000063952	779.844	0.196012	1.14553	0.0268826	0.660925	847.993	727.734	764.959	948.337	870.521	656.758	662.937	882.404	761.8	675.001
LMBRD1	Lmbrd1	ENSMUSG00000073725	2529.61	0.125581	1.09095	0.0268862	0.660925	2858.49	2668.88	2368.87	2532.48	2772.36	2346.65	2653.29	2274.95	2335.17	2484.96
BTBD9	Btbd9	ENSMUSG00000062202	1254.23	0.147804	1.10788	0.0269055	0.660925	1377.3	1351.65	1260.89	1392.78	1211.52	1287.36	1284.29	1054.41	1072	1250.09
EVI5L	Evi5l	ENSMUSG00000011832	1724.15	-0.089743	-1.06418	0.026943	0.660925	1633.16	1660.86	1747.48	1635.39	1670.97	1771.18	1855.47	1800.5	1648.47	1818.02
CACNB4	Cacnb4	ENSMUSG00000017412	4385.78	-0.11076	-1.0798	0.0270347	0.660925	3894.27	4512.98	4262.06	4308.4	4104.33	4587.1	4795.05	4860.36	4228.8	4304.49
CCDC28A	Ccdc28a	ENSMUSG00000059554	244.65	-0.269821	-1.20566	0.0271257	0.660925	204.806	225.156	219.424	260.86	196.568	331.886	314	206.609	234.87	252.324
MCEE	Mcee	ENSMUSG00000033429	136.515	0.221834	1.16622	0.0271422	0.660925	135.304	154.823	127.557	169.095	147.649	124.793	125.283	130.257	118.825	131.559
PCDHB15	Pcdhb22	ENSMUSG00000073591	223.845	-0.202874	-1.15099	0.0271936	0.660925	183.297	229.025	188.092	223.048	215.845	218.873	219.701	282.977	237.944	239.651
TM9SF3	Tm9sf3	ENSMUSG00000025016	2853.79	0.0781522	1.05567	0.0272248	0.660925	2937.83	3051.04	2877.89	2852.09	2938.08	2788.39	2813.18	2842.3	2841.44	2595.7
SKIL	Skil	ENSMUSG00000027660	1256.08	0.135811	1.09871	0.0272267	0.660925	1290.33	1450.56	1299.84	1285.96	1252.64	1274.78	1322.47	1063.52	1190.4	1130.35
MT-ATP6	mt-Atp6	ENSMUSG00000064357	19867	-0.290114	-1.22274	0.0272367	0.660925	15535.4	14807.3	19063.4	19789.4	20183.4	27452.1	20803.2	15644.9	18263.2	27128
SYT2	Syt2	ENSMUSG00000026452	447.727	-0.338102	-1.26409	0.0273193	0.661988	312.11	503.503	366.098	492.175	303.619	586.423	542.975	571.441	355.531	443.394
EEF2	Eef2	ENSMUSG00000034994	16595.8	-0.0742192	-1.05279	0.0274167	0.662381	16420.6	15926.5	17057.2	16017.4	15422.6	17608.4	16864.5	17498.2	16358.8	16783.5
YWHAB	Ywhab	ENSMUSG00000018326	7313.33	0.0835331	1.05961	0.0274388	0.662381	7556.03	7712.9	7140.2	7772.74	7445.86	7132.93	7525.85	6613.53	7149.05	7084.25
AVIL	Avil	ENSMUSG00000025432	8.41324	0.890645	1.854	0.027452	0.662381	8.93194	16.3761	13.3315	7.07812	9.1499	8.01107	5.78168	5.66855	7.27691	2.52662
POLR1E	Polr1e	ENSMUSG00000028318	75.7595	-0.422255	-1.34002	0.0275685	0.663377	55.5284	43.1042	67.9449	80.7128	74.5817	100.174	53.5893	86.3574	86.4278	109.175
PSMD14	Psmd14	ENSMUSG00000026914	943.754	0.134659	1.09783	0.0275935	0.663377	1011	1018.01	919.83	956.007	1031.36	804.005	1024.37	910.916	873.068	888.968
ATP1B2	Atp1b2	ENSMUSG00000041329	6993.46	-0.0788884	-1.0562	0.0276099	0.663377	6787.19	6768.38	6882.43	6873.97	6704.21	7241.01	6875.82	7008.89	6998.63	7794.05
ZNF669	Zfp963	ENSMUSG00000092260	66.1553	-0.304581	-1.23506	0.0276955	0.663807	56.4964	66.7254	56.2682	53.1507	63.1356	76.4798	85.5277	64.2644	75.8285	63.676
MCHR1	Mchr1	ENSMUSG00000050164	388.045	0.169134	1.12438	0.0277603	0.663807	403.341	361.409	468.289	412.546	406.803	405.707	362.009	321.489	366.32	372.536
TMEM74B	Tmem74b	ENSMUSG00000044364	28.2703	-0.451813	-1.36776	0.0278043	0.663807	25.9347	21.9145	19.1227	28.2449	24.1514	39.0665	33.4117	25.9692	32.1607	32.727
SLC44A5	Slc44a5	ENSMUSG00000028360	204.837	0.223649	1.16768	0.0278151	0.663807	231.719	220.461	176.309	218.896	255.61	214.367	171.163	190.604	192.935	176.311
SIAH1	Siah1a	ENSMUSG00000036840	299.406	0.148493	1.10841	0.0278285	0.663807	302.013	328.92	321.687	300.4	321.177	261.946	275.666	306.12	282.399	293.734
SUMO1	Sumo1	ENSMUSG00000026021	971.193	0.0995148	1.07141	0.0279002	0.663807	980.894	1031.17	978.565	958.658	1071.68	956.01	911.581	973.653	929.841	919.879
ANP32C	Anp32a	ENSMUSG00000032249	2525.16	0.0951567	1.06818	0.0281217	0.666553	2660.09	2567.17	2453.81	2612.16	2748.12	2516.3	2425.71	2419.84	2577.48	2270.89
KLHL23	Klhl23	ENSMUSG00000042155	1060.94	0.116646	1.08421	0.0282008	0.666553	1007.23	1168.62	1058.79	1146.17	1134.87	962.817	1073.43	1079.59	976.28	1001.59
GPR139	Gpr139	ENSMUSG00000066197	43.8492	-0.390604	-1.31094	0.0282582	0.666553	31.5088	43.2845	42.0208	30.4988	42.3828	56.238	36.2578	57.7934	50.8855	47.6216
RAPGEF3	Rapgef3	ENSMUSG00000022469	918.867	-0.238181	-1.1795	0.0282849	0.666553	857.357	775.945	846.588	872.214	863.17	737.615	867.658	1276.65	996.657	1094.82
NUFIP2	Nufip2	ENSMUSG00000037857	570.256	0.12078	1.08732	0.0283715	0.666553	619.755	571.429	633.304	585.909	561.894	540.299	578.357	510.21	545.057	556.346
NXN	Nxn	ENSMUSG00000020844	155.694	-0.193982	-1.14392	0.0283754	0.666553	140.746	152.284	142.533	135.07	155.096	156.642	162.726	181.095	165.742	165.003
TUT1	Tut1	ENSMUSG00000071645	343.798	0.155068	1.11347	0.0284079	0.666553	383.397	370.327	380.836	347.169	331.965	334.239	354.109	293.581	308.386	333.967
GPM6A	Gpm6a	ENSMUSG00000031517	16496.7	0.0851468	1.0608	0.0285037	0.666553	16620.4	17086	16191.5	17816.1	17199.2	16357.3	17098.3	15054.1	15627.8	15916
ZMYM5	Zmym5	ENSMUSG00000040123	609.272	0.16673	1.12251	0.0285389	0.666553	635.073	690.631	639.102	606.645	655.709	583.517	475.943	537.425	611.349	657.33
MIER2	Mier2	ENSMUSG00000042570	544.447	0.11821	1.08539	0.0285626	0.666553	584.411	548.174	548.032	569.591	578.461	498.49	571.312	530.748	503.158	512.09
GLE1	Gle1	ENSMUSG00000019715	779.547	-0.141268	-1.10287	0.0286282	0.666553	777.121	683.523	809.267	730.844	704.552	782.011	807.537	890.758	737.115	872.74
PCNP	Pcnp	ENSMUSG00000071533	1976.88	0.0851354	1.06079	0.0286307	0.666553	2110.12	2002.26	1985.33	1995.54	2084.83	1986.6	1780.44	1961.04	1961.41	1901.24
COL28A1	Col28a1	ENSMUSG00000068794	23.4259	-0.727756	-1.65606	0.0286808	0.666553	12.6147	20.1782	17.1717	17.7863	20.561	18.2694	9.32354	44.1007	37.618	36.6356
DDX18	Ddx18	ENSMUSG00000001674	261.327	0.240564	1.18145	0.0287405	0.666553	281.324	214.768	344.693	304.888	269.53	229.184	252.742	215.995	225.491	274.656
DNAJC15	Dnajc15	ENSMUSG00000022013	785.135	0.161817	1.1187	0.0287735	0.666553	899.777	793.167	847.234	710.679	895.595	691	810.316	684.349	805.445	713.787
TICAM2	Ticam2	ENSMUSG00000056130	8.34849	-0.864113	-1.82022	0.0288225	0.666553	4.89966	5.24862	4.65638	6.11044	8.00823	9.02073	9.06926	16.9848	12.899	6.5878
DISP3	Disp3	ENSMUSG00000041544	633.867	-0.202257	-1.1505	0.0288791	0.666553	507.21	634.934	558.645	633.876	614.557	640.973	596.53	697.542	612.462	841.939
SOGA1	Soga1	ENSMUSG00000055485	624.356	-0.194126	-1.14403	0.0288906	0.666553	566.17	580.699	585.996	579.189	600.552	614.34	519.343	803.636	689.845	703.791
CUL9	Cul9	ENSMUSG00000040327	1337.6	-0.209398	-1.15621	0.0289315	0.666553	1190.81	1110.26	1511.03	1231.55	1158.01	1767.79	1392.16	1345.46	1206.14	1462.77
DBT	Dbt	ENSMUSG00000000340	322.486	0.263721	1.20057	0.028935	0.666553	272.365	388.501	378.556	339.46	381.939	268.564	250.536	246.958	329.099	368.884
FAM228A	Fam228a	ENSMUSG00000079177	51.6502	-0.369783	-1.29216	0.0289458	0.666553	54.101	45.6812	36.9124	53.3256	37.0746	51.9827	46.6605	68.3008	58.7466	63.7169
PKHD1L1	Pkhd1l1	ENSMUSG00000038725	20.736	-1.05663	-2.08007	0.0290053	0.666553	16.3904	18.8931	2.51119	12.5986	14.8786	16.3829	8.15475	26.3549	20.5075	70.6875
CAPZA2	Capza2	ENSMUSG00000015733	2397.84	0.0819137	1.05842	0.029023	0.666553	2412.1	2534.28	2456.08	2452.99	2472.77	2425.11	2463.45	2195.66	2300.14	2265.81
BMP1	Bmp1	ENSMUSG00000022098	1351.6	-0.129065	-1.09358	0.0290315	0.666553	1346.77	1237.22	1343.68	1304.88	1223.99	1289.7	1436.09	1439.34	1305.4	1588.9
NAA30	Naa30	ENSMUSG00000036282	550.883	0.140075	1.10196	0.0290897	0.666703	568.067	608.292	542.348	610.835	557.336	490.111	555.163	567.497	536.84	472.343
RASGEF1A	Rasgef1a	ENSMUSG00000030134	4159.41	0.130298	1.09452	0.0291779	0.666703	4303.7	4262.51	4458.15	4414.6	4295.05	4581.54	4156.56	3506.79	3894.52	3720.67
CUL7	Cul7	ENSMUSG00000038545	537.609	-0.111599	-1.08042	0.0291944	0.666703	527.905	525.057	533.07	498.078	503.774	530.946	555.178	557.093	575.235	569.752
SLC8B1	Slc8b1	ENSMUSG00000032754	69.8716	0.435214	1.35211	0.029435	0.669378	67.7244	46.3494	83.1657	126.767	79.0814	58.3007	68.0182	56.9816	62.6731	49.6542
ST8SIA1	St8sia1	ENSMUSG00000030283	758.425	-0.143766	-1.10479	0.0295013	0.669378	691.289	649.573	761.865	783.908	710.765	792.925	790.449	867.095	703.981	832.4
ZBTB38	Zbtb38	ENSMUSG00000040433	934.164	-0.157863	-1.11563	0.0295112	0.669378	843.644	880.423	944.942	857.509	886.202	1080.52	836.02	1128.74	955.905	927.738
NCOR2	Ncor2	ENSMUSG00000029478	4965.75	-0.161662	-1.11858	0.0296637	0.669378	5287.53	4625.42	4454.75	4576.07	4499.97	4751.76	4670.34	5994.7	4923.62	5873.38
RBBP6	Rbbp6	ENSMUSG00000030779	1664.53	-0.109162	-1.0786	0.0297528	0.669378	1523.87	1424.93	1699.49	1634.31	1718.61	1713.31	1712.81	1730.71	1726.81	1760.44
MYH14	Myh14	ENSMUSG00000030739	550.066	-0.141619	-1.10314	0.0298613	0.669378	569.469	520.968	533.62	506.217	486.12	637.688	599.571	563.123	565.267	518.617
TOMM20	Tomm20	ENSMUSG00000093904	4221.39	0.102779	1.07384	0.029865	0.669378	4256.54	4488.36	4346.82	4283.28	4482.49	4470.04	4194.05	3681.87	4095.89	3914.54
GPR22	Gpr22	ENSMUSG00000044067	793.061	0.130515	1.09468	0.0298913	0.669378	773.706	862.91	752.512	889.384	865.269	715.678	779.654	744.501	728.486	818.507
ZDBF2	Zdbf2	ENSMUSG00000027520	610.621	0.232461	1.17484	0.0299241	0.669378	650.789	735.462	595.015	581.406	738.411	622.27	490.919	501.168	706.881	483.895
SMARCA5	Smarca5	ENSMUSG00000031715	1126.73	0.125853	1.09115	0.0299302	0.669378	1237.92	1249.51	1120.19	1055.36	1217.54	1074.65	1106.52	1135.45	1093.8	976.303
NNT	Nnt	ENSMUSG00000116207	227.361	0.302516	1.23329	0.0299703	0.669378	247.394	200.775	326.279	254.635	225.934	262.102	205.674	150.413	187.996	212.405
RNF32	Rnf32	ENSMUSG00000029130	191.243	0.190898	1.14147	0.0299781	0.669378	214.636	203.738	184.934	228.343	190.705	162.345	175.728	173.135	192.764	186.102
MYORG	Myorg	ENSMUSG00000046312	576.27	-0.119989	-1.08673	0.0300178	0.669378	583.172	549.02	567.513	515.455	547.406	640.73	624.474	565.481	581.569	587.881
GALNT14	Galnt14	ENSMUSG00000024064	386.003	-0.138139	-1.10048	0.0302026	0.672619	383.208	392.26	350.907	367.706	349.129	391.29	401.832	374.936	412.802	435.963
NUDT13	Nudt13	ENSMUSG00000021809	171.765	-0.24827	-1.18778	0.030308	0.674087	169.87	130.124	165.924	186.559	133.816	200.535	157.982	180.798	212.573	179.471
CORO6	Coro6	ENSMUSG00000020836	805.133	-0.224304	-1.16821	0.0304585	0.676552	856.781	712.272	795.994	726.997	624.07	713.036	931.605	795.032	815.934	1079.61
GREB1	Greb1	ENSMUSG00000036523	63.3596	-0.800983	-1.74229	0.0306182	0.677716	31.8628	75.5943	38.9014	38.3399	46.0055	25.3152	83.5652	119.073	33.8279	141.11
KRAS	Kras	ENSMUSG00000030265	1786.87	0.0820659	1.05853	0.0306395	0.677716	1809.36	1876.79	1761.38	1903.6	1837.43	1678.38	1683.01	1837.8	1740.87	1740.07
GDPD5	Gdpd5	ENSMUSG00000035314	706.414	-0.337451	-1.26352	0.0307324	0.678221	640.343	589.195	655.284	567.1	667.382	557.565	561.618	1196.28	875.535	753.846
RAC3	Rac3	ENSMUSG00000018012	144.49	-0.218638	-1.16363	0.0309043	0.680969	135.282	126.728	141.442	133.025	130.53	177.359	173.51	129.936	152.382	144.708
GTF2B	Gtf2b	ENSMUSG00000028271	392.013	0.168365	1.12378	0.0310306	0.680969	369.999	418.429	407.172	414.238	459.462	327.852	405.614	410.992	344.253	362.119
COL4A3	Col4a3	ENSMUSG00000079465	9.99438	1.35424	2.55663	0.0310444	0.680969	8.43242	6.80649	51.7878	5.20978	3.84332	4.24034	1.96003	3.75704	4.73687	9.16971
TRAF3	Traf3	ENSMUSG00000021277	983.402	-0.145293	-1.10596	0.0310537	0.680969	1011.23	898.292	975.117	827.12	957.695	1140.4	1107	929.432	985.798	1001.93
CDR2	Cdr2	ENSMUSG00000030878	198.351	-0.192435	-1.14269	0.0310566	0.680969	184.765	211.763	199.757	165.805	165.758	204.898	218.856	227.878	205.887	198.14
NOPCHAP1	Nopchap1	ENSMUSG00000020255	1021.44	-0.124746	-1.09032	0.0311	0.681046	1016.58	940.466	985.128	988.284	951.708	1001.81	1166.68	1169.62	996.981	997.161
ZC3H7B	Zc3h7b	ENSMUSG00000022390	3758.06	-0.0742666	-1.05283	0.0312612	0.682641	3730.74	3542.4	3809.51	3559.53	3659.28	3953.91	4033.92	3788.93	3791.96	3710.38
PGM1	Pgm1	ENSMUSG00000025791	694.259	-0.100256	-1.07196	0.0313397	0.682641	641.586	681.726	676.324	660.414	689.309	714.695	739.083	698.336	744.875	696.238
ABCA1	Abca1	ENSMUSG00000015243	887.665	-0.282654	-1.21643	0.031396	0.682641	782.421	789.879	768.385	782.033	882.261	746.298	678.38	1243.29	1039.86	1163.84
RIOX2	Riox2	ENSMUSG00000022724	162.62	0.228319	1.17147	0.0314529	0.682641	180.188	184.191	153.57	175.875	183.202	148.167	181.332	118.279	157.955	143.437
RNF215	Rnf215	ENSMUSG00000003581	310.79	-0.147648	-1.10776	0.0315433	0.683566	306.029	267.156	290.832	298.747	311.465	324.971	306.105	312.49	351.155	338.947
CFLAR	Cflar	ENSMUSG00000026031	401.754	-0.194932	-1.14467	0.0315757	0.683566	383.943	441.677	334.347	331.692	384.151	479.999	416.879	450.887	434.011	359.956
NBAS	Nbas	ENSMUSG00000020576	648.629	-0.125306	-1.09074	0.031781	0.687139	576.853	637.345	683.242	599.539	603.298	696.214	730.536	658.948	642.181	658.129
MYO1C	Myo1c	ENSMUSG00000017774	319.849	-0.180752	-1.13347	0.0320299	0.690944	333.808	278.558	313.253	269.252	303.247	333.057	400.546	299.925	321.547	345.299
PKP4	Pkp4	ENSMUSG00000026991	3648.67	0.110761	1.0798	0.032038	0.690944	3932.99	3790.74	3942.62	3376.47	3900.35	3816.52	3477.78	3528.34	3267.88	3452.99
FBLN2	Fbln2	ENSMUSG00000064080	225.637	-0.408329	-1.32715	0.0321677	0.691992	243.868	152.409	152.309	217.095	205.072	200.005	170.589	393.368	298.204	223.452
PLA2G5	Pla2g5	ENSMUSG00000041193	30.8846	-0.516514	-1.43049	0.032187	0.691992	26.4767	17.3197	27.8531	17.0154	37.896	35.5959	30.4406	47.345	32.8591	36.0442
CENPK	Cenpk	ENSMUSG00000021714	10.6098	-0.808477	-1.75136	0.0322083	0.691992	10.2676	6.64648	4.23791	6.01341	11.3863	15.871	11.0935	12.3733	20.2972	7.91135
DOK1	Dok1	ENSMUSG00000068335	14.1776	-0.623992	-1.54113	0.0323106	0.693317	7.61819	10.6415	11.6225	10.5603	14.7899	20.0046	15.3401	16.5826	21.1878	13.4283
CCDC134	Ccdc134	ENSMUSG00000068114	223.442	-0.254982	-1.19332	0.0323541	0.693377	233.862	202.26	196.104	182.004	207.011	206.054	181.942	287.776	279.677	257.733
SLITRK4	Slitrk4	ENSMUSG00000046699	842.552	0.155895	1.11411	0.0326195	0.69566	803.063	920.198	907.532	833.193	973.416	780.583	706.779	932.192	765.614	802.948
SEC22A	Sec22a	ENSMUSG00000034473	196.219	0.266055	1.20252	0.0326471	0.69566	240.35	193.294	193.294	183.002	260.706	191.259	163.379	203.913	194.35	138.642
TBL1XR1	Tbl1xr1	ENSMUSG00000027630	911.618	-0.237028	-1.17856	0.0327336	0.69566	745.484	906.902	778.995	817.633	928.601	892.855	1356.31	883.652	815.174	990.577
RAD51	Rad51	ENSMUSG00000027323	14.6722	-0.629615	-1.54715	0.0327762	0.69566	12.6959	8.36792	13.9366	13.7168	7.77967	17.6908	15.4918	26.1208	15.0225	15.8989
HNRNPA3	Hnrnpa3	ENSMUSG00000059005	5381.91	0.132289	1.09603	0.0327868	0.69566	5385.96	5579.82	5266.08	5859.27	6048.71	4758.98	4714.23	5847.34	5447.83	4910.92
PRRT1	Prrt1	ENSMUSG00000015476	2655.38	0.0936957	1.0671	0.0328937	0.696548	2866.22	2699.1	2742.28	2789.16	2616.98	2605.78	2590.86	2334.26	2575.8	2733.33
PTHLH	Pthlh	ENSMUSG00000048776	36.9335	0.47166	1.3867	0.0329459	0.696548	39.5359	31.2731	60.5779	37.9213	44.3744	37.6202	34.0287	25.728	37.5048	20.7708
SMARCA1	Smarca1	ENSMUSG00000031099	667.292	0.139577	1.10158	0.0329554	0.696548	667.487	765.503	621.247	729.918	716.39	642.362	595.004	662.878	683.293	588.844
UBA7	Uba7	ENSMUSG00000032596	71.3116	-0.585872	-1.50095	0.032992	0.696548	72.8986	28.222	62.5275	47.9853	72.7546	113.266	74.6723	127.605	70.3706	42.8144
TGFBR3L	Tgfbr3l	ENSMUSG00000089736	100.546	-0.361045	-1.28436	0.0331732	0.699507	83.3646	60.4519	90.3599	114.169	89.5956	111.371	87.1631	149.756	91.5905	127.637
GDAP2	Gdap2	ENSMUSG00000027865	443.111	-0.169063	-1.12433	0.0332992	0.701258	470.056	435.263	430.174	366.915	386.176	525.524	490.128	465.458	427.15	434.27
SLC12A2	Slc12a2	ENSMUSG00000024597	1178.38	-0.0970894	-1.06961	0.0333718	0.701258	1173.76	1139.52	1128.35	1080.32	1172.97	1311.14	1147.04	1229.65	1223.92	1177.2
UTP4	Utp4	ENSMUSG00000041438	417.839	0.136079	1.09891	0.0333795	0.701258	460.67	465.673	395.092	427.27	442.507	411.979	376.101	392.67	381.721	424.713
MFF	Mff	ENSMUSG00000026150	2217.05	0.0746472	1.0531	0.0336088	0.70277	2207.26	2268.03	2212.93	2301.42	2373.9	2091.23	2212.75	2227.37	2101.91	2173.74
SMG9	Smg9	ENSMUSG00000002210	541.281	-0.124873	-1.09041	0.0336159	0.70277	543.823	481.914	538.141	502.081	522.609	550.305	589.486	552.447	522.878	609.123
H2AX	H2ax	ENSMUSG00000049932	367.943	0.131098	1.09513	0.0336203	0.70277	376.981	393.377	385.937	379.817	389.419	361.247	347.186	316.035	373.751	355.686
EHD2	Ehd2	ENSMUSG00000074364	158.987	0.209174	1.15603	0.0336575	0.70277	158.837	147.419	181.508	171.764	189.986	139.352	140.884	168.33	156.079	135.715
RXRA	Rxra	ENSMUSG00000015846	511.909	0.24331	1.18371	0.0337493	0.703825	494.386	626.819	580.843	572.415	500.952	537.508	576.994	359.217	390.84	479.113
MYB	Myb	ENSMUSG00000019982	11.0905	0.801121	1.74245	0.0339489	0.70662	12.6246	15.9063	14.2918	10.9275	16.3325	16.1533	3.14372	7.96238	8.98187	4.58062
DCDC2	Dcdc2a	ENSMUSG00000035910	162.756	-0.233369	-1.17558	0.0339661	0.70662	157.235	122.892	145.016	155.087	168.204	144.049	170.792	172.111	200.555	191.614
INPPL1	Inppl1	ENSMUSG00000032737	696.485	-0.163237	-1.1198	0.0341461	0.708272	668.718	571.085	678.659	664.021	700.321	804.309	708.764	682.909	837.686	648.378
GABRA2	Gabra2	ENSMUSG00000000560	1896.55	0.320723	1.24896	0.0342109	0.708272	2102.09	1704.45	2118.34	2201.14	2405.92	1695.79	1302.43	2191	2163.74	1080.58
BTN2A3P	Btn2a2	ENSMUSG00000053216	9.03423	-0.770413	-1.70576	0.0343303	0.708272	7.22583	8.734	6.13086	7.66022	4.33069	12.9103	13.1637	7.32762	12.8507	10.0085
PAMR1	Pamr1	ENSMUSG00000027188	346.214	-0.275061	-1.21005	0.0343645	0.708272	305.995	340.339	277.958	350.869	292.1	394.07	457.148	257.958	331.892	453.806
WBP1L	Wbp1l	ENSMUSG00000047731	660.91	-0.142659	-1.10394	0.0344019	0.708272	684.954	560.247	668.293	614.006	616.002	697.217	633.764	652.012	708.713	773.886
RASL10A	Rasl10a	ENSMUSG00000034209	337.522	0.241544	1.18226	0.0344723	0.708272	385.508	325.975	377.598	391.876	344.756	326.925	416.862	269.692	282.078	253.951
PNLDC1	Pnldc1	ENSMUSG00000073460	17.0907	0.674271	1.59579	0.0345436	0.708272	13.7591	22.5158	28.6668	11.2916	29.1831	15.3992	12.4892	13.6964	8.5805	15.3257
PNPLA8	Pnpla8	ENSMUSG00000036257	1884.61	0.106257	1.07643	0.034738	0.708272	1935.11	2040.7	1946.37	1936.63	1910.38	1635.32	1878.25	1943.19	1911.13	1709.03
SERINC1	Serinc1	ENSMUSG00000019877	13980.4	0.0800319	1.05704	0.0347875	0.708272	13514.8	15002.8	13701.2	15128	14490	13583.7	14229.3	13375.9	13393.6	13384.4
TMEM161A	Tmem161a	ENSMUSG00000002342	393.475	0.168449	1.12385	0.0347919	0.708272	430.317	422.138	474.558	357.176	400.547	331.615	372.494	380.999	361.653	403.256
CCDC61	Ccdc61	ENSMUSG00000074358	92.9427	-0.256006	-1.19417	0.034797	0.708272	103.257	69.2025	81.4309	92.3975	79.2095	94.9164	111.658	101.211	102.13	94.0149
MGAT4A	Mgat4a	ENSMUSG00000026110	579.454	0.151697	1.11088	0.0348551	0.708272	582.646	685.129	592.143	639.513	554.726	538.343	532.699	569.742	610.232	489.37
GIGYF2	Gigyf2	ENSMUSG00000048000	1259.38	-0.117422	-1.08479	0.0348824	0.708272	1116.07	1278.39	1250.7	1145.86	1250.2	1253.67	1202.08	1413.03	1302.65	1381.19
POLR2J3	Polr2j	ENSMUSG00000039771	295.453	0.146681	1.10702	0.0349164	0.708272	315.308	305.237	298.228	314.871	316.346	284.508	316.43	268.503	275.809	259.294
KLF10	Klf10	ENSMUSG00000037465	484.017	0.299406	1.23064	0.0349842	0.708272	551.467	596.925	494.915	574.193	454.231	606.822	414.096	290.163	381.287	476.072
AK7	Ak7	ENSMUSG00000041323	27.1247	0.467488	1.3827	0.0350073	0.708272	30.7579	35.6241	31.2401	26.2489	33.1036	23.5362	24.6398	24.4325	27.8176	13.8461
SNRNP48	Snrnp48	ENSMUSG00000021431	507.585	0.162813	1.11947	0.035125	0.708272	521.934	465.733	574.138	606.462	509.296	465.864	530.708	448.953	510.644	442.117
RFTN1	Rftn1	ENSMUSG00000039316	154.164	0.26185	1.19902	0.0351946	0.708272	142.782	148.237	147.874	195.107	205.033	165.103	136.188	138.72	142.951	119.649
GRSF1	Grsf1	ENSMUSG00000044221	1117.38	0.0902018	1.06452	0.0352408	0.708272	1099.1	1199.13	1194.81	1135.86	1133.86	1043.91	1045.79	1132.53	1072.64	1116.21
MYO1H	Myo1h	ENSMUSG00000066952	26.2771	0.66276	1.58311	0.0352739	0.708272	40.9796	42.269	27.2087	21.6903	29.5644	30.9579	28.5227	7.1542	13.6272	20.797
KDM5C	Kdm5c	ENSMUSG00000025332	1089.33	-0.103736	-1.07455	0.0353164	0.708272	1035.08	1037.19	1141	986.131	1052.56	1092.74	1071.69	1168.03	1191.85	1116.99
ABCC8	Abcc8	ENSMUSG00000040136	452.994	-0.241356	-1.1821	0.0353414	0.708272	440.471	360.649	464.651	457.748	352.612	517.868	570.658	363.947	451.354	549.982
PNPT1	Pnpt1	ENSMUSG00000020464	348.579	0.127422	1.09234	0.0353494	0.708272	349.315	387.602	356.761	354.188	373.381	325.729	328.591	337.82	327.98	344.428
SFXN4	Sfxn4	ENSMUSG00000063698	149.358	0.221863	1.16624	0.0353742	0.708272	169.468	158.177	165.164	149.947	160.821	140.092	164.412	107.6	129.034	148.868
ATP5MK	Atp5md	ENSMUSG00000071528	948.333	0.127425	1.09234	0.0354707	0.708272	903.91	977.049	948.137	1026.59	1093.78	914.661	902.024	818.264	975.133	923.787
ATG2A	Atg2a	ENSMUSG00000024773	1064.23	-0.097069	-1.0696	0.0354743	0.708272	1039.44	1004.75	982.926	1025.02	1088.7	1149.86	1095.76	1053.78	1051.24	1150.86
SNRPE	Snrpe	ENSMUSG00000090553	149.789	0.209034	1.15591	0.0355187	0.708272	163.298	159.97	167.074	158.322	154.017	140.21	128.413	163.11	147.352	116.124
FOXG1	Foxg1	ENSMUSG00000020950	1586.94	0.0964473	1.06914	0.0356313	0.708272	1641.14	1672.46	1707.74	1561.67	1620.59	1515.11	1578.18	1429.37	1657.97	1485.22
NKAIN2	Nkain2	ENSMUSG00000069670	917.544	0.1153	1.0832	0.0356492	0.708272	956.508	1051.81	904.043	876.458	986.022	891.75	938.52	838.558	859.186	872.59
CBY1	Cby1	ENSMUSG00000022428	489.59	-0.112218	-1.08089	0.0356633	0.708272	467.39	439.808	479.974	490.501	471.639	486.256	519.5	517.353	502.435	521.05
PSMD13	Psmd13	ENSMUSG00000025487	795.558	0.127255	1.09221	0.0357463	0.708272	830.057	969.787	751.997	819.132	789.888	760.663	782.079	757.534	748.646	745.797
NSD3	Nsd3	ENSMUSG00000054823	1874.64	0.0886693	1.06339	0.0357463	0.708272	1883.05	2069.86	1990.05	1839.46	1887.02	1743.32	1771.02	1797.54	1874.75	1890.3
POC1A	Poc1a	ENSMUSG00000023345	170.185	0.281912	1.2158	0.0357589	0.708272	168.929	182.057	175.056	223.267	182.412	189.096	174.057	117.87	119.78	169.331
SLC25A12	Slc25a12	ENSMUSG00000027010	2067.14	-0.114074	-1.08228	0.0357893	0.708272	2020.44	1941.89	2070.33	2029.27	1864.38	2119.76	2120.08	2217.29	1915.69	2372.25
DDX3Y	Ddx3y	ENSMUSG00000069045	914.14	0.115389	1.08327	0.0359309	0.708416	897.135	986.298	928.698	943.671	997.073	796.204	838.888	960.122	907.268	886.04
GPR17	Gpr17	ENSMUSG00000052229	1048.83	-0.127572	-1.09245	0.0359545	0.708416	994.999	1054.89	1027.22	890.088	1049.59	1138.63	989.122	1056.59	1192.93	1094.22
GTPBP3	Gtpbp3	ENSMUSG00000007610	254.287	-0.184236	-1.13622	0.0359627	0.708416	227.832	238.049	274.4	223.9	226.246	313.815	268.534	259.866	237.742	272.482
SLC26A8	Slc26a8	ENSMUSG00000036196	65.9972	-0.464083	-1.37944	0.0360748	0.709805	86.4215	54.022	52.3704	43.7267	42.0871	72.9269	78.898	86.571	44.2929	98.6557
ZNF22	Zfp422	ENSMUSG00000059878	354.375	0.149641	1.10929	0.0362364	0.710631	326.574	400.985	392.212	367.603	377.354	302.68	322.545	347.889	357.761	348.142
BRAF	Braf	ENSMUSG00000002413	2541.14	0.0995151	1.07141	0.0362753	0.710631	2580.34	2823.97	2806.26	2424.13	2515.98	2425.14	2410.41	2551.58	2515.62	2358
CA9	Car9	ENSMUSG00000028463	5.79252	1.25602	2.38835	0.0362835	0.710631	2.61454	7.61162	15.7783	3.58603	11.6947	4.88086	3.61128	3.60496	4.54292	0
REPIN1	Repin1	ENSMUSG00000052751	584.865	-0.139409	-1.10145	0.0364766	0.712949	561.13	482.848	534.505	627.033	574.9	642.39	618.407	563.862	617.617	625.962
SLC35E4	Slc35e4	ENSMUSG00000048807	283.142	-0.178976	-1.13208	0.03651	0.712949	303.436	267.854	271.197	255.923	232.836	313.781	277.916	318.638	265.087	324.753
ENGASE	Engase	ENSMUSG00000033857	125.808	-0.351116	-1.27555	0.0365536	0.712949	84.9249	146.466	104.917	124.234	92.0499	173.984	112.416	178.877	130.512	109.701
MED17	Med17	ENSMUSG00000031935	349.839	-0.173255	-1.1276	0.0366025	0.712949	294.36	341.203	361.165	297.45	347.461	383.278	410.477	318.082	388.217	356.695
RBM20	Rbm20	ENSMUSG00000043639	123.586	-0.561834	-1.47614	0.0366108	0.712949	71.1425	113.815	93.3176	98.7879	120.273	102.827	69.7123	295.243	135.221	135.526
TEN1	Ten1	ENSMUSG00000020778	174.878	0.248294	1.1878	0.0367409	0.714668	183.519	159.983	212.708	219.338	173.148	151.868	152.845	136.489	153.94	204.94
NDUFA3	Ndufa3	ENSMUSG00000035674	409.397	-0.136631	-1.09933	0.0369743	0.717368	405.717	399.962	370.464	399.906	375.345	476.151	446.986	394.223	420.568	404.649
C18orf54	4930503L19Rik	ENSMUSG00000044906	256.913	0.156227	1.11437	0.0370095	0.717368	271.607	256.829	258.267	275.892	290.082	258.611	222.512	263.029	245.04	227.262
DNM1L	Dnm1l	ENSMUSG00000022789	3717.39	0.061879	1.04382	0.0370819	0.717368	3757.8	3897.32	3672.15	3785.99	3874.72	3769.17	3597.34	3555.1	3678.27	3586.06
IFIH1	Ifih1	ENSMUSG00000026896	77.1022	-0.280496	-1.21461	0.0372276	0.717368	62.9448	70.3044	66.1191	73.4045	73.5048	73.5334	93.6694	103.307	71.4269	82.8083
AKR1B15	Akr1b10	ENSMUSG00000061758	193.544	-0.205456	-1.15305	0.0372574	0.717368	179.961	177.055	181.648	169.631	189.163	226.597	170.979	244.221	184.411	211.777
KIF21B	Kif21b	ENSMUSG00000041642	2541.13	-0.0916675	-1.0656	0.0372739	0.717368	2619.63	2251.39	2467.6	2535.12	2423.6	2660.32	2599.51	2775.87	2523.6	2554.62
SLC38A8	Slc38a8	ENSMUSG00000034224	5.84711	1.16038	2.23516	0.0372755	0.717368	14.4474	6.51963	5.5042	7.13025	7.40248	0	1.59191	3.08346	4.44761	8.34424
DUSP9	Dusp9	ENSMUSG00000031383	8.84207	-0.763316	-1.69739	0.0372852	0.717368	6.30634	8.18406	7.64767	6.20106	4.58626	9.04239	14.0941	13.3667	10.6644	8.32776
SLC6A15	Slc6a15	ENSMUSG00000019894	604.345	0.137024	1.09963	0.0372931	0.717368	555.782	704.274	610.335	659.626	636.447	567.316	592.565	538.384	552.995	625.728
RPL27	Rpl27	ENSMUSG00000063316	514.69	0.162262	1.11904	0.0373014	0.717368	508.141	457.415	551.791	598.867	597.225	479.61	499.937	474.378	534.354	445.179
PDCD10	Pdcd10	ENSMUSG00000027835	473.46	0.117696	1.085	0.0373844	0.717368	463.132	485.842	478.814	511.664	520.078	429.518	453.873	478.916	455.867	456.9
RAPGEF5	Rapgef5	ENSMUSG00000041992	2109.2	0.108894	1.0784	0.037518	0.719122	2182.84	2105.62	1991.72	2445.62	2212.65	2048.05	2131.16	2059.13	1939.92	1975.25
LSM14A	Lsm14a	ENSMUSG00000066568	976.316	0.105015	1.07551	0.0376553	0.720446	1030.45	1097.35	1046.27	922.407	968.898	920.901	945.643	971.866	940.451	918.927
ZNF777	Zfp777	ENSMUSG00000071477	486.453	-0.195861	-1.14541	0.0376752	0.720446	422.827	376.553	434.887	514.402	517.406	535.954	476.643	458.436	600.256	527.165
GPLD1	Gpld1	ENSMUSG00000021340	449.565	-0.17282	-1.12726	0.0377156	0.720446	446.472	442.142	458.329	365.224	404.472	522.842	490.99	394.244	506.459	464.481
LRRC43	Lrrc43	ENSMUSG00000063409	9.2059	0.819563	1.76487	0.0378584	0.720446	17.7374	10.7318	11.5435	10.656	8.41909	13.0429	4.61837	4.52418	4.90829	5.87753
TMOD3	Tmod3	ENSMUSG00000058587	547.775	-0.115056	-1.08302	0.0378679	0.720446	510.62	525.545	523.472	549.619	520.514	570.563	516.387	613.095	561.084	586.849
RIOK3	Riok3	ENSMUSG00000024404	956.302	0.0890961	1.0637	0.0378772	0.720446	1012.35	1000.52	940.119	1002.68	977.948	947.276	871.295	921.202	940.834	948.798
KCTD4	Kctd4	ENSMUSG00000046523	352.154	0.212802	1.15894	0.0379079	0.720446	381.258	430.567	295.63	410.157	374.193	334.058	351.341	308.168	366.157	270.014
FKBP1C	Fkbp1a	ENSMUSG00000032966	6140.22	0.108316	1.07797	0.0379249	0.720446	6129.52	6373.21	6341.16	6416.01	6595.24	6105.29	5947.99	5197.9	6549.63	5746.29
HSP90AB4P	Hsp90ab1	ENSMUSG00000023944	23098.3	0.052641	1.03716	0.0379715	0.72053	22921.3	24397.4	23200.9	23661	23420.4	23521.4	22512.5	22361.1	22589	22397.6
TRAT1	Trat1	ENSMUSG00000030775	7.48965	-0.88845	-1.85119	0.0381235	0.720986	5.88346	3.80395	4.4568	5.87126	4.91331	10.7135	18.818	7.5869	7.30189	5.54737
JADE3	Jade3	ENSMUSG00000037315	172.419	0.203755	1.15169	0.0381368	0.720986	193.076	214.861	161.506	174.354	181.451	182.34	165.553	141.275	160.603	149.171
IBA57	Iba57	ENSMUSG00000049287	109.414	-0.326814	-1.25424	0.0381639	0.720986	98.0613	122.953	105.161	86.4097	74.9285	87.9441	130.092	107.08	150.857	130.658
DSEL	Dsel	ENSMUSG00000038702	330.632	0.243186	1.1836	0.0381646	0.720986	367.648	400.485	345.423	329.714	346.132	355.635	273.05	382.742	277.727	227.762
PPID	Ppid	ENSMUSG00000027804	1227.79	0.102486	1.07362	0.0382677	0.721561	1176.58	1271.8	1229.94	1286.35	1385.97	1249.38	1216.62	1159.35	1160.22	1141.67
UBE3B	Ube3b	ENSMUSG00000029577	2016.04	-0.100249	-1.07196	0.0382797	0.721561	1987.34	1879.81	2082.92	1896.59	1881.6	2164.37	2157.91	2083.74	1878.39	2147.7
TUG1	Tug1	ENSMUSG00000056579	1897.66	0.0835442	1.05962	0.038375	0.721561	1826.01	2006.66	2000.82	1955.76	1971.57	1853.23	1819.27	1885.6	1923.02	1734.66
LMO7	Lmo7	ENSMUSG00000033060	1922.86	0.148524	1.10843	0.0384066	0.721561	1845.08	1860.13	2107.17	1995.98	2297.36	2008.84	1589.23	1719.76	1902.04	1903.03
SLC27A1	Slc27a1	ENSMUSG00000031808	1367.74	-0.139086	-1.10121	0.0385023	0.721629	1396.56	1222.53	1349.57	1272.41	1266.81	1334.87	1328.22	1708.53	1420.1	1377.76
NTN3	Ntn3	ENSMUSG00000117406	117.385	-0.231187	-1.1738	0.0385083	0.721629	108.261	89.1751	117.464	122.661	102.354	138.975	119.559	110.586	132.664	132.155
MID1IP1	Mid1ip1	ENSMUSG00000008035	950.097	-0.172694	-1.12716	0.0385371	0.721629	1037.57	756.842	989.389	808.048	876.179	1141.29	997.347	989.818	995.969	908.512
GGT7	Ggt7	ENSMUSG00000027603	1547.97	-0.102304	-1.07349	0.0386826	0.723257	1513.75	1422.21	1580.51	1556.16	1393.68	1526.06	1598.8	1607.62	1546.79	1734.16
EXOC5	Exoc5	ENSMUSG00000061244	940.827	0.106745	1.0768	0.0387112	0.723257	991.041	1010.8	908.196	989.369	977.344	948.944	933.153	938.414	893.056	817.958
COLGALT2	Colgalt2	ENSMUSG00000032649	157.535	0.184128	1.13613	0.0388408	0.723257	166.5	167.128	166.109	183.445	154.016	143.427	147.512	161.518	142.219	143.475
PHKA1	Phka1	ENSMUSG00000034055	389.525	-0.158027	-1.11576	0.0388743	0.723257	393.882	372.799	343.567	374.508	360.864	387.586	396.008	374.165	486.383	405.485
COL2A1	Col2a1	ENSMUSG00000022483	28.3229	-0.567518	-1.48197	0.0390414	0.723257	25.2538	13.3834	22.7022	36.0609	16.3406	37.5092	39.169	44.6757	26.6057	21.5288
RXFP1	Rxfp1	ENSMUSG00000034009	406.562	0.223944	1.16792	0.0390801	0.723257	483.096	483.48	393.781	454.825	379.131	367.511	418.032	270.988	402.273	412.505
PAN2	Pan2	ENSMUSG00000005682	590.439	-0.136067	-1.0989	0.0390819	0.723257	614.4	491.987	589.808	546.622	569.628	575.678	590.615	659.022	665.288	601.337
PCED1A	Pced1a	ENSMUSG00000037773	336.923	-0.137923	-1.10032	0.0391128	0.723257	344.926	340.871	298.153	316.901	307.235	369.066	369.168	325.552	350.397	346.959
PPP1R42	Ppp1r42	ENSMUSG00000025916	10.1329	0.882417	1.84346	0.0391818	0.723257	9.00033	21.5047	9.64342	5.8043	19.996	7.13915	8.74893	10.5402	3.89993	5.05249
NWD1	Nwd1	ENSMUSG00000048148	1801.98	-0.106117	-1.07633	0.0391951	0.723257	1829.52	1707.68	1767.4	1692.49	1684.84	1850.05	1680.42	2055.48	1936.05	1815.87
SPCS3	Spcs3	ENSMUSG00000054408	1153.68	0.124323	1.09	0.0392032	0.723257	1145.76	1253.07	1244.97	1186.44	1186.32	1205.2	1166.04	1022.22	1154.33	972.451
LINC02210-CRHR1	Crhr1	ENSMUSG00000018634	352.505	-0.237115	-1.17863	0.039215	0.723257	345.269	362.427	309.06	284.279	318.768	313.321	320.963	505.752	371.133	394.075
SPTLC2	Sptlc2	ENSMUSG00000021036	498.395	0.305832	1.23613	0.0393422	0.723257	477.042	580.835	544.805	562.614	587.987	364.131	286.963	428.64	559.081	591.849
NQO2	Nqo2	ENSMUSG00000046949	132.402	0.255842	1.19403	0.0393526	0.723257	138.295	182.536	125.86	125.26	149.709	102.628	142.3	103.713	125.616	128.101
DLG5	Dlg5	ENSMUSG00000021782	914.948	-0.161988	-1.11883	0.0393949	0.723257	941.683	808.69	931.598	822.367	817.725	876.664	859.602	1008.57	934.071	1148.51
PACSIN3	Pacsin3	ENSMUSG00000027257	395.502	-0.177809	-1.13116	0.039434	0.723257	350.318	339.332	403.024	357.731	399.777	428.902	469.627	409.882	342.225	454.203
ARHGAP27	Arhgap27	ENSMUSG00000034255	292.197	-0.198526	-1.14753	0.0394761	0.723257	220.859	255.802	306.092	297.767	275.007	334.901	327.223	342.725	293.362	268.237
CENPE	Cenpe	ENSMUSG00000045328	34.1293	-0.670149	-1.59124	0.0394785	0.723257	24.2567	22.3513	22.3127	29.2125	27.7316	28.9189	88.8975	17.2997	53.552	26.7599
PCGF5	Pcgf5	ENSMUSG00000024805	352.061	0.146196	1.10665	0.039532	0.723257	409.603	355.82	370.716	340.657	372.684	323.253	361.47	327.92	303.615	354.872
IRF2BPL	Irf2bpl	ENSMUSG00000034168	1138.32	0.11077	1.0798	0.0395395	0.723257	1236.63	1234.6	1186.97	1172.25	1083.86	1047.71	1045.22	1218.29	1084.22	1073.49
HIVEP1	Hivep1	ENSMUSG00000021366	1883.59	-0.117791	-1.08507	0.0395687	0.723257	1907.81	1838.28	1753.62	1764.35	1769.45	1919.12	2151.87	1880.95	1736.1	2114.35
UBE3C	Ube3c	ENSMUSG00000039000	1305.66	0.100218	1.07194	0.0395992	0.723257	1343.77	1396.78	1343.92	1243.48	1426.73	1231.81	1370.27	1229.3	1247.66	1222.88
COG2	Cog2	ENSMUSG00000031979	330.193	-0.154684	-1.11318	0.0397583	0.72396	277.331	315.734	334.891	335.358	295.75	386.68	354.921	350.136	332.471	318.656
ABTB2	Abtb2	ENSMUSG00000032724	161.97	-0.19443	-1.14427	0.0399605	0.72396	150.24	148.809	142.13	141.038	172.492	180.85	148.408	186.344	173.4	175.985
PCDHB12	Pcdhb19	ENSMUSG00000043313	199.552	-0.16406	-1.12044	0.0400184	0.72396	184.774	206.587	178.983	185.223	187.456	208.388	191.468	227.538	215.125	209.98
KCNAB3	Kcnab3	ENSMUSG00000018470	878.298	-0.286024	-1.21928	0.0400648	0.72396	781.708	765.066	916.167	763.544	730.819	713.604	809.543	1429.27	845.099	1028.16
PCSK5	Pcsk5	ENSMUSG00000024713	252.831	0.251678	1.19059	0.0400821	0.72396	275.538	210.689	269.254	281.12	335.098	226.107	175.938	281.042	239.771	233.757
CDC34	Cdc34	ENSMUSG00000020307	479.553	0.109452	1.07882	0.0401071	0.72396	461.065	514.405	498.344	505.602	508.112	446.381	469.294	463.254	462.16	466.917
COQ4	Coq4	ENSMUSG00000026798	223.719	0.246763	1.18654	0.0401377	0.72396	246.516	280.4	278.78	184.828	226.148	176.869	176.012	239.337	214.85	213.446
SPATS1	Spats1	ENSMUSG00000023935	28.8377	-0.470809	-1.38589	0.0402033	0.72396	15.7159	33.5721	19.3322	20.5399	31.5755	38.2069	38.8596	29.7301	27.057	33.7879
TNRC18	Tnrc18	ENSMUSG00000039477	2203.24	-0.160472	-1.11765	0.0402546	0.72396	1917.61	1708.43	2323.7	2344.7	2107.24	2131.26	2412.98	2317.23	2248.58	2520.66
FNDC9	Fndc9	ENSMUSG00000048721	79.2419	0.404744	1.32385	0.0402827	0.72396	85.6219	89.1762	92.9424	90.1819	94.3037	85.1694	55.2057	50.2658	104.721	44.8312
ACADVL	Acadvl	ENSMUSG00000018574	539.773	-0.149447	-1.10914	0.040305	0.72396	563.085	468.241	563.419	492.789	470.931	583.185	568.318	630.288	540.855	516.622
BCAN	Bcan	ENSMUSG00000004892	3333.88	-0.0865366	-1.06182	0.0403549	0.72396	3157.33	3104.69	3166.78	3359.22	3375.31	3361.53	3331.29	3628.02	3610.07	3244.58
PYCARD	Pycard	ENSMUSG00000030793	34.7316	0.613507	1.52997	0.0403711	0.72396	28.4721	28.2339	88.3573	27.122	43.1198	31.1416	18.5098	35.6676	26.8929	19.7988
HMCN1	Hmcn1	ENSMUSG00000066842	127.178	0.426397	1.34387	0.0404261	0.72396	105.894	106.534	239.252	186.309	96.8273	108.624	89.0341	121.359	112.543	105.406
VWA1	Vwa1	ENSMUSG00000042116	363.049	-0.20415	-1.15201	0.0404443	0.72396	319.49	340.783	379.606	308.967	335.736	371.922	413.631	475.258	377.004	308.096
HIF3A	Hif3a	ENSMUSG00000004328	335.005	-0.385553	-1.30636	0.0404858	0.72396	214.134	360.793	317.236	255.626	306.136	218.437	324.078	406.706	374.169	572.739
CANX	Canx	ENSMUSG00000020368	4596.12	0.0965222	1.06919	0.0406009	0.72396	4762.82	4662.08	5029.37	4604.07	4692.36	4607.8	4214.7	4461.03	4837.51	4089.51
TIMM50	Timm50	ENSMUSG00000003438	255.907	-0.162345	-1.1191	0.0406884	0.72396	241.728	212.374	270.463	229.391	251.817	257.48	279.82	252.479	291.817	271.699
LARS2	Lars2	ENSMUSG00000035202	3944.39	-0.619053	-1.53587	0.0407888	0.72396	2654.7	3008.88	2866.74	5018.2	2005.24	5646.1	7650.29	4099.1	3726.99	2767.62
C1orf115	C130074G19Rik	ENSMUSG00000039349	926.259	-0.191737	-1.14214	0.0408019	0.72396	905.398	904.231	857.292	895.923	762.161	1035.89	1185.41	814.301	832.85	1069.14
AGT	Agt	ENSMUSG00000031980	111.194	-0.488607	-1.40309	0.0408055	0.72396	95.607	88.5679	92.1106	108.565	77.7485	150.805	57.169	220.248	112.421	108.7
MRPS5	Mrps5	ENSMUSG00000027374	671.991	0.172688	1.12716	0.0408336	0.72396	662.284	704.93	692.715	736.97	763.151	506.736	603.107	624.454	728.338	697.227
CHORDC1	Chordc1	ENSMUSG00000001774	1180.78	0.12471	1.09029	0.0408358	0.72396	1203.56	1324.37	1160.39	1252.77	1224.15	1103.76	1059.49	1015.85	1253.71	1209.7
KCTD15	Kctd15	ENSMUSG00000030499	228.389	-1.06362	-2.09017	0.0408511	0.72396	144.392	120.802	175.44	144.66	146.776	135.978	125.886	960.804	162.114	167.04
TSC2	Tsc2	ENSMUSG00000002496	2500.84	-0.122546	-1.08865	0.0408684	0.72396	2571.83	2107.7	2449.6	2554.65	2291.87	2548.88	2442.81	2622.9	2533.24	2884.96
DDN	Ddn	ENSMUSG00000059213	17551.4	0.122033	1.08827	0.0409972	0.724797	18472.2	16885.9	19125.5	18614.4	18364.4	18557.1	18260	14965.9	16823.6	15445.3
MAP3K7CL	Map3k7cl	ENSMUSG00000025610	10.2535	0.783641	1.72147	0.0410061	0.724797	7.54899	13.6114	12.5363	12.5357	18.6088	10.318	2.36475	7.98615	5.5978	11.4275
ZNF716	Zfp930	ENSMUSG00000059897	192.678	0.234387	1.17641	0.0410431	0.724797	170.874	232.14	192.082	226.802	217.611	186.477	196.455	182.671	188.981	132.688
HBA2	Hba-a1	ENSMUSG00000069919	883.111	0.237261	1.17875	0.0411301	0.725433	1055.51	1275.78	834.564	759.445	856.387	741.172	809.274	951.443	788.916	758.615
RORA	Rora	ENSMUSG00000032238	948.669	-0.150252	-1.10976	0.041202	0.725433	897.251	932.58	940.539	840.327	883.965	1071.21	1172.56	913.439	871.41	963.414
SKIDA1	Skida1	ENSMUSG00000054074	110.88	0.276369	1.21114	0.0412067	0.725433	139.505	120.535	145.87	100.599	103.785	87.1039	123.703	94.0876	103.358	90.2498
NOSTRIN	Nostrin	ENSMUSG00000034738	58.31	-0.304782	-1.23523	0.0414968	0.726276	53.2217	48.1862	59.2989	43.3722	57.047	72.7011	56.3853	55.3559	65.7002	71.8312
ZNF800	Zfp800	ENSMUSG00000039841	203.259	0.199803	1.14854	0.0415227	0.726276	270.551	224.938	193.062	194.749	207.641	198.727	167.208	188.841	188.951	197.916
APEX1	Apex1	ENSMUSG00000035960	322.088	0.144997	1.10573	0.0415268	0.726276	324.326	370.643	314.609	345.674	338.797	290.046	327.348	278.408	328.722	302.311
H2BC13	H2bc23	ENSMUSG00000069307	7.61617	-1.06185	-2.08761	0.041536	0.726276	5.08863	4.0296	0	2.90709	12.5436	10.6486	9.38528	8.29507	10.8531	12.4107
ARL15	Arl15	ENSMUSG00000042348	531.417	0.145308	1.10597	0.041561	0.726276	510.826	574.574	554.105	586.583	560.394	490.323	594.632	496.387	448.363	497.988
ADCK2	Adck2	ENSMUSG00000046947	245.892	0.226348	1.16987	0.041571	0.726276	223.993	292.007	257.892	266.482	283.281	168.203	242.49	261.424	219.724	243.422
ZAP70	Zap70	ENSMUSG00000026117	19.5196	-0.588372	-1.50355	0.0415886	0.726276	13.4355	20.2639	11.229	12.3981	21.0365	15.6751	15.3913	31.5555	27.9172	26.2937
SPATA5	Spata5	ENSMUSG00000027722	154.566	0.207646	1.1548	0.0415952	0.726276	164.658	164.296	201.465	142.987	156.661	137.798	134.352	158.343	141.269	143.828
GID8	Gid8	ENSMUSG00000027573	609.391	0.13364	1.09706	0.0416944	0.726925	615.663	650.531	689.202	679.976	552.968	547.483	591.233	618.786	570.007	578.064
SLX9	Fam207a	ENSMUSG00000032977	570.18	-0.113953	-1.08219	0.0417175	0.726925	548.015	597.108	501.406	549.619	546.428	565.823	591.96	599.475	625.429	576.533
HEATR6	Heatr6	ENSMUSG00000000976	385.081	-0.237779	-1.17918	0.041867	0.728193	265.958	360.784	370.786	368.888	399.895	339.959	388.125	389.151	447.676	519.584
CCNT2	Ccnt2	ENSMUSG00000026349	1796.12	0.0938212	1.06719	0.0418985	0.728193	1991.17	1833.33	1870.5	1841.01	1744.87	1769.56	1671.81	1645.39	1862.35	1731.21
SUN2	Sun2	ENSMUSG00000042524	674.16	-0.115571	-1.0834	0.0419184	0.728193	644.67	613.412	662.959	684.174	627.593	723.836	675.738	742.255	634.401	732.558
MYO9A	Myo9a	ENSMUSG00000039585	2482.63	-0.178752	-1.1319	0.0421499	0.728705	2163.99	2542.79	2260.26	2431.86	2240.04	2237.34	2868.88	3206.89	2232.91	2641.36
SLC49A4	Slc49a4	ENSMUSG00000022848	925.521	0.117884	1.08514	0.0421816	0.728705	950.734	1009.63	1040.08	957.422	861.933	812.213	896.963	917.036	878.827	930.376
CKB	Ckb	ENSMUSG00000001270	15701.8	-0.102342	-1.07351	0.0422287	0.728705	14858.1	15050.6	15838.1	14922.5	15054	15628.7	15165.5	18614.5	16146.6	15739
ALKBH4	Alkbh4	ENSMUSG00000039754	78.4518	-0.263731	-1.20058	0.0422324	0.728705	61.874	79.0493	59.0281	79.2235	76.1838	86.0396	92.3736	91.9936	76.9092	81.8429
MGAT5	Mgat5	ENSMUSG00000036155	1671.01	-0.0974788	-1.0699	0.0422443	0.728705	1552.87	1601.63	1701.86	1664.99	1546.78	1670.66	1783.34	1855.06	1594.47	1738.48
NHEJ1	Nhej1	ENSMUSG00000026162	14.0143	0.626387	1.54369	0.0422455	0.728705	15.1321	17.5123	17.239	16.1257	18.9629	19.4729	5.76304	10.2625	9.60744	10.065
FGFR3	Fgfr3	ENSMUSG00000054252	1529.45	-0.139192	-1.10129	0.0422469	0.728705	1630.37	1501.72	1401.81	1451.32	1299.31	1572.34	1683.24	1483.6	1468.03	1802.78
SYNE4	Syne4	ENSMUSG00000019737	92.3319	-0.230221	-1.17301	0.042294	0.72878	81.0279	75.6172	93.9657	88.0756	84.9425	94.0435	101.998	99.6083	109.869	94.1712
ICOSLG	Icosl	ENSMUSG00000000732	49.8137	0.340639	1.26632	0.0423803	0.729355	64.1547	42.8881	67.792	50.0246	54.4037	40.511	39.6295	40.8794	43.8345	54.0196
IQSEC1	Iqsec1	ENSMUSG00000034312	4952.41	-0.153287	-1.1121	0.0424128	0.729355	4959.77	5131.68	4500.88	4617.63	4241.9	5273.58	6006.56	4471.37	4718.77	5602.01
FAM217A	Fam217a	ENSMUSG00000021414	16.7851	-0.643929	-1.56258	0.0425019	0.729417	16.3441	17.5515	9.48411	8.56696	14.6336	11.0355	14.9834	26.9651	28.481	19.8054
CCDC170	Ccdc170	ENSMUSG00000019767	14.1606	0.686464	1.60933	0.0425526	0.729553	14.2638	24.0277	14.4152	16.0302	17.8249	15.3941	13.0584	12.9118	10.455	3.22527
PTPRK	Ptprk	ENSMUSG00000019889	1440.24	0.0931892	1.06673	0.0426333	0.730202	1483.43	1532.1	1498.97	1483.97	1433.11	1437.7	1477.3	1374.58	1262.66	1418.53
STIM1	Stim1	ENSMUSG00000030987	1384.03	-0.100985	-1.07251	0.0428614	0.732703	1261.5	1411.57	1349.27	1349.21	1307.27	1416.44	1376.98	1488.98	1326.51	1552.52
NOTUM	Notum	ENSMUSG00000042988	48.7215	0.499292	1.41352	0.0428652	0.732703	104.012	55.2536	30.5088	54.7818	44.2512	37.0084	38.7497	47.7862	39.8341	35.0288
TPM1	Tpm1	ENSMUSG00000032366	2991.09	0.0834516	1.05955	0.0430053	0.733739	3058.68	3099.53	3041.75	2999.47	3185.44	3053.39	2889.84	2947.57	2992.69	2642.59
JRKL	Jrkl	ENSMUSG00000079083	142.993	0.215045	1.16074	0.043069	0.733739	176.09	166.923	156.614	147.665	124.674	134.186	134.488	119.735	142.37	127.189
WASL	Wasl	ENSMUSG00000029684	2346.26	0.105159	1.07561	0.043096	0.733739	2363.42	2623.6	2286.12	2482.17	2408.05	2342.1	2289.09	2039.03	2193.28	2435.77
NAA80	Naa80	ENSMUSG00000079334	191.602	-0.224798	-1.16861	0.0430978	0.733739	162.423	215.404	161.711	160.583	184.069	209.612	199.995	222.329	164.281	235.616
TRPV6	Trpv6	ENSMUSG00000029868	15.6842	-0.699479	-1.62392	0.0431742	0.734281	13.9023	13.2492	9.65039	15.6884	7.66423	16.4265	33.2463	7.79682	19.3087	19.9091
ERAP1	Erap1	ENSMUSG00000021583	152.513	0.356756	1.28054	0.0432158	0.734281	191.35	138.809	119.644	253.932	155.613	115.922	116.077	178.687	132.94	122.156
KIAA2012	Gm973	ENSMUSG00000047361	86.9427	-0.371212	-1.29344	0.0432934	0.734364	60.7549	75.1283	69.4304	77.5803	93.6642	145.297	104.216	84.5441	94.2609	64.5511
HEPACAM	Hepacam	ENSMUSG00000046240	1395.7	-0.105874	-1.07615	0.0433068	0.734364	1389.6	1277.27	1416.43	1275.02	1365.25	1576.52	1438.45	1319.69	1405.91	1492.84
ASIC1	Asic1	ENSMUSG00000023017	1284.46	-0.117028	-1.0845	0.0434924	0.735598	1275.7	1293.62	1205.02	1175.33	1211.88	1282.72	1312.33	1545	1300.04	1242.91
KCNG4	Kcng4	ENSMUSG00000045246	77.1083	-0.37412	-1.29605	0.0435161	0.735598	83.1511	61.3052	88.0781	48.8231	54.522	89.8691	113.083	86.9311	62.2699	83.0513
MRPL57	Mrpl57	ENSMUSG00000021967	206.642	0.182693	1.135	0.0435287	0.735598	191.21	193.751	230.263	257.703	223.515	197.984	180.866	206.549	193.075	191.505
SCAF4	Scaf4	ENSMUSG00000022983	902.57	-0.101782	-1.0731	0.043552	0.735598	919.372	905.57	833.033	845.034	858.378	891.613	872.647	935.196	977.846	987.013
TRAPPC10	Trappc10	ENSMUSG00000000374	1565.84	-0.0866886	-1.06193	0.043636	0.736288	1477.3	1512.77	1573.18	1590.67	1438	1645.72	1635.49	1610.7	1509.77	1664.76
NUS1	Nus1	ENSMUSG00000023068	1348.11	0.115491	1.08334	0.0437392	0.736708	1344.4	1499.79	1443.08	1287.53	1436.93	1306.14	1335.08	1276.68	1396.24	1155.19
MSMO1	Msmo1	ENSMUSG00000031604	970.044	0.117728	1.08502	0.0437732	0.736708	1050.63	1049.15	986.055	939.027	1024.35	1015.02	982.484	855.248	947.163	851.314
ANAPC15	Anapc15	ENSMUSG00000030649	263.655	-0.152872	-1.11178	0.0437935	0.736708	233.427	249.009	257.33	257.214	252.552	273.212	273.996	241.559	298.708	299.547
GOLIM4	Golim4	ENSMUSG00000034109	426.082	-0.150771	-1.11016	0.0438642	0.736708	434.168	434.616	345.165	392.992	414.764	409.268	477.093	453.471	477.299	421.981
CLK2	Clk2	ENSMUSG00000068917	715.745	0.132073	1.09587	0.0439667	0.736708	795.176	742.623	786.099	684.135	738.763	622.211	616.464	736.086	739.218	696.679
CDC26	Cdc26	ENSMUSG00000066149	255.579	0.168801	1.12412	0.044093	0.736708	281.017	266.165	302.988	246.202	254.752	226.56	260.289	264.818	237.268	215.732
ZNF382	Zfp382	ENSMUSG00000074220	155.078	-0.184965	-1.13679	0.0441254	0.736708	125.012	145.631	149.269	153.282	149.557	171.636	170.322	173.103	148.184	164.786
ZBTB40	Zbtb40	ENSMUSG00000060862	273.685	-0.179129	-1.1322	0.0441273	0.736708	252.364	243.609	291.404	218.194	275.899	273.407	283.122	327.189	306.638	265.021
PASK	Pask	ENSMUSG00000026274	82.0093	0.355363	1.27931	0.0442537	0.736708	111.135	61.8314	105.198	80.4287	100.519	65.6179	102.61	66.5959	67.518	58.6388
PTPRS	Ptprs	ENSMUSG00000013236	7695.37	-0.0940912	-1.06739	0.0442627	0.736708	7867.99	7150.89	7541.5	7529.92	7128.91	8325.24	8122.57	8310.45	7119.78	7856.42
KLHDC7A	Klhdc7a	ENSMUSG00000078234	316.876	-0.191002	-1.14156	0.0442756	0.736708	348.606	309.249	275.775	241.859	306.545	385.393	339.711	310.812	306.525	344.282
EFHC1	Efhc1	ENSMUSG00000041809	18.3658	0.619159	1.53598	0.0442766	0.736708	14.5827	15.4311	37.8866	16.8827	27.0985	12.5708	10.009	12.3784	18.3646	18.4541
POU2F1	Pou2f1	ENSMUSG00000026565	583.433	-0.245315	-1.18535	0.0443087	0.736708	517.927	450.58	612.817	565.652	519.869	860.779	486.161	546.41	655.057	619.076
ENDOV	Endov	ENSMUSG00000039850	503.463	-0.159995	-1.11728	0.0443967	0.736853	517.778	436.27	470.215	502.074	449.26	559.25	613.411	469.488	469.934	546.945
ASPHD1	Asphd1	ENSMUSG00000046378	207.266	-0.205555	-1.15313	0.0444363	0.736853	177.855	157.815	231.739	210.099	184.053	219.535	226.487	190.344	240.46	234.274
PDLIM2	Pdlim2	ENSMUSG00000022090	127.82	-0.268787	-1.20479	0.0444491	0.736853	119.234	107.759	130.784	114.14	108.66	149.526	153.919	90.7992	143.141	160.234
SRARP	Srarp	ENSMUSG00000070637	35.2838	-0.416147	-1.33436	0.0444902	0.736853	30.0438	36.623	19.2524	27.7718	38.072	33.3096	32.9833	43.5572	45.0486	46.1759
TIMM44	Timm44	ENSMUSG00000002949	817.183	-0.131856	-1.0957	0.0445794	0.736872	828.459	714.838	789.539	805.812	759.576	800.623	797.83	908.733	796.9	969.521
CR2	Cr2	ENSMUSG00000026616	11.7703	0.979756	1.97213	0.0446163	0.736872	9.73654	8.62498	30.1569	20.5695	9.23971	2.02483	7.9112	13.6044	11.0568	4.77838
CINP	Cinp	ENSMUSG00000021276	611.956	0.132267	1.09601	0.0446677	0.736872	690.825	646.255	611.186	630.13	624.912	623.697	618.26	497.807	616.27	560.214
FKBP10	Fkbp10	ENSMUSG00000001555	107.469	-0.251741	-1.19064	0.0447147	0.736872	103.719	108.031	74.4745	107.251	98.6657	102.476	101.234	131.401	127.962	119.479
TRAPPC14	Trappc14	ENSMUSG00000036948	934.401	-0.10921	-1.07864	0.0447461	0.736872	932.097	856.674	968.547	879.231	860.59	947.891	922.343	975.478	933.591	1067.57
FNDC10	Fndc10	ENSMUSG00000074738	351.521	-0.193473	-1.14351	0.0447988	0.736872	313.481	283.326	355.95	374.369	310.276	330.718	340.966	454.52	358.742	392.864
FKBP14	Fkbp14	ENSMUSG00000038074	133.816	0.247093	1.18681	0.0448793	0.736872	152.16	139.307	114.856	178.173	143.391	135.047	112.817	108.862	141.161	112.391
PPAN-P2RY11	Ppan	ENSMUSG00000004100	272.932	-0.154889	-1.11334	0.0449382	0.736872	271.741	238.066	267.064	262.906	249.806	318.004	259.842	314.325	268.367	279.203
SPRYD7	Spryd7	ENSMUSG00000021930	682.419	0.133587	1.09702	0.0449433	0.736872	686.222	777.316	629.395	745.852	730.597	667.05	702.596	642.118	662.807	580.233
SEC23B	Sec23b	ENSMUSG00000027429	581.088	0.116541	1.08413	0.044953	0.736872	605.189	608.683	583.607	644.951	581.588	512.372	532.446	590.81	553.543	597.688
ADAM8	Adam8	ENSMUSG00000025473	96.5208	0.239296	1.18042	0.04518	0.739008	97.9813	100.712	108.582	89.885	124.744	87.4536	98.3754	93.5233	78.9256	85.0258
SYN3	Syn3	ENSMUSG00000059602	280.131	-0.15824	-1.11592	0.045378	0.741478	262.484	255.682	257.522	283.359	262.62	259.446	311.241	330.255	269.303	309.4
STN1	Stn1	ENSMUSG00000042694	154.696	0.188199	1.13934	0.045689	0.744905	171.474	172.821	183.089	151.131	148.188	152.42	144.449	130.494	142.438	150.456
MYEF2	Myef2	ENSMUSG00000027201	1447.26	0.0852366	1.06086	0.0457067	0.744905	1504.52	1499.47	1501.21	1486.99	1463.08	1322.11	1337.14	1449.14	1507.73	1401.21
SHROOM3	Shroom3	ENSMUSG00000029381	85.402	-0.261097	-1.19839	0.0457308	0.744905	85.4928	78.2396	61.5109	86.636	76.1451	100.762	105.946	78.0577	90.1498	91.0803
NDUFB5	Ndufb5	ENSMUSG00000027673	879.528	-0.0966169	-1.06926	0.0457624	0.744905	836.524	831.533	855.338	882.504	843.038	977.711	910.611	840.666	937.76	879.589
L1CAM	L1cam	ENSMUSG00000031391	3135.55	0.104034	1.07477	0.0458907	0.745594	3238.18	3238.28	3406.87	3397.8	2961.89	3237.02	3203.86	2836.77	2820.51	3014.33
AP1M2	Ap1m2	ENSMUSG00000003309	9.91609	-0.897044	-1.86225	0.0458921	0.745594	6.2371	4.80557	7.04533	1.91249	15.8784	14.3529	6.88951	11.8811	13.2001	16.9585
UBE2D2	Ube2d2a	ENSMUSG00000091896	1975.67	0.103233	1.07418	0.045967	0.746039	1885.65	2217.95	1945.97	2029.38	2148.28	1865.65	1994.89	2007.61	1779.7	1881.56
SPRED2	Spred2	ENSMUSG00000045671	1855.18	0.080841	1.05763	0.046007	0.746039	1984.49	1928.55	1938.26	1845.62	1839.51	1737.24	1905.86	1861.94	1789.11	1721.26
MYOM1	Myom1	ENSMUSG00000024049	67.4382	-0.424809	-1.3424	0.0462577	0.747714	43.4697	59.8275	82.1981	57.8897	43.7897	79.3746	93.6864	50.3938	60.2985	103.454
CFAP161	Cfap161	ENSMUSG00000011154	9.34472	0.690535	1.61388	0.0462687	0.747714	14.586	13.1175	10.5447	7.72065	11.6196	9.14792	6.21257	6.11017	6.11949	8.26853
CCT2	Cct2	ENSMUSG00000034024	1633.43	0.0770719	1.05487	0.0463294	0.747714	1715.07	1716.89	1572.72	1716.43	1670.87	1584.12	1518.91	1580.05	1625.97	1633.25
CADM4	Cadm4	ENSMUSG00000054793	2732.46	-0.121028	-1.08751	0.0463985	0.748121	2693.35	2518.88	2709.01	2619.82	2545.5	2962.54	3199.4	2669.91	2465.6	2940.62
BAIAP3	Baiap3	ENSMUSG00000047507	299.111	-0.451816	-1.36776	0.046448	0.748211	221.082	193.695	281.389	203.486	362.944	530.041	176.195	383.702	395.763	242.814
YTHDF3	Ythdf3	ENSMUSG00000047213	1181.12	0.0795554	1.05669	0.046638	0.748611	1209.24	1268.92	1198.6	1161.75	1231.58	1147.6	1123.22	1196.3	1161.2	1112.76
TCEA1	Tcea1	ENSMUSG00000033813	1095.93	0.0899761	1.06435	0.0466417	0.748611	1087.89	1185.28	1116.96	1103.81	1159.36	983.236	1064.01	1067.96	1120.1	1070.71
FDFT1	Fdft1	ENSMUSG00000021273	1298.57	0.133997	1.09733	0.0466867	0.748611	1382.93	1403.65	1303.43	1417.63	1288.37	1245.46	1398.25	1048.71	1172.22	1325.02
MALAT1	Malat1	ENSMUSG00000092341	21669.5	-0.274991	-1.20999	0.0467275	0.748611	23010.7	18507	20408	16858	19268.3	24446.6	33038.8	23978.2	22184.5	14995
SOS2	Sos2	ENSMUSG00000034801	665.736	0.235118	1.177	0.0467885	0.748611	822.693	825.841	613.87	638.337	702.126	585.133	441.506	602.821	702.133	722.897
GSPT2	Gspt2	ENSMUSG00000071723	559.677	0.127718	1.09256	0.0468663	0.748611	542.316	544.182	599.249	614.965	619.931	506.817	498.546	529.214	594.689	546.864
SHISA7	Shisa7	ENSMUSG00000053550	5059.8	0.0923079	1.06607	0.0469179	0.748611	5520.53	5181.54	5401.69	5050.2	4963.21	5007.11	4628.38	4550.21	5061.26	5233.85
SMPDL3B	Smpdl3b	ENSMUSG00000028885	41.0107	0.410475	1.32912	0.0469548	0.748611	51.6522	45.9201	55.637	36.6049	44.1786	48.6547	41.944	24.717	35.6742	25.1241
C5AR1	C5ar1	ENSMUSG00000049130	14.743	0.5799	1.49475	0.047046	0.748611	26.2939	13.4142	17.4723	13.7165	18.3776	12.0178	9.40609	13.3409	14.3358	9.05496
AURKA	Aurka	ENSMUSG00000027496	18.0586	-0.53992	-1.45389	0.0471047	0.748611	16.5219	13.8579	13.4645	18.4944	11.3725	15.2755	19.5145	17.0536	27.735	27.2959
ZC3H4	Zc3h4	ENSMUSG00000059273	1248.04	-0.155681	-1.11395	0.0471376	0.748611	1279.47	1148.04	1158.36	1190.73	1123.07	1224.84	1348.77	1566.71	1350.58	1089.85
RMI1	Rmi1	ENSMUSG00000035367	246.284	0.162277	1.11905	0.0471408	0.748611	263.276	246.913	270.589	235.816	283.003	243.611	198.752	248.873	238.681	233.324
SPHK2	Sphk2	ENSMUSG00000057342	450.245	-0.122693	-1.08877	0.047181	0.748611	454.854	454.859	432.11	431.22	387.359	468.944	450.899	503.449	451.298	467.453
FEZF2	Fezf2	ENSMUSG00000021743	518.605	0.283426	1.21708	0.0472084	0.748611	571.89	690.42	462.688	657.676	466.815	482.866	519.472	303.22	465.564	565.443
SLC45A4	Slc45a4	ENSMUSG00000079020	776.025	-0.172425	-1.12695	0.0472188	0.748611	753.582	790.839	763.642	675.366	663.478	710.472	1019.17	828.375	744.944	810.381
LAMB1	Lamb1	ENSMUSG00000002900	300.923	0.188752	1.13978	0.0474188	0.749263	310.631	281.603	337.911	287.481	382.965	288.051	325.835	248.905	273.772	272.075
F8	F8	ENSMUSG00000031196	44.4951	-0.430267	-1.34748	0.0474394	0.749263	51.3053	34.9303	33.6783	40.0115	29.622	42.1458	45.0905	60.0164	72.9218	35.2295
WDR11	Wdr11	ENSMUSG00000042055	751.323	-0.0994531	-1.07137	0.0474699	0.749263	689.419	692.361	743.274	749.431	744.972	809.177	819.037	775.64	759.854	730.069
CYP2D7	Cyp2d22	ENSMUSG00000061740	421.584	-0.146424	-1.10682	0.0475673	0.749263	419.674	419.621	363.734	405.908	396.139	438.8	422.006	390.523	510.393	449.036
KMT2B	Kmt2b	ENSMUSG00000006307	1605.14	-0.131001	-1.09505	0.0475906	0.749263	1620.41	1561.62	1337.83	1600.91	1543.95	1549.74	1501	1848.39	1757.47	1730.07
EXOC6	Exoc6	ENSMUSG00000053799	588.541	0.121486	1.08785	0.0475952	0.749263	626.029	641.396	587.842	663.573	550.053	566.239	599.558	546.579	571.371	532.766
DENND6B	Dennd6b	ENSMUSG00000015377	1438.15	-0.113496	-1.08185	0.0475963	0.749263	1394.35	1333.88	1393.56	1475.87	1311.79	1395.63	1479.38	1466.17	1425.8	1705.07
GPC6	Gpc6	ENSMUSG00000058571	128.896	-0.186747	-1.13819	0.0477226	0.749263	121.074	128.191	113.318	122.697	118.905	141.139	140.281	126.511	142.016	134.823
TRIM59	Trim59	ENSMUSG00000034317	160.849	0.201463	1.14986	0.047842	0.749263	182.703	158.904	182.522	156.368	179.388	177.34	154.725	122.89	152.857	140.793
YRDC	Yrdc	ENSMUSG00000028889	209.329	0.153082	1.11194	0.0478512	0.749263	197.412	238.296	224.528	217.928	225.218	197.011	187.85	196.848	203.542	204.656
AARS1	Aars	ENSMUSG00000031960	2614.75	-0.0814709	-1.0581	0.0479824	0.749263	2541.39	2560.87	2505.36	2621.34	2476.64	2763.98	2626.4	2696.37	2484.6	2870.53
KIAA1217	Etl4	ENSMUSG00000036617	2539.15	-0.156021	-1.11421	0.0479881	0.749263	2549.76	2596.3	1962.74	2307.63	2596.07	2651.83	2790.24	2645.43	2321.35	2970.15
KCTD20	Kctd20	ENSMUSG00000005936	1035.59	-0.0883339	-1.06314	0.0480258	0.749263	1012.97	1028.88	1004.63	1008.44	962.511	1098.61	1080.54	1128.93	1019.75	1010.67
GPR37L1	Gpr37l1	ENSMUSG00000026424	1868.71	-0.12034	-1.08699	0.0480323	0.749263	1797.04	1677.74	1850.42	1731.52	1891.98	2135.83	1996.61	1966.67	1977.07	1662.26
CELF4	Celf4	ENSMUSG00000024268	8826.47	0.0681654	1.04838	0.0480344	0.749263	9019.62	8565.07	9336.65	9120.83	9130.53	8727.8	8146.35	8650.2	8521.08	9046.57
CNIH4	Cnih4	ENSMUSG00000062169	443.688	-0.226936	-1.17035	0.0480358	0.749263	305.831	507.113	466.403	360.206	408.616	430.178	445.305	511.656	545.427	456.139
SYDE1	Syde1	ENSMUSG00000032714	150.297	-0.186685	-1.13815	0.0480505	0.749263	134.86	155.673	153.497	122.79	138.55	153.294	156.185	151.294	167.938	168.891
TRPC4	Trpc4	ENSMUSG00000027748	313.715	0.139233	1.10132	0.0481745	0.750337	308.73	336.765	317.79	341.413	338.145	267.726	289.577	332.618	294.439	309.945
CRNKL1	Crnkl1	ENSMUSG00000001767	304.42	-0.15864	-1.11623	0.0482084	0.750337	269.098	305.886	267.041	294.691	300.215	357.887	306.994	328.49	339.049	274.85
NCOA7	Ncoa7	ENSMUSG00000039697	1283.17	0.117596	1.08493	0.0482878	0.750337	1420.51	1364.38	1271.09	1279.59	1339.25	1218.06	1429.67	1181.46	1174.39	1153.34
RPS28	Rps28	ENSMUSG00000067288	485.204	-0.171598	-1.12631	0.0482953	0.750337	419.066	422.11	496.788	452.616	486.032	580.236	579.65	514.837	470.291	430.412
HSPA1B	Hspa1b	ENSMUSG00000090877	221.981	0.20769	1.15484	0.0484211	0.751237	267.466	258.192	231.119	193.444	240.703	246.596	207.127	206.736	175.43	192.999
UQCRB	Uqcrb	ENSMUSG00000021520	800.078	0.116346	1.08399	0.0484908	0.751237	857.754	761.199	794.393	828.828	913.725	779.415	741.669	840.352	757.846	725.601
TOR1A	Tor1a	ENSMUSG00000026849	328.562	-0.15684	-1.11484	0.0485062	0.751237	341.846	271.5	285.946	335.231	320.584	369.938	331.038	328.777	323.527	377.235
ZFYVE21	Zfyve21	ENSMUSG00000021286	158.259	0.204256	1.15209	0.0485294	0.751237	198.514	147.143	150.628	159.695	189.887	144.719	162.561	150.001	145.505	133.936
INSYN2A	Insyn2a	ENSMUSG00000073805	172.871	-0.3502	-1.27474	0.0486265	0.752057	175.922	151.817	140.792	137.343	154.911	163.544	108.617	283.542	209.456	202.764
NPC2	Npc2	ENSMUSG00000021242	614.655	-0.111443	-1.08031	0.0487081	0.75226	610.976	532.259	613.209	592.136	603.855	652.445	629.3	637.658	682.389	592.323
MEX3C	Mex3c	ENSMUSG00000037253	575.401	0.119755	1.08655	0.0488101	0.75226	612.155	662.041	575.487	552.47	597.74	580.401	550.98	551.621	568.682	502.438
DUXB	Duxbl1	ENSMUSG00000048502	9.93541	1.50954	2.84719	0.0488111	0.75226	20.7689	14.7569	0.997473	23.4027	13.6947	0	15.1719	0	5.78614	4.77539
DVL3	Dvl3	ENSMUSG00000003233	1236.66	-0.100068	-1.07182	0.048816	0.75226	1214.66	1223.89	1165.2	1160.8	1206.51	1157.95	1239.52	1395.03	1260.03	1343.02
C9orf78	BC005624	ENSMUSG00000026851	1113.6	-0.079835	-1.0569	0.0489031	0.752922	1095.31	1063.67	1134.5	1064.12	1056.27	1202.24	1146.07	1119.23	1120.9	1133.66
MATN4	Matn4	ENSMUSG00000016995	175.498	-0.318448	-1.24699	0.0489995	0.753727	174.652	149.742	144.535	151.38	160.993	155.889	133.412	284.49	227.314	172.572
STOX1	Stox1	ENSMUSG00000036923	68.5929	0.531221	1.44515	0.0490455	0.753755	64.42	47.6184	96.1355	66.8011	128.823	67.0958	89.9277	46.6607	45.6018	32.8453
RRM2	Rrm2	ENSMUSG00000020649	37.2153	0.416735	1.3349	0.049146	0.754619	48.7315	31.1292	49.1627	41.4852	41.8634	44.4425	22.4144	36.4217	34.178	22.3249
RAMACL	Ramac	ENSMUSG00000038646	866.542	0.0957676	1.06863	0.0491941	0.754677	822.853	924.728	906.789	944.892	874.937	812.474	889.843	822.65	825.345	840.914
FBXO48	Fbxo48	ENSMUSG00000044966	9.85872	0.715677	1.64225	0.0493912	0.756333	14.0312	7.93337	8.76234	16.077	13.2469	6.13956	12.9753	5.92858	5.36169	8.13119
RAI1	Rai1	ENSMUSG00000062115	1634.54	-0.130878	-1.09496	0.049435	0.756333	1649.27	1345.42	1601.68	1639.82	1565.24	1808.9	1550.76	1552.24	1846.02	1786.03
LONP2	Lonp2	ENSMUSG00000047866	992.608	0.0939032	1.06725	0.0495859	0.757731	1000.48	1040.84	988.594	1085.64	1006.09	1021.39	950.33	1000.36	911.098	921.245
MGAM	Mgam	ENSMUSG00000068587	7.74522	-1.19506	-2.28954	0.0496152	0.757731	4.47667	2.38339	5.89898	3.23574	7.29346	7.30744	0.685269	22.5343	8.03529	15.6016
LRRTM1	Lrrtm1	ENSMUSG00000060780	670.19	0.133125	1.09667	0.0496851	0.757932	650.13	750.26	749.999	700.807	653.001	673.469	719.061	610.79	614.332	580.053
EPHA2	Epha2	ENSMUSG00000006445	37.7035	-0.459825	-1.37537	0.0498443	0.759164	24.8831	37.5848	35.904	28.8891	31.1167	28.8067	29.973	70.2468	45.4459	44.1854
COG6	Cog6	ENSMUSG00000027742	700.67	0.0960325	1.06883	0.0498981	0.759164	765.329	724.795	720.229	738.407	676.989	673.477	656.653	662.919	681.061	706.839
TCTA	Tcta	ENSMUSG00000039461	219.952	-0.170795	-1.12568	0.0500442	0.759523	210.73	186.817	183.25	229.843	221.45	235.066	251.936	222.088	212.517	245.824
DEGS2	Degs2	ENSMUSG00000021263	40.8548	0.394503	1.31449	0.0502541	0.760681	56.9629	52.7077	43.0806	32.7517	47.5844	42.3563	38.5571	22.827	30.5383	41.1823
ELOVL7	Elovl7	ENSMUSG00000021696	174.851	-0.185226	-1.13699	0.0502608	0.760681	155.312	201.319	145.563	164.124	155.598	178.615	175.811	197.457	196.707	178.006
ATP5ME	Atp5k	ENSMUSG00000050856	442.236	-0.122923	-1.08894	0.0502851	0.760681	404.479	448.575	455.61	397.263	410.571	474.127	495.998	457.036	447.61	431.093
CUEDC2	Cuedc2	ENSMUSG00000036748	1076.57	-0.0854251	-1.061	0.0503007	0.760681	1126.48	992.988	1006.81	1062.79	1033.17	1117.44	1137.65	1114.58	1067.25	1106.5
MED24	Med24	ENSMUSG00000017210	2299.56	0.107542	1.07739	0.0503688	0.760681	2531.75	2419.94	2253.31	2472.91	2253.08	2083.63	2295.64	2084.05	2136.06	2465.21
ARID5A	Arid5a	ENSMUSG00000037447	172.111	0.246713	1.1865	0.0504383	0.760681	221.623	200.593	136.808	162.739	215.476	167.844	132.917	165.503	157.404	160.207
TRAF5	Traf5	ENSMUSG00000026637	38.6542	0.466384	1.38164	0.0504598	0.760681	58.1018	66.3155	29.595	36.8567	39.2443	23.9953	21.3814	36.5555	36.473	38.023
POMT1	Pomt1	ENSMUSG00000039254	245.794	0.199776	1.14852	0.0506479	0.762353	303.397	260.01	258.08	258.108	236.828	226.809	211.55	206.858	289.419	206.882
MGAT1	Mgat1	ENSMUSG00000020346	577.558	-0.165935	-1.12189	0.0508562	0.762353	505.127	573.721	599.575	520.371	519.06	568.618	724.544	666.412	575.592	522.556
PLEKHD1	Plekhd1	ENSMUSG00000066438	60.1093	-0.43506	-1.35197	0.0509204	0.762353	42.5904	46.8999	60.6977	46.7885	57.8839	46.1292	43.5921	109.586	68.3579	78.5671
RUNDC3B	Rundc3b	ENSMUSG00000040570	433.839	0.173565	1.12784	0.0509509	0.762353	415.013	463.171	442.277	468.408	509.988	446.416	442.873	313.163	422.051	415.034
CCNH	Ccnh	ENSMUSG00000021548	568.221	0.14309	1.10427	0.0509674	0.762353	597.248	691.898	588.424	531.318	578.948	518.138	496.584	577.086	590.847	511.72
ZNF697	Zfp697	ENSMUSG00000050064	385.217	0.127085	1.09208	0.0511029	0.762353	420.739	410.674	380.2	411.278	390.145	376.264	372.825	344.775	341.495	403.773
COG3	Cog3	ENSMUSG00000034893	542.847	0.101988	1.07325	0.0511104	0.762353	588.396	532.912	580.333	573.915	536.055	520.744	506.423	537.096	536.674	515.92
GRIPAP1	Gripap1	ENSMUSG00000031153	1809.44	-0.0727914	-1.05175	0.0511138	0.762353	1659.35	1745.26	1864.62	1743.03	1802.5	1900.96	1858.23	1833.08	1859.7	1827.7
SZT2	Szt2	ENSMUSG00000033253	1452.87	-0.162176	-1.11897	0.0511162	0.762353	1528.68	1236.27	1454.22	1302.72	1332.59	1234.44	1787.42	1522.33	1565.95	1564.12
AGBL3	Agbl3	ENSMUSG00000038836	94.2768	-0.286555	-1.21972	0.0511244	0.762353	75.1453	80.8344	70.118	99.0224	98.73	96.4965	87.3908	131.46	115.492	88.0789
RSRC1	Rsrc1	ENSMUSG00000034544	532.815	0.106718	1.07678	0.0513012	0.763523	548.6	547.438	567.744	574.157	526.34	475.014	500.605	520.617	538.635	529.006
TSPYL6	Tspyl1	ENSMUSG00000047514	2413.5	0.0573839	1.04058	0.0513621	0.763523	2412.67	2471.21	2488.45	2473.94	2462.25	2341.01	2402.82	2283.29	2389.03	2410.35
LNPEP	Lnpep	ENSMUSG00000023845	2413.21	-0.0919186	-1.06579	0.0513768	0.763523	2297.86	2492.42	2200.03	2423.04	2268.8	2382.78	2615.66	2565.98	2315.75	2569.78
BAIAP2L2	Baiap2l2	ENSMUSG00000018126	39.6789	-0.688661	-1.61179	0.0513819	0.763523	16.8437	50.1339	28.7951	19.4074	39.6505	19.9123	31.5099	92.907	57.6436	39.9853
GSX1	Gsx1	ENSMUSG00000053129	7.99843	0.757453	1.6905	0.0517045	0.76552	8.88853	10.9814	12.4847	10.5767	7.60561	4.94711	7.07418	3.33769	9.11844	4.96998
SLC13A5	Slc13a5	ENSMUSG00000020805	155.546	-0.203673	-1.15163	0.0517113	0.76552	165.072	160.384	121.74	136.755	140.488	181.965	156.369	176.745	143.557	172.389
RGS17	Rgs17	ENSMUSG00000019775	1413.02	0.092725	1.06638	0.0517173	0.76552	1445.23	1579.52	1445.09	1394.58	1430.26	1361.63	1352.24	1457.37	1400.76	1263.54
RPL13A	Rpl13a	ENSMUSG00000074129	2818.69	0.0894201	1.06394	0.0517407	0.76552	2899.16	2822.97	2932.42	2983.05	2888.06	2894.85	2769.44	2781.74	2795	2420.22
ZNF124	Zfp81	ENSMUSG00000003929	410.627	-0.141293	-1.10289	0.0517943	0.76565	370.889	383.247	348.214	396.611	451.421	401.809	438.912	458.354	427.16	429.652
NANOS1	Nanos1	ENSMUSG00000072437	395.563	0.13451	1.09772	0.0518519	0.765837	432.946	431.615	430.459	394.272	383.93	415.884	381.712	348.121	391.066	345.624
FAM216B	Fam216b	ENSMUSG00000045655	9.29531	0.819182	1.76441	0.0521461	0.769252	4.77683	14.0472	18.6279	9.38344	12.7266	11.8031	6.60987	4.37762	7.41428	3.18632
EDEM3	Edem3	ENSMUSG00000043019	983.185	0.104015	1.07476	0.0521854	0.769252	1017.09	1079.6	982.156	1028.74	987.988	880.153	907.813	1049.75	985.066	913.495
GMPPB	Gmppb	ENSMUSG00000070284	127.476	0.20648	1.15387	0.0522283	0.769252	121.728	123.342	137.848	149.509	146.966	136.181	124.716	116.951	112.741	104.78
DCTN6	Dctn6	ENSMUSG00000031516	745.369	0.12763	1.0925	0.0522755	0.769252	736.908	765.877	720.849	844.905	820.286	619.818	704.359	741.055	734.768	764.869
DNAAF8	Dnaaf8	ENSMUSG00000022543	36.1989	-0.418409	-1.33645	0.0523537	0.769252	41.9929	28.8172	26.5987	27.0737	30.7662	35.7527	28.0496	54.2121	35.7862	52.9398
CLSPN	Clspn	ENSMUSG00000042489	58.3786	0.651578	1.57088	0.0525326	0.769322	64.6567	75.2112	129.064	48.4889	39.337	72.9519	69.3643	29.9494	33.3962	21.3669
COQ9	Coq9	ENSMUSG00000031782	666.726	-0.111528	-1.08037	0.0526139	0.769322	663.771	606.707	657.131	627.849	644.701	736.044	740.464	704.209	662.135	624.246
SSC5D	Ssc5d	ENSMUSG00000035279	144.014	-0.348743	-1.27345	0.052614	0.769322	133.347	106.407	137.749	114.008	141.924	112.606	101.878	220.338	175.991	195.893
SETD6	Setd6	ENSMUSG00000031671	147.072	-0.260775	-1.19812	0.0526361	0.769322	138.317	106.442	135.562	137.206	146.865	158.254	214.351	161.049	153.408	119.261
GIT2	Git2	ENSMUSG00000041890	672.823	-0.161175	-1.1182	0.052701	0.769322	753.819	553.181	619.313	590.176	660.875	707.605	711.212	762.689	605.316	764.044
TRUB2	Trub2	ENSMUSG00000039826	328.049	-0.208928	-1.15583	0.0527752	0.769322	286.183	321.369	303.531	287.765	317.792	454.441	378.674	290.243	288.537	351.957
RGS13	Rgs13	ENSMUSG00000051079	5.3779	1.11221	2.16177	0.0527948	0.769322	7.33904	8.20686	2.88182	7.91862	10.5816	1.04334	0	6.93559	5.45153	3.42058
LRRTM4	Lrrtm4	ENSMUSG00000052581	531.367	0.14268	1.10395	0.0528085	0.769322	486.963	530.93	559.754	569.712	634.19	483.92	493.632	574.554	491.229	488.789
ZNF597	Zfp597	ENSMUSG00000039789	302.089	0.216771	1.16213	0.0528326	0.769322	319.378	278.776	386.792	320.076	317.05	281.912	208.517	316.564	321.947	269.874
RPRD1A	Rprd1a	ENSMUSG00000040446	1888.06	0.0710224	1.05046	0.0528438	0.769322	1866.33	1954.96	1908.78	1958.98	1981.09	1791.26	1806.42	1909.55	1922.22	1780.96
ODAD2	Odad2	ENSMUSG00000061802	7.26044	-1.00013	-2.00018	0.0528674	0.769322	3.42402	3.61679	2.58869	7.29079	4.74637	7.43982	26.0491	6.23574	4.25181	6.96127
API5	Api5	ENSMUSG00000027193	1361.92	0.0788694	1.05619	0.053012	0.769322	1382.16	1456.65	1361.07	1373.68	1420.96	1273.45	1405.01	1341.96	1336.26	1268.01
MICU2	Micu2	ENSMUSG00000021973	271.491	0.153659	1.11239	0.0530415	0.769322	276.052	269.718	318.327	279.852	284.674	247.433	247.268	280.499	281.885	229.199
NFYB	Nfyb	ENSMUSG00000020248	599.893	0.115484	1.08334	0.053209	0.769937	577.885	645.584	621.4	647.062	625	563.145	645.138	534.308	545.859	593.551
CPLX1	Cplx1	ENSMUSG00000033615	9401.45	-0.103216	-1.07417	0.0532127	0.769937	8605.67	8811.4	9930.82	8962.01	9014.27	9299.3	9342.3	10356.7	9038.62	10653.4
STARD9	Stard9	ENSMUSG00000033705	512.53	-0.133462	-1.09692	0.0533983	0.770924	520.826	434.346	515.858	474.296	497.507	491.771	546.417	524.303	607.149	512.832
LEF1	Lef1	ENSMUSG00000027985	84.4556	-0.25129	-1.19027	0.0534165	0.770924	92.8244	76.0104	68.4853	80.0988	69.3808	98.0284	104.805	94.5592	79.1635	81.2008
ANAPC13	Anapc13	ENSMUSG00000035048	214.286	0.166342	1.12221	0.053613	0.772602	222.426	221.142	232.572	203.495	253.414	213.038	173.235	211.815	210.829	200.898
CYP39A1	Cyp39a1	ENSMUSG00000023963	37.4027	-0.499846	-1.41406	0.0539931	0.772602	32.2035	26.8042	29.2239	29.4702	36.5517	21.5446	32.4124	74.3709	45.7834	45.6623
SRRM2	Srrm2	ENSMUSG00000039218	18150.2	-0.11198	-1.08071	0.0540019	0.772602	17978	16719.8	17194.7	18103.7	17235.4	16598.9	17493.1	20255.9	18950.4	20972
ITGBL1	Itgbl1	ENSMUSG00000032925	38.3651	0.49519	1.40951	0.0540665	0.772602	24.3361	60.7688	31.0356	60.7309	47.5278	32.8471	18.9652	41.6967	31.1962	34.5464
NAA50	Naa50	ENSMUSG00000022698	977.304	0.0969065	1.06948	0.0540672	0.772602	992.962	1100.18	955.51	970.419	1032.79	893.578	998.774	969.881	948.661	910.286
GUCY2C	Gucy2c	ENSMUSG00000042638	5.4319	-1.09464	-2.13559	0.0540851	0.772602	4.96897	6.80547	3.76365	1.8144	0.772576	10.0483	2.26695	8.09964	4.86228	10.9168
NAALADL2	Naaladl2	ENSMUSG00000102758	44.329	0.429666	1.34692	0.0541185	0.772602	44.2382	60.0822	67.9916	52.5427	31.3414	50.4807	36.6315	24.9451	37.4948	37.5418
TPX2	Tpx2	ENSMUSG00000027469	50.6657	0.310083	1.23978	0.0542804	0.772602	52.2673	56.3418	56.9676	57.4002	57.3607	34.3736	54.9523	38.5843	54.3917	44.0175
PGGT1B	Pggt1b	ENSMUSG00000024477	473.095	0.15643	1.11453	0.0542833	0.772602	537.316	551.808	424.855	492.363	491.026	455.328	382.298	503.95	440.824	451.186
ANKRD40	Ankrd40	ENSMUSG00000020864	2007.82	-0.0837946	-1.0598	0.0543026	0.772602	1958.2	1924.36	2066.44	1786.09	2009.54	2054.37	2066.9	2174.03	2028.3	2009.93
LBH	Lbh	ENSMUSG00000024063	621.253	-0.167475	-1.12309	0.0544264	0.772602	590.481	524.086	603.262	588.731	616.711	581.087	586.45	826.946	660.667	634.106
EHBP1L1	Ehbp1l1	ENSMUSG00000024937	344.343	0.160391	1.11759	0.0544316	0.772602	334.553	389.245	363.059	396.129	334.274	355.72	364.876	279.184	325.771	300.619
IMPACT	Impact	ENSMUSG00000024423	2994.66	0.104706	1.07528	0.054442	0.772602	2848.58	3336.91	2891.95	3046.15	3395.12	2945.65	2780.87	2721.22	2996.14	2983.99
SLC9A9	Slc9a9	ENSMUSG00000031129	302.946	-0.182234	-1.13464	0.0544715	0.772602	283.553	264.651	264.837	297.553	307.295	295.403	274.952	368.892	295.26	377.064
KLHL40	Klhl40	ENSMUSG00000074001	97.5124	-0.33201	-1.25877	0.0545254	0.772602	58.1155	89.8081	91.0374	98.6068	92.9668	72.688	110.547	127.438	94.8904	139.027
XPNPEP3	Xpnpep3	ENSMUSG00000022401	281.232	-0.168678	-1.12403	0.0545889	0.772602	254.529	230.297	276.955	247.623	310.9	304.871	314.799	304.302	261.948	306.097
L3MBTL1	L3mbtl1	ENSMUSG00000035576	246.494	-0.195864	-1.14541	0.0546027	0.772602	263.684	236.817	195.696	216.1	239.125	298.084	255.474	209.79	288.56	261.613
CGGBP1	Cggbp1	ENSMUSG00000054604	895.136	0.132216	1.09598	0.0546642	0.772602	883.652	966.213	1024.72	832.699	972.422	840.303	828.158	941.222	902.539	759.43
PPP1R7	Ppp1r7	ENSMUSG00000026275	1699	0.180291	1.13311	0.0546792	0.772602	1796.41	1765.84	2067.34	1734.36	1659.19	1415.92	1828.02	1493.35	1910.1	1319.43
HOOK1	Hook1	ENSMUSG00000028572	1338.34	0.116313	1.08396	0.0546903	0.772602	1357.82	1415.55	1300.31	1494.29	1394.99	1393.11	1267.12	1188.48	1404.93	1166.83
FAM219B	Fam219b	ENSMUSG00000032305	250.39	-0.190049	-1.1408	0.0547612	0.772602	273.444	189.148	261.813	227.449	218.828	229.003	260.432	277.835	275.221	290.727
CDCA3	Cdca3	ENSMUSG00000023505	16.7489	0.594978	1.51045	0.0547933	0.772602	19.8373	18.127	10.1341	24.1655	27.9486	12.2053	14.3595	18.1955	12.7952	9.72143
TBC1D17	Tbc1d17	ENSMUSG00000038520	713.287	0.120602	1.08719	0.0548095	0.772602	746.31	655.452	766.15	782.258	762.6	673.919	633.089	731.652	738.792	642.643
SMIM1	Smim1	ENSMUSG00000078350	160.301	0.260594	1.19797	0.0548466	0.772602	194.826	219.231	137.43	196.842	132.499	150.709	139.244	125.464	157.582	149.184
CAPN2	Capn2	ENSMUSG00000026509	1176.34	-0.120616	-1.0872	0.0549595	0.772922	1108	1205.8	1065.89	1123.22	1134.75	1126.73	1119.64	1389.44	1178.6	1311.34
NUP42	Nupl2	ENSMUSG00000048439	142.637	-0.190697	-1.14132	0.0554412	0.777189	121.478	130.251	132.585	148.925	132.106	168.687	132.224	155.974	163.566	140.579
CEP97	Cep97	ENSMUSG00000022604	355.729	0.127806	1.09263	0.0554595	0.777189	341.824	415.317	362.171	363.816	374.509	348.914	366.799	328.972	331.001	323.965
RHBDD2	Rhbdd2	ENSMUSG00000039917	1033.52	-0.145904	-1.10642	0.0557508	0.777764	1024.43	971.114	916.56	1030.46	960.811	1124.63	1174.3	1112.16	859.695	1161.07
PAPOLG	Papolg	ENSMUSG00000020273	353.325	0.124004	1.08975	0.0557537	0.777764	371.538	387.214	361.365	375.029	350.911	345.783	349.6	305.254	360.416	326.142
DCAF1	Dcaf1	ENSMUSG00000040325	635.202	0.152307	1.11135	0.055924	0.777764	684.176	753.544	643.984	673.689	590.679	615.776	597.576	682.351	605.028	505.216
ASB8	Asb8	ENSMUSG00000048175	446.717	-0.110967	-1.07995	0.0560481	0.777764	413.156	450.038	448.242	431.07	407.929	461.666	482.697	429.252	463.221	479.896
GPX7	Gpx7	ENSMUSG00000028597	39.2251	-0.369168	-1.29161	0.0560492	0.777764	38.2466	24.3261	26.3178	45.4768	36.2135	37.9713	40.7156	53.1293	41.8823	47.9721
MBLAC2	Mblac2	ENSMUSG00000051098	409.338	0.12245	1.08858	0.0560993	0.777764	447.895	453.737	387.754	409.094	437.058	402.706	395.28	391.137	408.234	360.482
UAP1L1	Uap1l1	ENSMUSG00000026956	129.629	-0.276859	-1.21155	0.0561195	0.777764	127.046	104.638	121.1	112.402	119.818	127.795	136.312	114.715	123.57	208.894
HDAC5	Hdac5	ENSMUSG00000008855	2543.38	-0.145219	-1.1059	0.0561548	0.777764	2410.64	2253.99	2612.71	2436.45	2362.36	2392.19	2271.97	3157.35	2825.76	2710.37
H1-10	H1f10	ENSMUSG00000044927	173.971	0.174287	1.12841	0.0563062	0.777764	178.355	175.924	174.673	201.533	189.07	173.118	178.404	155.917	171.772	140.944
ADGRA3	Adgra3	ENSMUSG00000029090	297.314	-0.351376	-1.27578	0.0563659	0.777764	277.159	231.058	261.824	239.787	293.869	274.467	218.494	349.58	561.263	265.636
MYT1	Myt1	ENSMUSG00000010505	237.599	-0.266421	-1.20282	0.0564653	0.777764	200.104	195.712	267.55	197.533	217.377	209.04	196.238	304.778	248.383	339.275
DDX23	Ddx23	ENSMUSG00000003360	1069.82	-0.142038	-1.10346	0.0564868	0.777764	1126.23	973.303	981.249	1053.03	949.755	1148.79	1069.13	1341.13	1047.57	1007.96
MITD1	Mitd1	ENSMUSG00000026088	85.1671	0.233353	1.17556	0.0565377	0.777764	99.2785	104.376	89.8266	78.9523	90.0395	81.2641	66.7712	77.5965	77.9635	85.6038
AGRN	Agrn	ENSMUSG00000041936	4197.89	-0.0834956	-1.05958	0.0565533	0.777764	4288.8	3804.97	4087.6	4206.88	3988.54	4055.8	4577.87	4517.21	4241.15	4210.02
CDH3	Cdh3	ENSMUSG00000061048	11.2561	-1.04538	-2.06391	0.0566201	0.777764	10.062	8.11461	4.79434	7.10818	6.81995	3.06397	3.5232	39.489	12.9212	16.6641
GALNT10	Galnt10	ENSMUSG00000020520	181.236	-0.26794	-1.20409	0.0566601	0.777764	164.203	158.329	171.93	158.195	169.372	179.855	134.322	274.463	183.733	217.953
NDUFC1	Ndufc1	ENSMUSG00000037152	208.935	-0.20755	-1.15473	0.0567007	0.777764	161.529	176.703	240.267	185.164	205.022	193.264	229.287	241.363	250.286	206.46
SUMO3	Sumo3	ENSMUSG00000020265	1781.08	0.102299	1.07348	0.0567168	0.777764	1702.99	1928.37	1934.78	1860.74	1792.02	1655.55	1634.8	1933.63	1719.52	1648.44
PTPN20	Ptpn20	ENSMUSG00000021940	7.85882	-0.758499	-1.69173	0.0567249	0.777764	7.48747	5.34602	7.57716	5.35419	3.72259	5.10018	11.4209	11.4489	11.835	9.29574
SERP2	Serp2	ENSMUSG00000052584	691.036	0.159223	1.11669	0.0567293	0.777764	726.229	684	715.624	740.071	776.568	765.654	737.555	545.789	632.441	586.425
CRLS1	Crls1	ENSMUSG00000027357	307.384	0.155431	1.11375	0.0569011	0.779034	317.618	305.03	317.004	341.945	334.292	332.404	324.777	266.994	256.947	276.829
RPS29	Rps29	ENSMUSG00000034892	1112.35	-0.111918	-1.08066	0.0570223	0.779124	1059.84	1102.87	1118.46	1060.25	1003.57	1258.1	1257.4	1127.81	1087.23	1048.01
MS4A6E	Ms4a6d	ENSMUSG00000024679	15.1838	-0.563901	-1.47826	0.0570254	0.779124	12.6277	16.2146	9.55423	8.1492	14.9916	18.6439	21.8508	13.9021	13.2974	22.6064
GLRA3	Glra3	ENSMUSG00000038257	149.328	0.212384	1.1586	0.0570447	0.779124	174.75	163.212	130.842	156.296	177.164	135.314	158.617	110.501	147.649	138.933
SRPRA	Srpr	ENSMUSG00000032042	978.983	0.0948057	1.06792	0.057134	0.779719	1095.83	989.412	975.048	965.564	1031.79	1015.44	925.119	954.888	944.022	892.716
OGFOD1	Ogfod1	ENSMUSG00000033009	1706.18	0.133292	1.09679	0.0572811	0.781102	1801.23	1903.53	1678.01	1767.85	1775.68	1880.45	1701.86	1365.66	1533.42	1654.14
PRKG2	Prkg2	ENSMUSG00000029334	217.147	0.254885	1.19324	0.0573558	0.781496	241.062	230.042	227.901	198.073	283.807	178.129	147.573	270.127	198.614	196.146
HSPH1	Hsph1	ENSMUSG00000029657	4874.71	0.117841	1.08511	0.0575222	0.782251	5373.87	5242.76	5101.52	4647.93	5006.97	5228.09	4580.61	4237.38	5056.5	4271.44
SNU13	Snu13	ENSMUSG00000063480	1298.86	0.124262	1.08995	0.0575671	0.782251	1277.04	1379.74	1353.32	1394.17	1366.89	1293.97	1406.26	1062.46	1297.38	1157.36
CH25H	Ch25h	ENSMUSG00000050370	5.64803	-0.905562	-1.87327	0.057574	0.782251	5.03008	5.45546	2.87712	4.47384	2.31326	6.06424	3.46582	11.1969	7.34525	8.25834
PEX10	Pex10	ENSMUSG00000029047	145.934	-0.181381	-1.13397	0.0575947	0.782251	137.63	153.862	134.006	139.593	120.554	155.426	172.684	147.787	150.78	147.016
VCPIP1	Vcpip1	ENSMUSG00000045210	1287.64	0.0794589	1.05662	0.057668	0.782435	1328.33	1331.43	1250.89	1346.32	1355.03	1238.11	1324.85	1239.2	1188.01	1274.2
GLYCTK	Glyctk	ENSMUSG00000020258	71.9218	-0.29486	-1.22677	0.0576999	0.782435	62.6614	64.9431	75.0709	62.022	55.5671	70.3848	73.3535	89.7128	61.296	104.207
PNLIP	Pnlip	ENSMUSG00000046008	10.805	-0.728297	-1.65668	0.0578467	0.783803	4.59587	6.82323	13.2443	12.181	4.96286	13.0643	7.56052	12.9147	19.3295	13.3733
CCDC78	Ccdc78	ENSMUSG00000071202	5.56359	1.02813	2.03937	0.058068	0.785192	7.38531	10.5958	11.2429	4.21381	4.48745	4.9725	0	2.20083	3.97013	6.56719
PTP4A1	Ptp4a1	ENSMUSG00000026064	45.4965	0.494196	1.40854	0.0581587	0.785192	68.0199	67.5402	38.8264	35.7813	58.1883	36.1856	26.548	27.6964	65.2868	30.8918
FGF18	Fgf18	ENSMUSG00000057967	12.061	0.615933	1.53255	0.0582261	0.785192	22.4437	10.6242	16.1261	12.3581	12.0145	10.3263	9.61523	5.77759	9.58322	11.7405
ENDOU	Endou	ENSMUSG00000022468	22.0694	-0.439329	-1.35597	0.0582495	0.785192	18.8863	11.8613	23.5881	16.2304	21.8865	26.4994	26.9023	26.2286	21.962	26.6492
GALNT3	Galnt3	ENSMUSG00000026994	16.6278	0.564568	1.47894	0.0582962	0.785192	28.8725	16.8455	17.5285	24.0382	12.8336	11.9377	16.3366	11.654	16.9382	9.29376
MRPL11	Mrpl11	ENSMUSG00000024902	389.313	0.127032	1.09205	0.0583025	0.785192	410.21	377.161	426.198	402.759	416.207	396.46	340.241	350.112	409.518	364.269
SLC2A1	Slc2a1	ENSMUSG00000028645	2007.28	-0.211319	-1.15775	0.0583422	0.785192	1865.25	1815.66	2011.91	1859.68	1751.1	1966.49	2078.95	1981.57	1712.1	3030.08
NDUFAF4	Ndufaf4	ENSMUSG00000028261	399.705	0.135432	1.09842	0.0583453	0.785192	430.48	432.787	437.931	376.627	416.514	361.743	339.801	434.169	382.3	384.702
CD53	Cd53	ENSMUSG00000040747	88.65	-0.262787	-1.19979	0.0584704	0.785192	69.2189	59.6299	90.5995	86.9674	93.6478	86.869	97.8433	105.882	110.687	85.1555
LMCD1	Lmcd1	ENSMUSG00000057604	77.9994	-0.265345	-1.20192	0.0584822	0.785192	83.1111	72.0711	58.4601	62.2687	78.6945	91.0404	84.5238	87.103	95.0866	67.6342
LDLRAD3	Ldlrad3	ENSMUSG00000048058	222.458	-0.178773	-1.13192	0.0585186	0.785192	214.531	176.187	207.63	205.834	236.585	223.79	206.049	276.138	232.055	245.778
NCAPH	Ncaph	ENSMUSG00000034906	20.6932	0.466553	1.3818	0.0585383	0.785192	28.7705	24.0781	25.196	15.6429	26.2803	19.0665	19.2325	18.3382	13.2355	17.0921
CNTNAP5	Cntnap5a	ENSMUSG00000070695	810.998	0.152135	1.11121	0.0585476	0.785192	736.743	834.531	887.209	935.71	869.35	898.329	826.494	730.274	701.816	689.52
PRADC1	Pradc1	ENSMUSG00000030008	127.171	-0.250004	-1.18921	0.0586398	0.785576	134.052	104.101	111.468	114.536	116.646	121.334	164.861	107.97	124.033	172.71
PALB2	Palb2	ENSMUSG00000044702	21.8517	-0.527219	-1.44115	0.0587423	0.785576	11.6764	14.014	12.968	21.4143	27.9385	26.821	17.8517	26.4326	34.6431	24.7579
MSC	Msc	ENSMUSG00000025930	20.8472	-0.442621	-1.35907	0.0588344	0.785576	20.6456	19.2094	17.9744	16.8147	14.3778	22.1907	28.3318	20.8518	21.0527	27.0237
TAF9B	Taf9b	ENSMUSG00000047242	499.407	0.10885	1.07837	0.0588833	0.785576	516.459	550.817	499.913	496.37	531.055	499.364	490.629	432.915	498.79	477.761
THRA	Thra	ENSMUSG00000058756	11252.1	0.0809534	1.05772	0.0590028	0.785576	11944.4	11485.7	11491	11968.6	10948.9	11568.6	11639.5	10201.3	10660.8	10612.4
EPHB2	Ephb2	ENSMUSG00000028664	274.294	-0.253716	-1.19227	0.0590701	0.785576	250.259	279.501	246.899	242.104	232.367	344.344	388.572	209.77	240.019	309.105
TNKS2	Tnks2	ENSMUSG00000024811	2478.64	0.0842634	1.06015	0.0591043	0.785576	2602.64	2731.56	2538.87	2413.05	2471.75	2419.24	2438.27	2537.81	2410.96	2222.22
ATP23	Atp23	ENSMUSG00000025436	78.928	-0.225199	-1.16894	0.0591387	0.785576	77.4854	62.6866	73.6356	74.3199	74.1621	82.351	90.3337	89.0837	80.6354	84.5866
C1QTNF6	C1qtnf6	ENSMUSG00000022440	29.6749	-0.443991	-1.36036	0.0591714	0.785576	23.0389	23.022	27.1006	14.6223	37.4162	28.5289	32.4566	37.9107	32.4858	40.1665
CPSF1	Cpsf1	ENSMUSG00000034022	1035.54	-0.137848	-1.10026	0.0591764	0.785576	948.267	936.361	1128.26	989.035	924.869	1024.63	1048.96	1289.13	1038.24	1027.68
GPR75-ASB3	Asb3	ENSMUSG00000020305	178.604	0.166414	1.12227	0.059181	0.785576	176.976	211.705	205.157	183.228	170.662	160.324	177.781	158.34	170.736	171.134
GLRX3	Glrx3	ENSMUSG00000031068	865.085	0.103924	1.07469	0.059221	0.785576	859.133	902.479	841.3	938.678	933.683	856.033	887.101	856.635	826.693	749.113
PSIP1	Psip1	ENSMUSG00000028484	3370.5	0.08723	1.06233	0.059511	0.78881	3450.6	3573.89	3284.13	3541.1	3515.98	3064.64	3046.85	3447.79	3511.59	3268.38
DAB2	Dab2	ENSMUSG00000022150	220.905	-0.283352	-1.21702	0.0597032	0.789532	212.353	220.144	152.459	199.091	214.597	215.659	155.103	307.002	282.551	250.095
ZNF143	Zfp143	ENSMUSG00000061079	214.354	0.169584	1.12473	0.0597235	0.789532	236.667	220.015	209.847	226.98	240.57	205.707	189.697	226.808	218.627	168.626
TPD52L2	Tpd52l2	ENSMUSG00000000827	629.71	-0.117235	-1.08465	0.0597344	0.789532	621.908	522.493	615.704	666.994	589.319	642.768	674.271	691.537	626.098	646.003
DNMT3B	Dnmt3b	ENSMUSG00000027478	13.8083	0.774315	1.71038	0.0598664	0.789532	5.22359	13.8117	20.6786	18.9983	28.3316	5.81949	5.48167	13.3395	8.70398	17.6948
ANTKMT	Antkmt	ENSMUSG00000057411	480.962	0.156416	1.11451	0.0599668	0.789532	546.164	420.082	504.165	526.034	536.409	517.124	488.452	405.002	418.369	447.816
SNHG15	Snhg15	ENSMUSG00000085156	35.8486	0.343918	1.2692	0.0599897	0.789532	47.8679	36.27	34.7488	38.1839	43.9813	25.0513	31.0917	34.5256	30.1707	36.5946
DHDH	Dhdh	ENSMUSG00000011382	200.764	-0.151783	-1.11094	0.0600159	0.789532	191.329	180.152	192.473	176.777	209.259	211.628	197.617	215.976	222.772	209.656
IRF2	Irf2	ENSMUSG00000031627	443.755	0.153244	1.11207	0.0600978	0.789532	561.342	435.537	437.869	472.428	433.706	457.329	407.466	366.437	447.098	418.342
ABI2	Abi2	ENSMUSG00000026782	3065.41	0.0592656	1.04194	0.0601627	0.789532	3069	3179.95	3099.47	3215.8	3074.34	2980.04	3084.86	3020.16	2866.55	3063.97
COX14	Cox14	ENSMUSG00000023020	426.069	0.143272	1.10441	0.0601672	0.789532	411.562	404.44	510.445	471.33	434.239	358.741	440.894	423.963	399.733	405.342
HYAL1	Hyal1	ENSMUSG00000010051	120.456	-0.22933	-1.17229	0.0602179	0.789591	107.023	121.657	92.0701	106.286	127.706	158.805	126.252	107.784	129.002	127.973
MFSD14A	Mfsd14a	ENSMUSG00000089911	777.353	0.119695	1.08651	0.0602747	0.789728	783.687	869.884	808.52	779.043	803.904	801.517	808.561	762.391	648.091	707.938
ZNF583	Zfp583	ENSMUSG00000030443	117.998	0.280272	1.21442	0.0604711	0.791693	139.002	143.551	113.015	107.377	145.983	105.941	85.0389	81.5206	137.911	120.641
HAPSTR1	1810013L24Rik	ENSMUSG00000022507	864.285	0.105416	1.0758	0.0605739	0.791836	958.765	875.017	913.279	816.194	917.497	869.57	774.814	865.135	869.606	782.979
PLEKHA1	Plekha1	ENSMUSG00000040268	1948	-0.247492	-1.18714	0.0606229	0.791836	1750.98	1726.88	1765.76	1772.01	1889.09	1612.91	1492.36	2505.04	2098.91	2866.03
CPXM1	Cpxm1	ENSMUSG00000027408	92.1891	-0.32923	-1.25634	0.0606548	0.791836	83.9899	57.4276	101.731	71.6271	90.3994	83.3991	130.066	130.31	77.5001	95.4414
CEP131	Cep131	ENSMUSG00000039781	438.109	-0.192234	-1.14253	0.06069	0.791836	417.681	401.97	443.155	413.046	368.6	499.335	511.092	371.548	394.642	560.019
CDYL2	Cdyl2	ENSMUSG00000031758	122.07	0.19003	1.14079	0.0607337	0.791836	118.441	135.668	138.816	127.941	129.13	115.263	101.967	130.537	107.526	115.411
TMEM145	Tmem145	ENSMUSG00000043843	643.474	-0.155435	-1.11376	0.0607605	0.791836	687.864	613.564	576.314	651.43	517.163	652.265	755.011	657.541	592.352	731.238
RRAGA	Rraga	ENSMUSG00000070934	1164.85	0.084913	1.06062	0.0608994	0.79304	1144.91	1263.2	1157.5	1272.43	1156.72	1148.37	1175.06	1124.49	1084.63	1121.15
RSL24D1	Rsl24d1	ENSMUSG00000032215	403.711	0.109685	1.07899	0.0610345	0.793055	437.192	393.379	433.388	435.812	395.792	393.525	392.136	379.355	391.521	385.007
NOTCH1	Notch1	ENSMUSG00000026923	754.356	-0.237288	-1.17877	0.0613448	0.795253	667.115	611.671	625.116	939.05	619.249	887.274	736.487	759.079	659.986	1038.53
SH3KBP1	Sh3kbp1	ENSMUSG00000040990	623.336	0.142203	1.10359	0.0613621	0.795253	664.999	661.656	686.601	613.366	643.232	683.38	572.334	588.311	629.122	490.364
TSPAN8	Tspan8	ENSMUSG00000034127	6.10222	0.892581	1.85649	0.0614321	0.795253	7.4963	6.74359	10.5836	9.71576	5.23712	1.01598	7.87889	5.04693	4.75285	2.55122
WNK3	Wnk3	ENSMUSG00000041245	735.489	0.115239	1.08315	0.0614423	0.795253	716.366	784.043	871.081	711.45	742.633	682.788	712.857	734.403	736.62	662.653
FENDRR	Fendrr	ENSMUSG00000097336	16.9568	0.562876	1.47721	0.0616202	0.796177	25.6327	14.6691	12.1492	24.349	23.8832	13.7688	7.31506	18.963	15.0427	13.7955
CFAP36	Cfap36	ENSMUSG00000020462	1190.86	0.0949165	1.068	0.0616537	0.796177	1211.69	1302.8	1175.12	1196.03	1261.9	1162.98	1176.38	1252.38	1112.3	1057.06
TMSB15B	Tmsb15b2	ENSMUSG00000089996	23.8991	0.533042	1.44698	0.0618423	0.797446	27.0639	18.8694	21.4359	38.248	35.1172	10.9004	29.3759	23.365	20.6003	14.0153
FOXD3	Foxd3	ENSMUSG00000067261	16.66	-1.21164	-2.316	0.0619565	0.797446	9.06204	15.1616	3.77541	11.1399	11.2061	3.82593	1.19846	67.2343	28.4794	15.5164
PPP1R3D	Ppp1r3d	ENSMUSG00000049999	96.2731	0.234042	1.17613	0.061958	0.797446	117.548	95.2716	102.534	103.513	101.034	110.809	96.8509	74.767	80.2784	80.1251
ADAMTS20	Adamts20	ENSMUSG00000022449	278.245	-0.182135	-1.13456	0.0619921	0.797446	267.727	248.202	241.6	290.766	255.073	305.258	311.369	252.088	255.493	354.875
TP53INP2	Trp53inp2	ENSMUSG00000038375	3212.02	-0.0748806	-1.05327	0.0620686	0.797446	3096.18	3026.19	3382.42	2956.14	3177.39	3412.09	3267.48	3346.21	3273.45	3182.68
PHC1	Phc1	ENSMUSG00000040669	1037.46	-0.186642	-1.13811	0.0621006	0.797446	1024.87	861.676	1081.83	983.752	896.964	1291.51	861.383	1283.27	1104.84	984.548
NOL4	Nol4	ENSMUSG00000041923	1934.49	0.115176	1.08311	0.06212	0.797446	1974	2256.28	1929.91	2052.29	1848.61	1671.26	1852.53	2069.83	1870.07	1820.14
CHIA	Chia1	ENSMUSG00000062778	18.3992	0.595045	1.51052	0.0621667	0.797446	26.7822	33.3509	23.3803	11.2794	16.9809	20.2765	12.612	15.7529	14.8995	8.6771
NIP7	Nip7	ENSMUSG00000031917	318.8	0.228323	1.17147	0.0621727	0.797446	485.325	272.948	344.648	316.533	304.768	273.481	341.683	284.956	281.779	281.878
MAK16	Mak16	ENSMUSG00000031578	405.395	0.13203	1.09583	0.0623181	0.797583	367.986	417.596	399.296	459.809	472.506	380.023	381.812	383.702	394.713	396.506
RNF111	Rnf111	ENSMUSG00000032217	761.995	0.0887017	1.06341	0.0623668	0.797583	783.854	769.978	776.48	806.962	783.64	774.607	763.633	754.848	718.387	687.565
NRTN	Nrtn	ENSMUSG00000039481	8.04216	-0.789832	-1.72887	0.0623775	0.797583	2.64407	2.76906	6.47991	9.99107	6.52962	11.276	10.9963	11.3733	5.06394	13.2983
KCNJ8	Kcnj8	ENSMUSG00000030247	45.5044	-0.373172	-1.2952	0.0624653	0.797583	39.1478	40.4876	41.1332	25.8598	51.2953	63.4579	59.1357	35.9557	46.1928	52.378
FAS	Fas	ENSMUSG00000024778	21.4865	-0.513867	-1.42787	0.0625608	0.797583	8.7714	21.9521	13.3253	19.6633	24.7843	22.6942	19.7271	24.1053	25.3649	34.4767
PSMG1	Psmg1	ENSMUSG00000022913	102.073	0.272112	1.20757	0.0626128	0.797583	115.288	119.303	107.86	131.18	85.1909	112.978	107.321	75.8333	89.0097	76.7705
CLPB	Clpb	ENSMUSG00000001829	870.91	-0.183498	-1.13563	0.0626129	0.797583	794.609	816.788	835.375	841.98	782.271	1008.26	788.885	1210.65	790.527	839.759
CBX8	Cbx8	ENSMUSG00000025578	123.749	-0.426949	-1.34439	0.0626874	0.797583	110.428	68.2003	81.4471	79.9854	186.994	145.967	174.688	165.092	98.5748	126.117
ADAMTSL5	Adamtsl5	ENSMUSG00000043822	96.6687	-0.301532	-1.23245	0.0626977	0.797583	125.838	95.3501	80.0852	64.5109	70.7765	105.049	112.859	117.63	85.6982	108.891
CPLX3	Cplx3	ENSMUSG00000039714	219.986	0.276346	1.21112	0.0629241	0.797583	190.435	328.023	253.183	219.627	215.812	206.583	241.601	165.715	149.784	229.1
DOK6	Dok6	ENSMUSG00000073514	1981.96	0.0927022	1.06637	0.0629478	0.797583	2143.88	1921.94	2116.15	2104.67	1939.12	2007.88	2045.06	1841.24	1928.54	1771.15
ZNF175	Zfp715	ENSMUSG00000012640	447.947	0.130751	1.09486	0.0630614	0.797583	466.859	431.97	432.605	512.77	496.648	413.927	386.974	436.884	470.369	430.468
MACC1	Macc1	ENSMUSG00000041886	5.07523	-0.914224	-1.88455	0.0630732	0.797583	3.31214	4.75096	4.17482	3.14525	2.6394	3.62987	3.40524	9.23976	8.83333	7.62154
TLR12P	Tlr12	ENSMUSG00000062545	8.14047	0.696912	1.62103	0.0630751	0.797583	10.046	10.8659	7.63632	13.363	8.49197	6.08208	8.03737	4.48673	6.51672	5.87855
HSPG2	Hspg2	ENSMUSG00000028763	324.877	-0.25398	-1.19249	0.0630781	0.797583	346.342	304.603	241.826	293.082	297.608	289.411	285.028	504.377	348.079	338.415
PDZPH1P	Pdzph1	ENSMUSG00000024227	36.0081	-0.363927	-1.28692	0.0631947	0.797583	35.4961	23.2233	29.1822	32.9698	34.9428	38.8385	43.0706	52.9099	40.1267	29.3213
GLUL	Glul	ENSMUSG00000026473	27765.1	-0.0616794	-1.04368	0.0632467	0.797583	28637	26924.2	28159.2	25888.7	26256.7	29072.2	28489.8	27481.5	28236.5	28505.6
TCF23	Tcf23	ENSMUSG00000006642	8.2893	-0.728772	-1.65723	0.0632741	0.797583	5.03891	5.41031	3.8295	9.81197	6.80835	8.20376	11.6561	9.07122	8.02131	15.0416
ENC1	Enc1	ENSMUSG00000041773	11733.1	0.176011	1.12976	0.0633413	0.797583	12791.7	13205.2	11301.5	13080.4	11861.3	12281.9	13207.1	8474.61	9693.15	11433.9
ITFG1	Itfg1	ENSMUSG00000031703	3308.94	0.0635117	1.04501	0.0633462	0.797583	3231.11	3524.15	3313.77	3384.86	3448.98	3243.98	3320.43	3333.27	3103.46	3185.39
DNAJA2	Dnaja2	ENSMUSG00000031701	2382.75	0.104428	1.07507	0.0633666	0.797583	2237.37	2456.27	2320.34	2720.2	2605.75	2454.92	2380.61	2176.42	2212.53	2263.09
ATP6AP1L	Atp6ap1l	ENSMUSG00000078958	110.146	-0.309637	-1.2394	0.0633814	0.797583	93.7498	113.97	73.1239	89.7967	122.287	99.3788	89.1485	158.67	126.081	135.257
ALCAM	Alcam	ENSMUSG00000022636	2710.65	0.165363	1.12145	0.0635876	0.797583	2735.86	2901.2	2962.84	2781.49	2948.06	3038.03	2649.81	1987.5	2838.36	2263.34
TFB2M	Tfb2m	ENSMUSG00000026492	342.429	0.122329	1.08849	0.063714	0.797583	371.415	363.691	318.607	359.641	371.993	349.909	329.034	313.062	321.678	325.26
MLC1	Mlc1	ENSMUSG00000035805	1942.81	-0.0854397	-1.06101	0.0637517	0.797583	1956.72	1839.16	1963.69	1764.79	1900.22	2049.32	1957.26	2141.64	1997.22	1858.07
SKA3	Ska3	ENSMUSG00000021965	8.99807	-0.766674	-1.70134	0.0637668	0.797583	4.96073	6.34932	5.26169	5.65198	9.44825	16.9261	12.3554	6.33953	16.6977	5.99
UGGT1	Uggt1	ENSMUSG00000037470	1147.51	-0.0998485	-1.07166	0.0637787	0.797583	1091.55	1107.75	1107.88	1111.28	1116.98	1300.9	1132.18	1239.52	1213.19	1053.86
BCL11B	Bcl11b	ENSMUSG00000048251	1905.91	0.12739	1.09232	0.0638273	0.797583	1755.29	1938	2247.08	1934.22	2071.31	2015.81	1771.92	1833.23	1882.7	1609.54
BEND3	Bend3	ENSMUSG00000038214	99.3924	-0.235763	-1.17753	0.0639071	0.797583	102.94	64.4485	97.2251	87.5615	102.848	94.6608	114.212	107.361	119.394	103.273
DPF1	Dpf1	ENSMUSG00000030584	914.275	0.127099	1.0921	0.0640189	0.797583	883.425	968.843	1051.39	831.462	1035.78	841.711	846.815	965.351	844.512	873.473
CYP4F11	Cyp4f15	ENSMUSG00000073424	219.953	-0.16057	-1.11773	0.0640388	0.797583	202.95	189.614	201.66	195.53	246.608	240.539	222.856	225.167	225.951	248.657
MEDAG	Medag	ENSMUSG00000029659	282.745	-0.194864	-1.14462	0.0640748	0.797583	286.88	254.802	301.175	216.925	257.352	272.299	367.194	320.665	262.658	287.498
GIPC2	Gipc2	ENSMUSG00000039131	12.2537	0.757896	1.69102	0.0641303	0.797583	10.7686	10.0557	17.0461	27.0245	9.95413	11.1895	18.8259	6.12375	6.2292	5.32004
ZNF625	Zfp931	ENSMUSG00000078861	188.219	0.166059	1.12199	0.0641527	0.797583	196.925	180.182	206.37	203.533	205.776	190.003	181.746	179.556	190.616	147.49
CIART	Ciart	ENSMUSG00000038550	190.576	-0.370352	-1.29267	0.0641697	0.797583	186.083	165.132	140.304	166.525	174.153	205.64	184.218	157.903	147.302	378.502
DSG1	Dsg1c	ENSMUSG00000034774	23.0911	0.572117	1.4867	0.0642492	0.797583	26.4599	21.5664	40.0915	20.6171	29.924	17.6969	16.3069	10.3771	34.4106	13.4607
PRKAG2	Prkag2	ENSMUSG00000028944	1354.77	0.127551	1.09244	0.0642543	0.797583	1489.22	1472.44	1304.97	1439.86	1368.21	1338.55	1459.59	1088.19	1234.51	1352.19
LY96	Ly96	ENSMUSG00000025779	8.2899	0.738079	1.66795	0.0643112	0.797583	15.2725	11.9572	6.62097	9.86783	8.82492	6.15846	6.99825	2.29971	9.02501	5.87409
CACNG4	Cacng4	ENSMUSG00000020723	753.617	-0.157716	-1.11552	0.0643325	0.797583	658.286	704.579	827.247	677.857	691.429	824.892	848.481	815.845	857.064	630.488
GARIN5A	Garin5a	ENSMUSG00000051113	35.353	-0.449479	-1.36555	0.0643356	0.797583	38.0503	30.4877	18.4646	30.0764	31.8758	50.1205	27.0267	58.6275	39.4715	29.3286
ERICH2	Erich2	ENSMUSG00000075302	8.98296	1.18963	2.28094	0.0643514	0.797583	5.86747	22.9128	5.48251	3.88408	23.3281	15.6404	0.926878	1.51587	5.77876	4.49273
AKIRIN1	Akirin1	ENSMUSG00000023075	946.644	0.102108	1.07334	0.0643767	0.797583	961.828	983.028	1090.2	924.629	943.292	977.597	916.562	857.05	933.898	878.359
CRIM1	Crim1	ENSMUSG00000024074	1118.68	0.138839	1.10102	0.0644616	0.797805	1100.14	1407.6	1087.53	1112.1	1161.57	1010.55	1054.93	988.025	1048.67	1215.67
C14orf93	4931414P19Rik	ENSMUSG00000022179	61.9752	0.536447	1.4504	0.064652	0.797805	100.858	83.0601	26.2255	101.832	55.944	38.0461	46.5395	68.0216	61.259	37.9665
TNNI3	Tnni3	ENSMUSG00000035458	14.8106	-0.708182	-1.63374	0.0646962	0.797805	11.902	3.15706	17.653	8.42167	15.0263	11.0547	10.7091	25.2653	25.0129	19.9037
TMEM263	Tmem263	ENSMUSG00000060935	415.939	0.119893	1.08665	0.0647488	0.797805	470.106	412.551	423.555	406.081	452.387	379.324	390.738	443.235	399.325	382.092
STK26	Stk26	ENSMUSG00000031112	149.885	0.246935	1.18668	0.0647497	0.797805	152.771	189.399	185.887	132.122	155.56	169.084	143.619	100.442	146.577	123.388
ZFTRAF1	Cyhr1	ENSMUSG00000053929	1905.27	-0.0789374	-1.05624	0.0647728	0.797805	1818.92	1813.05	1893.16	1862.97	1869.8	1972.2	2129.78	1966.8	1908.38	1817.65
RHEB	Rheb	ENSMUSG00000028945	1132.06	0.141704	1.10321	0.0649858	0.798752	1249.02	1355.75	1139.2	1105.8	1091.07	1102.24	1170.84	1124.68	1089.88	892.143
IMP3	Imp3	ENSMUSG00000032288	235.926	0.160582	1.11774	0.0649902	0.798752	276.486	227.543	264.106	257.417	220.554	207.297	234.21	221.331	246.313	204.005
NUMA1	Numa1	ENSMUSG00000066306	2218.8	-0.0837097	-1.05974	0.0651282	0.799478	2281.92	2056.09	2182.99	2074.97	2178.69	2344.39	2078.76	2416.14	2281.71	2292.38
RTL8C	Rtl8a	ENSMUSG00000067925	1253.38	-0.0778016	-1.05541	0.0652288	0.799478	1162.84	1199.76	1216.37	1245.55	1266.42	1348.07	1315.11	1259.33	1302.81	1217.52
LRRK2	Lrrk2	ENSMUSG00000036273	1411.92	0.160514	1.11769	0.0652367	0.799478	1589.76	1324.79	1649.01	1256.79	1633.58	1490.21	1376.92	1209.35	1425.02	1163.79
UBE2A	Ube2a	ENSMUSG00000016308	444.187	0.118515	1.08562	0.0654701	0.801589	460.185	445.834	419.249	483.11	500.635	399.559	436.229	445.325	443.152	408.588
ARL6IP4	Arl6ip4	ENSMUSG00000029404	347.105	-0.13027	-1.0945	0.0655477	0.801589	351.822	308.882	321.065	362.335	312.148	349.223	399.63	345.112	345.812	375.022
PROM2	Prom2	ENSMUSG00000027376	7.49748	1.0915	2.13096	0.0655969	0.801589	4.71474	5.08181	3.18712	33.8439	10.1489	1.52466	2.32534	3.76149	5.93826	4.44859
SEC23A	Sec23a	ENSMUSG00000020986	1468.79	0.0752615	1.05355	0.0656634	0.80174	1463.83	1543.94	1428.56	1585.58	1512.23	1397.57	1417.01	1472.72	1385.95	1480.53
MINDY4	Mindy4	ENSMUSG00000038022	81.0643	-0.419374	-1.33735	0.0657033	0.80174	61.6695	85.9003	43.1719	113.341	45.8675	117.895	91.5291	78.2073	89.5948	83.4669
STX6	Stx6	ENSMUSG00000026470	1128.69	0.120041	1.08677	0.065842	0.802679	1234.44	1099.81	1145.64	1163.45	1228.29	1118.34	1182.63	1158.22	1030.64	925.43
ECI2	Eci2	ENSMUSG00000021417	400.322	-0.126043	-1.0913	0.065907	0.802679	419.183	379.949	397.539	348.186	372.743	414.126	378.545	434.412	404.883	453.652
IFT80	Ift80	ENSMUSG00000027778	474.094	-0.128722	-1.09332	0.0659941	0.802679	459.773	506.211	452.044	422.848	425.444	524.553	541.732	478.037	441.892	488.405
AKT1	Akt1	ENSMUSG00000001729	2190.2	-0.0907365	-1.06491	0.0660584	0.802679	2075.48	1996.18	2120.38	2263.97	2143.54	2144.37	2305.38	2421.85	2083.04	2347.82
C16orf87	4921524J17Rik	ENSMUSG00000036934	130.288	0.188183	1.13933	0.0661483	0.802679	136.463	145.606	150.972	124.43	138.148	138.134	111.879	106.555	128.211	122.487
NPHP4	Nphp4	ENSMUSG00000039577	299.358	-0.15743	-1.1153	0.0662117	0.802679	308.381	266.731	282.192	304.517	254.676	315.733	316.207	291.479	284.658	369.002
ELMO3	Elmo3	ENSMUSG00000014791	22.5511	-0.557784	-1.47201	0.0662188	0.802679	18.8278	8.97834	18.0878	20.7247	23.2025	42.522	31.6636	14.1655	25.8421	21.4966
JAGN1	Jagn1	ENSMUSG00000051256	267.839	0.130232	1.09447	0.0662227	0.802679	292.627	281.869	269.747	266.461	288.842	231.671	275.51	257.029	254.306	260.325
VASN	Vasn	ENSMUSG00000039646	140.474	-0.2687	-1.20472	0.066241	0.802679	152.137	144.017	108.254	117.244	117.48	175.266	174.076	114.296	120.273	181.692
F3	F3	ENSMUSG00000028128	619.591	-0.124142	-1.08986	0.066277	0.802679	668.922	607.683	600.511	512.614	581.168	656.64	595.57	632.3	649.776	690.73
NRSN1	Nrsn1	ENSMUSG00000048978	4951.41	-0.0638095	-1.04522	0.066334	0.802679	4869.47	4923.33	5080.5	4656.48	4685.62	4932.66	4958.02	5177.4	5280.06	4950.53
GTSE1	Gtse1	ENSMUSG00000022385	8.53813	-0.672039	-1.59332	0.0663448	0.802679	5.04321	8.16511	5.75127	6.22282	7.6417	11.1903	9.35643	12.3218	7.34485	12.3438
TNFAIP8L3	Tnfaip8l3	ENSMUSG00000074345	170.057	0.256939	1.19494	0.0665744	0.804315	168.565	140.963	191.564	196.838	225.313	190.25	112.035	177.668	147.877	149.497
ENTPD4	Entpd4	ENSMUSG00000095463	1571.97	0.200911	1.14942	0.0667213	0.804791	1374.14	1381.71	1893	1819.51	1932.92	1356.54	1848.19	1345.8	1313.16	1454.75
ATP2C2	Atp2c2	ENSMUSG00000034112	15.4272	-0.575454	-1.49015	0.0667267	0.804791	12.0353	12.963	10.9937	16.0975	9.56274	25.7303	22.2503	7.45333	18.8499	18.3361
GSTK1	Gstk1	ENSMUSG00000029864	88.693	-0.246006	-1.18592	0.0669203	0.804791	68.557	74.0109	82.1885	84.1823	94.833	79.9775	87.717	115.933	108.142	91.3889
NETO2	Neto2	ENSMUSG00000036902	1206.93	0.12361	1.08946	0.0669431	0.804791	1202.78	1354.69	1241.84	1225.39	1265.66	1114.53	1218.5	1314.48	1151.58	979.814
FECH	Fech	ENSMUSG00000024588	927.033	-0.112295	-1.08095	0.0669663	0.804791	809.28	991.688	847.046	896.277	908.791	1042.35	916.574	1015.32	891.898	951.114
TTC12	Ttc12	ENSMUSG00000040219	37.9026	-0.346823	-1.27176	0.0670039	0.804791	32.5405	37.3089	39.1672	25.2754	33.2242	51.6167	32.579	45.3468	45.1155	36.852
HRK	Hrk	ENSMUSG00000046607	746.516	0.151584	1.11079	0.0670294	0.804791	859.306	722.879	740.147	849.535	755.846	794.815	779.962	618.254	736.508	607.91
GOPC	Gopc	ENSMUSG00000019861	919.441	0.0825267	1.05887	0.0670536	0.804791	920.236	967.724	948.064	920.727	966.619	913.646	915.514	939.252	847.423	855.208
EEF1AKMT4-ECE2	Ece2	ENSMUSG00000022842	373.747	-0.180436	-1.13323	0.0671306	0.804791	314.959	322.465	366.202	395.524	350.556	385.534	334.246	490.611	423.024	354.35
SYCE2	Syce2	ENSMUSG00000003824	15.3421	0.576571	1.4913	0.0671327	0.804791	26.0065	16.0708	15.7263	25.1422	10.5989	7.61674	11.7429	14.428	12.3786	13.7102
GASK1A	Gask1a	ENSMUSG00000038233	89.2948	-0.292465	-1.22473	0.067206	0.805073	71.2331	64.1787	91.7951	74.1745	97.2236	88.457	102.635	132.111	96.0144	75.1254
CHEK2	Chek2	ENSMUSG00000029521	13.9682	0.532623	1.44656	0.0672812	0.805073	13.3588	17.8745	18.1946	16.2096	16.5171	11.8252	10.0065	16.3912	11.9476	7.3571
RNF165	Rnf165	ENSMUSG00000025427	1358.41	0.101564	1.07294	0.067614	0.80742	1428.39	1255.41	1390.07	1494.94	1458.51	1325.64	1354.8	1226.96	1236.54	1412.89
MAP1A	Map1a	ENSMUSG00000027254	23882.7	-0.110356	-1.07949	0.0676292	0.80742	23319.9	22918.7	23511.1	23268.4	21830.9	26042.1	26242.8	22643.7	21554.8	27494.1
KCNQ1OT1	Kcnq1ot1	ENSMUSG00000101609	797.442	-0.128921	-1.09348	0.067636	0.80742	766.09	754.463	731.094	778.904	775.885	747.234	823.296	999.726	838.038	759.686
SOWAHA	Sowaha	ENSMUSG00000044352	1255.97	0.180394	1.13319	0.067718	0.807833	1363.59	1332.96	1484.41	1200.17	1291.1	1388.66	1353.73	902.469	1196.82	1045.78
COL6A2	Col6a2	ENSMUSG00000020241	491.212	0.140246	1.10209	0.0678079	0.808175	568.112	444.678	517.742	565.679	478.452	456.337	489.981	442.501	432.72	515.915
DNAJC4	Dnajc4	ENSMUSG00000024963	136.998	-0.177276	-1.13075	0.0678508	0.808175	136.794	111.381	137.58	127.887	126.818	135.75	162.374	152.01	136.476	142.908
PLA2G7	Pla2g7	ENSMUSG00000023913	1472.52	-0.118065	-1.08528	0.0679711	0.808175	1471.22	1389.21	1416.59	1299.2	1483.55	1497.01	1432.04	1772.6	1583.35	1380.4
ST7L	St7l	ENSMUSG00000045576	326.333	-0.227294	-1.17064	0.067996	0.808175	216	303.443	269.737	384.214	329.742	349.65	376.179	347.998	390.807	295.557
LRP1	Lrp1	ENSMUSG00000040249	10265.5	-0.139801	-1.10175	0.0680727	0.808175	10620.8	7742.4	10578.8	10167.8	9732.57	11487.2	11190.6	9793.46	10098.1	11243.1
BRDT	Brdt	ENSMUSG00000029279	158.519	0.211257	1.1577	0.0680782	0.808175	171.471	147.601	182.014	206.1	142.309	162.451	163.313	145.83	129.074	135.03
SEMA6C	Sema6c	ENSMUSG00000038777	327.603	-0.197691	-1.14686	0.0682698	0.809666	299.971	314.919	270.095	281.673	358.72	338.032	299.684	455.726	324.798	332.411
CLASP1	Clasp1	ENSMUSG00000064302	2285.27	-0.110683	-1.07974	0.0682988	0.809666	2116.72	2279.84	2116.88	2206.05	2268.05	2158.43	2176.93	2633.78	2274.21	2621.81
RAPSN	Rapsn	ENSMUSG00000002104	6.30212	-1.07023	-2.09977	0.0684053	0.809707	4.63153	2.46433	2.58887	6.42774	3.48078	16.4752	14.9107	1.99444	7.43614	2.61144
SLC25A39	Slc25a39	ENSMUSG00000018677	677.48	-0.111785	-1.08056	0.0685785	0.809707	723.014	629.965	648.621	573.213	682.042	696.503	744.847	707.749	681.026	687.815
PYROXD1	Pyroxd1	ENSMUSG00000041671	220.396	0.158515	1.11614	0.0685821	0.809707	202.059	242.837	231.82	266.967	219.257	215.441	204.564	190.464	226.194	204.355
CCDC90B	Ccdc90b	ENSMUSG00000030613	143.054	0.183433	1.13558	0.0685834	0.809707	144.289	173.677	143.721	141.451	157.983	120.944	128.414	155.398	140.601	124.058
SLC38A5	Slc38a5	ENSMUSG00000031170	41.4251	-0.496195	-1.41049	0.0686845	0.809707	31.7303	22.9399	35.7947	33.5454	44.8237	54.8158	64.1091	65.1607	41.1438	20.1879
GRIN2C	Grin2c	ENSMUSG00000020734	947.202	-0.14224	-1.10362	0.0688365	0.809707	947.72	830.202	987.679	914.903	821.614	940.776	897.742	1200.69	985.842	944.857
POLD4	Pold4	ENSMUSG00000024854	103.859	0.209513	1.1563	0.068933	0.809707	135.041	113.55	105.069	95.3446	109.422	89.2326	98.2342	105.961	90.5684	96.1651
PPT2	Ppt2	ENSMUSG00000015474	368.828	-0.120539	-1.08714	0.0689488	0.809707	346.583	373.879	355.523	347.273	346.056	397.891	344.9	402.107	413.9	360.172
PTK2B	Ptk2b	ENSMUSG00000059456	8113.77	0.0730398	1.05193	0.0689501	0.809707	8026.58	8172.73	8419.39	8570.27	8401.46	8184.74	8102.62	7621.12	7292.03	8346.74
HINT2	Hint2	ENSMUSG00000028470	107.252	-0.21776	-1.16293	0.0689781	0.809707	84.6833	117.023	86.7088	102.23	105.201	109.978	128.291	105.399	102.985	130.027
PARP4	Parp4	ENSMUSG00000054509	137.185	-0.188943	-1.13993	0.0690462	0.809707	127.507	120.049	127.424	126.261	139.776	150.473	114.807	156.877	160.773	147.901
PCDHB5	Pcdhb10	ENSMUSG00000045657	71.6935	-0.253311	-1.19194	0.0690784	0.809707	59.1491	70.3396	59.294	69.705	68.6563	63.5642	68.8786	93.0665	87.967	76.3146
FNIP1	Fnip1	ENSMUSG00000035992	916.028	0.0942803	1.06753	0.0691214	0.809707	973.705	1010.2	919.365	933.561	897.861	924.171	923.004	818.336	841.588	918.484
RPS2	Rps2	ENSMUSG00000044533	3319.02	0.0734524	1.05223	0.0691328	0.809707	3451.1	3271.66	3479.05	3435.22	3379.17	3176.51	3352.85	3131.56	3473.23	3039.81
NCBP1	Ncbp1	ENSMUSG00000028330	969.163	0.0859424	1.06138	0.0691839	0.809707	982.817	1029.22	988.996	975.62	1014.28	870.932	920.856	1011.04	978.605	919.259
COL8A2	Col8a2	ENSMUSG00000056174	29.3255	0.426608	1.34407	0.069215	0.809707	26.5481	45.211	22.9796	38.0231	35.0119	30.146	30.774	23.3558	16.3508	24.8545
TMEM39B	Tmem39b	ENSMUSG00000053730	104.933	0.242585	1.18311	0.0693697	0.809707	153.67	106.561	107.837	103.658	99.7169	104.817	85.2541	105.376	100.729	81.7072
STAU1	Stau1	ENSMUSG00000039536	1176.08	0.0960076	1.06881	0.0693904	0.809707	1274.17	1226.65	1219.08	1182.06	1180.58	1139.43	1123.32	1005.33	1227.19	1183
ACOT2	Acot2	ENSMUSG00000021226	78.7571	-0.259726	-1.19725	0.0693908	0.809707	53.249	74.7041	79.291	84.1354	66.8558	72.5646	90.7908	74.81	92.193	98.9774
P2RX4	P2rx4	ENSMUSG00000029470	168.646	-0.184104	-1.13611	0.0694215	0.809707	172.255	131.227	149.706	178.439	155.682	205.677	191.71	161.905	164.571	175.288
C1QL3	C1ql3	ENSMUSG00000049630	1267.99	0.17765	1.13104	0.0694414	0.809707	1431.08	1432.8	1032.51	1525.64	1309.65	1210.23	1319.29	957.308	1254.54	1206.81
PLCE1	Plce1	ENSMUSG00000024998	321.148	-0.324907	-1.25258	0.0696385	0.810627	281.271	351.932	274.971	244.759	274.119	337.191	195.903	540.66	374.9	335.776
MAP3K21	Map3k21	ENSMUSG00000031853	38.5253	-0.350252	-1.27478	0.0696702	0.810627	30.3488	39.2523	23.8821	36.4314	39.5256	40.4066	51.1156	31.6384	43.625	49.0274
ARMC3	Armc3	ENSMUSG00000037683	8.80029	0.761758	1.69556	0.0696729	0.810627	10.0996	13.4416	11.5005	8.06907	12.0789	11.2856	10.3389	2.28529	6.35637	2.54706
DEGS1	Degs1	ENSMUSG00000038633	968.624	0.0958648	1.06871	0.0698646	0.810627	940.075	953.045	981.262	1017.2	1107.55	997.454	915.41	899.391	941.218	933.642
XXYLT1	Xxylt1	ENSMUSG00000047434	349.329	0.126651	1.09176	0.0699007	0.810627	326.784	381.508	395.77	357.994	358.828	331.627	350.731	352.914	335.418	301.718
HSPA13	Hspa13	ENSMUSG00000032932	650.814	0.0977299	1.07009	0.0699098	0.810627	643.356	731.256	640.529	635.464	714.869	635.805	628.324	622.679	641.5	614.353
SEMA5B	Sema5b	ENSMUSG00000052133	484.891	0.214512	1.16031	0.0699516	0.810627	500.983	600.666	522.17	480.053	501.202	491.339	389.444	469.657	567.013	326.382
BIVM	Bivm	ENSMUSG00000041684	289.688	-0.149063	-1.10885	0.0699764	0.810627	277.102	258.475	307.665	252.453	276.986	262.639	304.641	345.53	316.743	294.645
NPM1	Npm1	ENSMUSG00000057113	1843.68	0.0853395	1.06094	0.0700293	0.810627	1818.01	1905.19	1865.51	1882.85	2017.41	1764.9	1653.23	1915.56	1880.78	1733.34
LRRC38	Lrrc38	ENSMUSG00000028584	30.7371	-0.375988	-1.29773	0.0700431	0.810627	30.3158	32.5397	30.532	20.3748	21.4213	31.132	27.9886	42.6439	35.8273	34.595
CRHR2	Crhr2	ENSMUSG00000003476	16.0992	-0.592804	-1.50817	0.0702072	0.811976	9.7182	12.0059	18.8001	12.471	12.0031	28.3895	16.2833	13.6187	26.8508	10.851
VPS26B	Vps26b	ENSMUSG00000031988	1772.58	0.0781217	1.05564	0.0703843	0.813448	1726.08	1931.56	1819.21	1851.87	1772.28	1688.1	1862.56	1716.78	1657.14	1700.26
IL17RC	Il17rc	ENSMUSG00000030281	31.339	-0.39226	-1.31245	0.0704298	0.813448	18.6233	38.6496	30.3582	25.2251	23.5298	36.0801	26.3877	36.5699	32.3313	45.6347
PTPRR	Ptprr	ENSMUSG00000020151	263.491	-0.146659	-1.107	0.0706612	0.814952	223.473	223.288	254.418	276.74	266.781	296.711	270.585	291.641	253.587	277.685
BAK1	Bak1	ENSMUSG00000057789	198.112	-0.166451	-1.12229	0.0708045	0.814952	168.449	186.262	182.087	213.279	181.552	194.263	199.817	248.127	197.818	209.468
RASL11A	Rasl11a	ENSMUSG00000029641	40.3442	0.34313	1.26851	0.0708121	0.814952	53.4522	41.192	43.4859	46.825	39.6277	30.7407	49.9092	36.6246	25.5416	36.0429
TMEM184B	Tmem184b	ENSMUSG00000009035	1366.62	-0.119672	-1.08649	0.070819	0.814952	1132.51	1313.16	1296.89	1398.96	1405.02	1442.83	1265.73	1568.67	1385.62	1456.76
LFNG	Lfng	ENSMUSG00000029570	290.913	-0.152866	-1.11178	0.0708467	0.814952	291.083	320.79	237.76	268.917	264.519	285.705	301.189	284.655	313.988	340.529
COP1	Cop1	ENSMUSG00000040782	1004.9	0.118345	1.08549	0.070923	0.815219	993.957	1086.95	1018.32	1068.88	1061.71	1071.2	974.954	801.776	980.744	990.521
ZBTB25	Zbtb25	ENSMUSG00000056459	134.387	0.286612	1.21977	0.0710375	0.815219	109.122	117.816	168.924	184.352	157.518	104.621	114.667	111.193	166.411	109.251
CAP1	Cap1	ENSMUSG00000028656	3766.63	0.0933567	1.06685	0.0712486	0.815219	3773.62	4105.21	3915.18	3807.61	3840.19	4023.22	3886.33	3351.79	3525.34	3437.85
BACE1-AS	Gm16536	ENSMUSG00000089810	163.815	-0.176327	-1.13	0.0713027	0.815219	136.289	141.201	172.88	170.064	147.075	157.163	163.961	192.641	186.108	170.766
ODAD4	Odad4	ENSMUSG00000006784	28.7639	-0.510364	-1.42441	0.0713712	0.815219	22.3155	23.3282	16.1241	28.3114	28.6276	52.2145	42.8059	15.8731	30.8464	27.1925
NOTCH3	Notch3	ENSMUSG00000038146	270.75	-0.137623	-1.10009	0.0714077	0.815219	274.999	245.366	252.838	248.244	269.747	294.62	248.089	275.569	284.599	313.427
HCRTR2	Hcrtr2	ENSMUSG00000032360	37.0842	0.334332	1.26079	0.0715706	0.815219	37.1005	39.9976	46.2693	35.8486	46.8903	36.199	40.9644	23.2424	31.5958	32.734
POLR3A	Polr3a	ENSMUSG00000025280	553.049	0.142177	1.10357	0.0716643	0.815219	636.075	609.491	572.82	571.6	516.343	490.212	446.591	571.294	530.548	585.517
NBN	Nbn	ENSMUSG00000028224	227.692	0.166954	1.12269	0.0717166	0.815219	246.362	237.081	233.666	242.199	245.764	199.169	252.931	172.85	237.934	208.962
IMMP1L	Immp1l	ENSMUSG00000042670	145.033	0.169812	1.12491	0.0717236	0.815219	146.028	149.902	155.482	154.842	159.182	119.663	151.71	149.242	136.789	127.492
FAM205BP	Fam205a3	ENSMUSG00000093996	167.063	1.06545	2.09283	0.0717837	0.815219	129.894	531.656	109.187	177.029	183.16	64.5933	175.527	13.6678	189.792	96.121
HYPK	Hypk	ENSMUSG00000027245	214.367	-0.226198	-1.16975	0.0717969	0.815219	216.434	209.801	194.036	199.625	167.766	305.994	192.655	257.204	206.613	193.542
TTC9C	Ttc9c	ENSMUSG00000071660	462.444	0.113819	1.08209	0.0719148	0.815219	455.461	530.967	465.788	438.362	512.869	444.43	455.779	458.228	437.588	424.965
TNFRSF13B	Tnfrsf13b	ENSMUSG00000010142	19.2229	0.612942	1.52937	0.0719197	0.815219	27.8919	26.9726	24.0772	14.5906	22.0458	10.3963	23.9409	14.302	22.1902	5.82165
ATAD1	Atad1	ENSMUSG00000013662	1346.17	0.079402	1.05658	0.0719326	0.815219	1361.15	1388.92	1368.15	1384.07	1410.39	1284.5	1334.59	1360.8	1374.43	1194.68
ADSS2	Adss	ENSMUSG00000015961	1149.25	0.106347	1.0765	0.0719476	0.815219	1165.29	1280.04	1143.08	1193.61	1179.04	1154.21	1199.29	946.665	1128.87	1102.38
MCAT	Mcat	ENSMUSG00000048755	152.389	-0.191211	-1.14172	0.07196	0.815219	139.046	152.002	134.522	173.469	114.926	161.91	165.779	161.527	158.288	162.423
RTN4RL2	Rtn4rl2	ENSMUSG00000050896	435.726	0.142322	1.10368	0.0719732	0.815219	448.055	472.065	418.499	501.001	446.337	453.543	436.916	367.402	363.056	450.388
CIBAR1	Cibar1	ENSMUSG00000028218	679.013	0.0960906	1.06887	0.071984	0.815219	671.572	761.025	675.785	666.702	734.664	630.6	673.922	647.369	686.421	642.075
ALDH16A1	Aldh16a1	ENSMUSG00000007833	76.7521	-0.289362	-1.2221	0.0719921	0.815219	51.2516	81.7153	63.0424	69.4771	79.4573	71.7343	71.9131	116.147	85.065	77.7182
ITPR2	Itpr2	ENSMUSG00000030287	446.955	-0.152002	-1.11111	0.0720722	0.815219	478.885	358.371	489.11	404.205	388.685	426.113	462.071	470.2	493.498	498.414
PLB1	Plb1	ENSMUSG00000029134	15.617	0.762931	1.69694	0.0721224	0.815219	9.15232	16.7198	30.553	11.0494	31.7219	5.46063	16.8327	10.9726	17.98	5.72732
MYH13	Myh13	ENSMUSG00000060180	9.21126	-1.11806	-2.17055	0.0721306	0.815219	1.7816	8.49988	6.06927	6.10141	2.63124	5.68789	32.1087	2.3187	22.2063	4.7075
R3HCC1	R3hcc1	ENSMUSG00000034194	233.234	-0.155751	-1.114	0.0722086	0.815219	237.473	205.95	207.299	232.043	219.985	268.631	257.383	203.735	238.271	261.571
RIOK2	Riok2	ENSMUSG00000116564	282.19	0.141203	1.10282	0.0722567	0.815219	261.182	300.265	316.101	286.956	313.84	231.124	274.668	281.865	273.111	282.787
VWA7	Vwa7	ENSMUSG00000007030	12.6055	-0.620022	-1.5369	0.0723689	0.815219	11.0483	10.0578	10.0859	8.65934	9.88473	23.7332	19.5741	8.17159	16.0192	8.82101
CD200	Cd200	ENSMUSG00000022661	1250.22	0.109363	1.07875	0.072447	0.815219	1225.14	1406.65	1181.57	1364.7	1314.66	1159.44	1134.15	1135.63	1245.94	1334.34
AP3S1	Ap3s1	ENSMUSG00000024480	694.047	0.11465	1.08271	0.0724937	0.815219	751.624	678.283	669.346	754.758	751.581	623.994	733.348	665.735	706.107	605.694
LLGL1	Llgl1	ENSMUSG00000020536	937.734	-0.0891906	-1.06377	0.0725159	0.815219	923.311	878.277	944.322	905.886	889.219	1005.64	977.107	989.018	995.083	869.482
CHST3	Chst3	ENSMUSG00000057337	56.0533	-0.308231	-1.23819	0.07253	0.815219	61.6721	36.5098	42.0649	44.5018	64.3903	59.2629	64.5611	68.9856	66.8588	51.7255
BLTP1	4932438A13Rik	ENSMUSG00000037270	3466.36	-0.0585277	-1.0414	0.0725428	0.815219	3315.76	3398.02	3247.62	3560.05	3457.18	3452.2	3481.77	3593.71	3555.12	3602.14
HCRTR1	Hcrtr1	ENSMUSG00000028778	26.8147	-0.439864	-1.35648	0.0726221	0.815219	27.5471	24.0715	21.7771	22.4386	19.1208	31.6112	19.4459	24.7667	30.1684	47.1999
ACOT13	Acot13	ENSMUSG00000006717	512.648	0.116773	1.08431	0.0726381	0.815219	511.911	574.53	512.519	551.181	515.56	516.058	553.532	469.354	463.884	457.952
VSTM2B	Vstm2b	ENSMUSG00000039257	440.808	0.127433	1.09235	0.0727947	0.816013	444.23	404.147	480.645	516.429	452.994	436.921	412.538	415.815	389.273	455.084
SPCS2	Spcs2	ENSMUSG00000035227	894.207	0.0913731	1.06538	0.0728408	0.816013	934.787	967.096	928.952	842.577	941.161	834	831.018	934.342	849.95	878.184
MIR9-1HG	Gm3764	ENSMUSG00000097156	1032.26	-0.0890423	-1.06366	0.0729658	0.816013	1063.58	912.238	982.617	1044.87	994.237	1024.91	1104.58	1115.8	1062.96	1016.81
PCCB	Pccb	ENSMUSG00000032527	668.984	-0.12231	-1.08848	0.0730175	0.816013	658.219	670.978	639.255	630.273	603.661	672.044	652.408	833.06	651.763	678.177
VPS45	Vps45	ENSMUSG00000015747	461.744	-0.221806	-1.16619	0.0730893	0.816013	554.882	433.288	344.89	370.693	430.418	590.176	402.415	573.951	447.604	469.124
ARL2	Arl2	ENSMUSG00000024944	529.232	-0.0953258	-1.06831	0.0731201	0.816013	518.428	512.632	548.565	491.273	490.46	526.098	540.539	551.19	551.79	561.344
NUMBL	Numbl	ENSMUSG00000063160	2058.06	0.108245	1.07792	0.0731306	0.816013	2214.65	2060.39	2129.57	2236.83	2033.91	2097	2071.39	1875.89	1711.38	2149.64
HHEX	Hhex	ENSMUSG00000024986	23.7557	0.446932	1.36314	0.0731393	0.816013	24.8987	31.5928	23.3209	31.8933	25.958	28.4189	17.1998	14.1169	26.3667	13.7907
NCAPD3	Ncapd3	ENSMUSG00000035024	512.284	-0.109056	-1.07852	0.0732476	0.816527	511.884	490.009	486.008	508.392	472.448	517.24	472.725	540.836	541.863	581.437
PIGQ	Pigq	ENSMUSG00000025728	1579.58	-0.0747809	-1.0532	0.0733207	0.816527	1539.29	1483.99	1604.56	1497.04	1566.56	1559.79	1534.81	1696.75	1620.46	1692.51
YPEL2	Ypel2	ENSMUSG00000018427	873.325	0.201646	1.15001	0.073329	0.816527	1113.73	998.794	990.283	675.262	895.723	897.245	789.938	931.796	756.277	684.201
TMEM80	Tmem80	ENSMUSG00000025505	237.177	0.161004	1.11807	0.0734541	0.816854	254.012	234.351	266.879	237.128	256.915	191.935	250.465	249.874	196.634	233.576
IRS2	Irs2	ENSMUSG00000038894	1203.64	0.112317	1.08096	0.0735277	0.817139	1249.76	1212.59	1318.2	1171.69	1300.49	1164.82	1125.89	1112.23	1045.77	1334.95
SEMA5A	Sema5a	ENSMUSG00000022231	979.616	-0.153896	-1.11257	0.0735925	0.817327	830.702	1006.39	904.85	936.674	958.797	926.083	857.485	1245.28	1092.66	1037.24
CALM2	Calm2	ENSMUSG00000036438	20122.3	0.0867671	1.06199	0.0737539	0.818587	20724.8	20651.1	20430.4	21451.8	20373.2	19702.5	22169.8	18721.5	18222.3	18775.8
CDK16	Cdk16	ENSMUSG00000031065	4679.63	-0.0809139	-1.05769	0.0738091	0.818667	4514.16	4519.72	4845.87	4496.23	4367.03	4817.52	4926.98	4627.51	4461.82	5219.48
ZFYVE27	Zfyve27	ENSMUSG00000018820	1100.72	0.0927981	1.06644	0.0739835	0.818907	1109.41	1107.22	1144.67	1213.12	1105.37	976.107	1062.21	1057.63	1060	1171.48
BCKDHA	Bckdha	ENSMUSG00000060376	446.222	-0.116326	-1.08397	0.0740481	0.818907	433.597	393.703	484.436	399.984	426.577	446.576	478.778	490.787	451.996	455.786
GRAMD2B	Gramd3	ENSMUSG00000001700	201.651	0.162191	1.11899	0.0741437	0.818907	213.954	205.185	204.659	198.918	240.242	214.367	184.146	194.499	196.859	163.684
DNAJC13	Dnajc13	ENSMUSG00000032560	1282.17	0.116394	1.08402	0.0742119	0.818907	1451.73	1156.63	1448.4	1307.93	1304.05	1144.52	1226.23	1364.69	1232.52	1184.99
PPRC1	Pprc1	ENSMUSG00000055491	439.79	-0.151416	-1.11066	0.0742305	0.818907	461.762	408.527	359.162	456.25	399.518	388.238	463.186	470.275	511.711	479.274
MMP16	Mmp16	ENSMUSG00000028226	482.022	0.163479	1.11998	0.0742453	0.818907	587.05	502.466	530.578	507.787	421.693	465.923	502.215	398.586	402.681	501.241
CNGA2	Cnga2	ENSMUSG00000005864	13.1562	-0.785714	-1.72395	0.0743225	0.818907	20.9337	7.0236	9.99806	7.02928	3.28541	21.1386	8.05706	27.0343	14.4693	12.5932
TRPM1	Trpm1	ENSMUSG00000030523	5.65335	1.00622	2.00864	0.0743468	0.818907	12.2174	4.55922	6.72848	5.9007	8.36524	3.99018	3.68346	2.60928	0	8.47949
ICMT	Icmt	ENSMUSG00000039662	1031.53	-0.0903312	-1.06461	0.0743603	0.818907	983.002	1019.77	1082.06	973.56	937.744	1109.59	1121.82	1051.17	1026.54	1009.99
GCNT4	Gcnt4	ENSMUSG00000091387	231.734	-0.142849	-1.10408	0.0744687	0.818907	202.927	228.026	238.917	224.08	206.292	262.011	263.536	229.354	227.171	235.032
DR1	Dr1	ENSMUSG00000029265	570.455	0.122159	1.08836	0.0745828	0.818907	584.946	557.055	606.36	579.524	642.684	476.623	516.687	612.898	573.427	554.345
ADAMTS7	Adamts7	ENSMUSG00000032363	13.3108	-0.857304	-1.81165	0.0746038	0.818907	20.7857	2.26739	5.25771	10.0423	11.0043	8.39867	12.8173	21.3124	33.1642	8.05823
LRP11	Lrp11	ENSMUSG00000019796	2144.96	0.0896873	1.06414	0.0748392	0.818907	2102.54	2209.93	2206.23	2393.78	2143.25	2044.64	2272.45	1909.65	2040.74	2126.45
RANBP1	Ranbp1	ENSMUSG00000005732	605.341	0.107472	1.07734	0.0749014	0.818907	575.658	583.734	636.965	653.257	684.165	589.584	558.324	608.043	610.962	552.716
HECA	Heca	ENSMUSG00000039879	571.439	0.131553	1.09547	0.074906	0.818907	582.745	593.058	692.813	592.208	527.21	518.304	584.392	555.005	573.521	495.131
IDI1	Idi1	ENSMUSG00000058258	736.517	0.131315	1.09529	0.0749527	0.818907	823.25	768.186	811.815	683.718	761.469	746.344	773.07	722.712	683.846	590.756
ITGA8	Itga8	ENSMUSG00000026768	143.975	0.258436	1.19618	0.0749611	0.818907	179.459	128.351	111.25	159.538	206.212	129.334	133.55	121.056	120.85	150.153
MYADML2	Myadml2	ENSMUSG00000025141	70.6269	-0.302321	-1.23313	0.0749918	0.818907	51.7173	61.1006	68.2377	85.6195	49.0742	78.5231	61.2685	97.7791	71.3775	81.572
NDUFA4	Ndufa4	ENSMUSG00000029632	1512.57	0.0867572	1.06198	0.0749967	0.818907	1447.69	1538.17	1577.54	1637.75	1581.85	1412.55	1573.63	1492.54	1357.21	1506.71
SPAG4	Spag4	ENSMUSG00000038180	63.3539	-0.301262	-1.23222	0.0750097	0.818907	54.7957	60.5408	67.5308	48.996	49.2024	72.2197	53.6405	99.1189	70.0432	57.4514
HTR6	Htr6	ENSMUSG00000028747	59.1243	0.301955	1.23281	0.0750191	0.818907	77.775	57.3564	63.0526	55.4494	73.5395	54.8174	56.1728	35.0286	67.2107	50.8405
RBM15	Rbm15	ENSMUSG00000048109	240.951	0.155726	1.11398	0.0750565	0.818907	263.606	291.725	251.937	224.998	241.627	207.869	205.856	249.577	246.524	225.793
ST6GALNAC4	St6galnac4	ENSMUSG00000079442	422.853	0.122817	1.08886	0.0750611	0.818907	462.036	451.306	413.752	456.667	421.204	430.966	428.101	371.964	362.416	430.116
PFKFB2	Pfkfb2	ENSMUSG00000026409	770.507	-0.103534	-1.0744	0.0750695	0.818907	751.011	709.379	713.268	807.931	732.848	781.52	711.364	830.199	814.687	852.86
PTP4A2	Ptp4a2	ENSMUSG00000028788	1757.43	0.0915858	1.06554	0.0751269	0.818907	1842.09	1810.96	1869.38	1720.77	1820.82	1821.53	1587.86	1816.12	1736.95	1547.85
ABCD1	Abcd1	ENSMUSG00000031378	255.063	-0.131119	-1.09514	0.0753388	0.819292	258.205	230.306	237.57	238.928	253.488	276.427	253.599	249.039	261.213	291.857
JADE1	Jade1	ENSMUSG00000025764	743.402	-0.104117	-1.07484	0.0754301	0.819292	726.675	644.165	795.939	725.118	689.1	766.842	761.499	791.944	721.773	810.962
PLPPR3	Plppr3	ENSMUSG00000035835	925.913	-0.101941	-1.07322	0.0754586	0.819292	853.827	853.807	913.001	943.373	901.249	1027.43	853.283	968.076	1026.92	918.168
OPN3	Opn3	ENSMUSG00000026525	60.1244	-0.280151	-1.21432	0.0754727	0.819292	50.825	63.6812	51.4349	61.2112	45.8931	52.7809	68.5866	61.6408	82.568	62.6222
DLX4	Dlx4	ENSMUSG00000020871	4.79984	0.968936	1.9574	0.0755579	0.819292	3.2167	6.2232	6.99098	10.9071	4.36768	3.34786	4.88467	0	3.75955	4.30076
PRAF2	Praf2	ENSMUSG00000031149	1031.71	0.0757703	1.05392	0.0757061	0.819292	1078.54	1045.76	995.157	1068.65	1104.68	1004.74	1015.93	988.449	1038.77	976.446
GALNT17	Galnt17	ENSMUSG00000034040	732.345	-0.156451	-1.11454	0.0757997	0.819292	671.802	674.691	622.312	848.313	644.531	832.198	852.912	737.432	658.734	780.522
RRP36	Rrp36	ENSMUSG00000023971	162.451	0.180155	1.13301	0.0758125	0.819292	180.017	201.049	168.272	149.79	166.261	176.764	148.718	141.909	156.078	135.654
PRPF6	Prpf6	ENSMUSG00000002455	937.251	0.082728	1.05902	0.0758345	0.819292	900.565	959.682	997.053	995.629	965.26	898.531	915.325	905.895	968.706	865.86
FASTKD5	Fastkd5	ENSMUSG00000079043	111.783	0.223338	1.16743	0.075984	0.820387	151.783	126.636	118.597	102.945	104.478	112.893	87.4631	116.344	99.3464	97.3468
GLIS3	Glis3	ENSMUSG00000052942	108.864	-0.271307	-1.2069	0.0760469	0.820547	120.9	92.8479	93.073	89.4251	97.0616	82.8746	131.754	112.112	109.875	158.714
SSB	Ssb	ENSMUSG00000068882	1757.07	0.0951573	1.06818	0.0762667	0.821119	1733.71	1954.92	1755.32	1734.56	1896.5	1677.83	1575.87	1861.42	1765.26	1615.32
BRK1	Brk1	ENSMUSG00000033940	1581.79	0.075457	1.05369	0.0763359	0.821119	1579.11	1612.09	1609.05	1688.2	1626.04	1495.89	1654.8	1431.28	1563.63	1557.86
NCKAP5L	Nckap5l	ENSMUSG00000023009	437.125	-0.133549	-1.09699	0.0763527	0.821119	397.678	419.597	450.511	388.292	431.193	432.096	396.262	470.982	462.351	522.283
OPHN1	Ophn1	ENSMUSG00000031214	855.576	-0.100245	-1.07196	0.0766036	0.821119	793.567	880.548	789.153	826.283	842.832	928.825	776.117	888.116	937.169	893.151
MTTP	Mttp	ENSMUSG00000028158	172.576	0.155949	1.11415	0.0766335	0.821119	178.664	192.199	167.197	192.259	180.11	183.109	164.686	146.9	165.507	155.132
BSDC1	Bsdc1	ENSMUSG00000040859	892.133	-0.0811479	-1.05786	0.0766481	0.821119	868.399	836.369	838.822	853.418	934.637	908.197	938.457	898.361	898.418	946.254
ARHGAP42	Arhgap42	ENSMUSG00000050730	217.908	-0.181018	-1.13368	0.0766693	0.821119	232.329	179.689	211.213	200.509	199.21	193.053	223.132	225.571	230.121	284.251
PLCD4	Plcd4	ENSMUSG00000026173	287.411	-0.18093	-1.13361	0.0766768	0.821119	320.372	264.599	256.55	240.903	267.566	364.825	261.063	258.652	314.155	325.425
ARHGAP24	Arhgap24	ENSMUSG00000057315	104.486	-0.225371	-1.16908	0.076723	0.821119	94.6391	102.412	97.3798	84.5508	103.19	99.1346	100.682	126.797	138.747	97.3246
ZNF429	Zfp874b	ENSMUSG00000059839	174.17	0.280618	1.21472	0.0767853	0.821119	190.287	253.394	162.5	182.992	167.985	206.308	165.124	98.6116	155.359	159.137
ARMC5	Armc5	ENSMUSG00000042178	195.799	-0.151682	-1.11086	0.0768677	0.821119	181.392	174.455	184.519	199.502	187.444	202.932	208.998	180.14	232.77	205.841
KY	Ky	ENSMUSG00000035606	64.8691	-0.322966	-1.2509	0.0768701	0.821119	76.8664	67.8511	55.5766	50.738	39.3774	81.5133	85.613	54.0497	62.5134	74.5921
MOG	Mog	ENSMUSG00000076439	563.494	-0.177597	-1.131	0.0769278	0.821222	501.222	526.377	512.083	496.89	607.14	729.4	608.283	462.548	642.626	548.37
LARP1B	Larp1b	ENSMUSG00000025762	188.108	0.449376	1.36545	0.0770423	0.821929	157.81	155.46	134.967	174.639	467.843	155.732	184.636	136.383	140.629	172.981
OXCT1	Oxct1	ENSMUSG00000022186	4612.69	0.124248	1.08994	0.0771094	0.822131	4726.88	5117.8	4690.08	4142.83	5377.51	4080.45	4886.4	4513.87	4594.72	3996.41
WDR73	Wdr73	ENSMUSG00000025722	347.877	0.15158	1.11078	0.0772814	0.823438	399.183	340.408	368.822	385.022	337.463	313.83	389.638	274.149	333.19	337.061
ZC3H18	Zc3h18	ENSMUSG00000017478	786.432	-0.0938474	-1.06721	0.0773377	0.823438	766.972	720.416	762.688	776.044	775.667	775.436	763.808	856.38	885.951	780.96
MIGA1	Miga1	ENSMUSG00000054942	1599.58	0.0862431	1.0616	0.0774369	0.823438	1607.5	1789.34	1542.93	1689.68	1612.55	1600.6	1602.1	1416.78	1571.76	1562.53
TFAP2C	Tfap2c	ENSMUSG00000028640	13.1519	-0.921149	-1.89362	0.0775206	0.823438	12.8141	8.75658	5.34066	6.81626	11.8671	1.90439	7.0911	34.88	17.107	24.942
CREG2	Creg2	ENSMUSG00000050967	2210.45	0.148031	1.10806	0.0775718	0.823438	2424.89	2365.23	2181.72	2517.74	2130.25	2260.73	2425.1	1661.42	1960.02	2177.45
ARHGEF11	Arhgef11	ENSMUSG00000041977	1758.45	-0.17446	-1.12854	0.0775826	0.823438	1659.55	2033.4	1593.61	1505.62	1472.14	2197.87	1648.81	1964.6	1531.03	1977.86
AMER2	Amer2	ENSMUSG00000021986	1684.43	0.0736934	1.05241	0.077647	0.823438	1797.68	1730.67	1787.05	1725.05	1602.33	1613	1575.06	1706.82	1625.55	1681.13
MRPL32	Mrpl32	ENSMUSG00000015672	202.42	0.168252	1.1237	0.0777471	0.823438	203.195	191.355	190.914	224.163	259.16	186.96	197.456	178.19	198.638	194.17
ARRB1	Arrb1	ENSMUSG00000018909	6205.08	-0.0812272	-1.05792	0.0777471	0.823438	6222.94	6177.27	6383.12	5735.84	5634.64	6511.42	6862.4	6298.14	6004.91	6220.15
FNDC5	Fndc5	ENSMUSG00000001334	1050.28	-0.164294	-1.12062	0.077763	0.823438	988.431	963.318	1086.49	926.883	986.608	946.392	972.529	1436.31	1104.74	1091.1
CNTN5	Cntn5	ENSMUSG00000039488	146.628	0.279478	1.21376	0.0778117	0.823443	166.548	146.063	148.528	130.459	212.195	129.421	90.1616	147.353	171.548	124.007
ZDHHC23	Zdhhc23	ENSMUSG00000036304	551.953	0.0960321	1.06883	0.0779142	0.824017	564.777	632.954	555.519	534.342	570.112	535.123	521.19	519.984	540.712	544.822
DCBLD1	Dcbld1	ENSMUSG00000019891	155.464	0.167866	1.1234	0.0779749	0.824147	175.93	152.49	166.025	172.394	157.041	158.036	148.171	119.032	155.532	149.992
RNF217	Rnf217	ENSMUSG00000063760	498.187	0.132245	1.096	0.0780506	0.824205	547.549	503.769	519.291	507.667	528.031	498.571	389.843	523.59	518.295	445.265
GPBP1	Gpbp1	ENSMUSG00000032745	1482.35	0.0962198	1.06897	0.0781549	0.824205	1455.62	1593.49	1506.21	1557.75	1547.93	1399.97	1353.4	1436.83	1630.48	1341.8
LCAT	Lcat	ENSMUSG00000035237	281.367	-0.191339	-1.14182	0.0781556	0.824205	251.313	280.732	239.776	267.249	275.197	268.125	230.664	380.966	315.041	304.607
TMEM63B	Tmem63b	ENSMUSG00000036026	2285.88	-0.0795684	-1.0567	0.0782161	0.824205	2281.54	2150.85	2129.61	2368.95	2181.92	2305.92	2387.19	2394.37	2172.07	2486.39
RPL35A	Rpl35a	ENSMUSG00000060636	1215.39	0.109634	1.07895	0.0782219	0.824205	1153.54	1325.17	1247.64	1291.37	1287.76	1268.96	1247.79	1111.7	1202.54	1017.46
PRKAR2B	Prkar2b	ENSMUSG00000002997	1061.68	0.161409	1.11838	0.0785307	0.82593	1019.9	1152	1241.39	1056.68	1135.82	1135.29	1007.12	860.241	1177.4	830.924
GJB2	Gjb2	ENSMUSG00000046352	141.028	0.280345	1.21449	0.0785309	0.82593	158.818	178.294	110.158	140.551	185.458	124.693	97.3138	176.201	127.643	111.148
CDSN	Cdsn	ENSMUSG00000039518	16.549	-0.556788	-1.47099	0.0786321	0.826485	16.3556	12.3208	11.5213	15.9985	10.6924	16.2719	35.2081	11.1727	15.5761	20.3725
GRB7	Grb7	ENSMUSG00000019312	29.5003	0.44094	1.35749	0.0787618	0.827338	37.9849	30.5873	45.8596	37.4223	19.0125	23.5112	22.9776	22.057	35.3152	20.2756
MKKS	Mkks	ENSMUSG00000027274	255.932	0.13056	1.09472	0.0788353	0.827601	286.428	250.537	281.051	270.853	250.614	252.356	240.277	227.75	263.073	236.377
POU2F3	Pou2f3	ENSMUSG00000032015	5.84311	0.971781	1.96126	0.0789476	0.827621	2.61091	7.00906	8.93021	6.21798	13.3639	4.44813	9.62068	1.17262	3.33328	1.72434
SETD4	Setd4	ENSMUSG00000022948	90.241	-0.237814	-1.1792	0.0789845	0.827621	100.994	78.4961	87.7327	72.5835	75.2308	116.658	93.9424	104.284	78.6173	93.8714
SERPINB1	Serpinb1a	ENSMUSG00000044734	80.2409	0.222931	1.1671	0.0790145	0.827621	78.4925	84.4588	97.1306	79.3718	92.2043	87.2641	74.7403	62.6209	74.5197	71.6061
MDM1	Mdm1	ENSMUSG00000020212	125.175	0.258823	1.1965	0.0790363	0.827621	138.644	152.93	168.232	111.557	113.247	105	87.6839	129.686	140.725	104.043
COX6B1	Cox6b1	ENSMUSG00000036751	1534.31	0.069582	1.04941	0.0792099	0.827621	1559.51	1553.58	1599.04	1599.45	1540.32	1564.02	1556.38	1505.38	1463.48	1401.91
ZNF205	Zfp13	ENSMUSG00000062012	316.238	-0.119898	-1.08666	0.0792253	0.827621	289.685	292.166	317.782	318.499	294.647	345.129	352.21	306.18	308.905	337.174
RRBP1	Rrbp1	ENSMUSG00000027422	888.162	0.147573	1.1077	0.0794022	0.828454	1050.83	986.325	959.362	777.885	898.471	802.693	718.184	892.711	950.61	844.55
SARS2	Sars2	ENSMUSG00000070699	156.221	-0.173282	-1.12762	0.0796354	0.829945	145.684	167.07	139.014	146.509	138.083	156.228	162.602	170.369	145.042	191.608
SHH	Shh	ENSMUSG00000002633	25.3763	-0.41825	-1.33631	0.079672	0.829945	16.4581	15.0006	30.612	21.1903	24.2396	37.6636	21.2381	32.4868	26.9747	27.8988
KLHL9	Klhl9	ENSMUSG00000070923	1330.56	0.0869674	1.06214	0.0798107	0.829945	1340.72	1471.56	1330.72	1289.37	1425.42	1275.17	1248.24	1283.08	1401.59	1239.69
CNTFR	Cntfr	ENSMUSG00000028444	1405.24	-0.0686534	-1.04874	0.0798247	0.829945	1434.31	1340.44	1377.08	1334.96	1376.02	1425.76	1386.86	1455.85	1404.92	1516.15
SNAPC4	Snapc4	ENSMUSG00000036281	857.887	-0.166536	-1.12236	0.079843	0.829945	824.137	755.674	775.286	942.272	743.177	940.155	1015.27	706.016	849.637	1027.25
TRPM7	Trpm7	ENSMUSG00000027365	898.604	-0.167482	-1.1231	0.0798857	0.829945	1078.32	921.003	707.636	821.184	714.923	897.347	946.763	920.113	972.813	1005.94
PCDHGA7	Pcdhga7	ENSMUSG00000103472	400.905	-0.124997	-1.09051	0.0800831	0.830548	383.361	409.355	407.257	373.904	344.431	449.459	455.253	407.878	390.915	387.233
SERTAD4BP	1700086L19Rik	ENSMUSG00000071265	293.091	0.160919	1.118	0.0801131	0.830548	265.941	320.816	282.01	334.087	341.753	297.771	314.095	246.205	281.48	246.749
NET1	Net1	ENSMUSG00000021215	571.18	-0.198246	-1.1473	0.0802291	0.830548	560.561	549.144	523.668	500.887	527.718	513.26	592.685	567.614	523.705	852.556
CRAT	Crat	ENSMUSG00000026853	826.437	-0.101281	-1.07273	0.0802359	0.830548	715.956	805.018	846.154	824.039	792.262	793.723	854.958	946.288	855.438	830.531
ASB1	Asb1	ENSMUSG00000026311	614.124	0.121695	1.08801	0.0803496	0.830969	545.245	649.592	635.394	707.707	660.283	580.121	645.506	536.612	598.838	581.937
PAK2	Pak2	ENSMUSG00000022781	739.34	0.0846242	1.06041	0.0804407	0.830969	770.95	755.794	779.077	747.985	756.003	722.079	686.58	684.968	776.136	713.825
TCAP	Tcap	ENSMUSG00000007877	30.8829	-0.48197	-1.39665	0.0804794	0.830969	34.0602	31.4874	25.9214	22.215	16.1819	19.858	53.2774	30.7283	28.2363	46.8628
TOR1AIP1	Tor1aip1	ENSMUSG00000026466	579.389	-0.125747	-1.09107	0.0807169	0.830969	625.163	516.412	524.364	562.438	545.144	664.853	512.884	610.673	604.153	627.809
FBL	Fbl	ENSMUSG00000046865	410.324	-0.114162	-1.08235	0.0807661	0.830969	376.512	364.421	374.673	427.311	422.578	399.968	442.22	442.808	413.29	439.458
ITPRID2	Itprid2	ENSMUSG00000027007	835.72	-0.105984	-1.07623	0.0807836	0.830969	837.021	844.093	819.838	772.593	754.864	874.226	791.658	956.801	798.379	907.732
UBFD1	Ubfd1	ENSMUSG00000030870	737.07	0.0831703	1.05934	0.0808136	0.830969	769.648	741.125	781.336	765.649	734.502	752.404	710.53	699.234	740.551	675.714
DOK7	Dok7	ENSMUSG00000044716	180.927	-0.217206	-1.16248	0.080844	0.830969	169.798	149.956	178.4	182.407	155.819	208.841	220.291	135.596	179.849	228.312
DEXI	Dexi	ENSMUSG00000038055	407.07	-0.113826	-1.08209	0.0808635	0.830969	419.496	361.888	376.485	391.692	404.723	398.158	415.615	442.267	399.273	461.099
HHIP	Hhip	ENSMUSG00000064325	134.288	0.198616	1.1476	0.0808655	0.830969	140.493	154.433	151.897	131.201	139.39	148.908	134.065	99.8264	132.641	110.028
BACE2	Bace2	ENSMUSG00000040605	55.2562	-0.609317	-1.52554	0.0809096	0.830969	39.184	38.7257	31.9346	36.4044	71.4003	28.8336	24.0295	100.478	76.1205	105.451
COMMD3-BMI1	Bmi1	ENSMUSG00000026739	615.01	0.119335	1.08623	0.0809306	0.830969	681.964	711.392	639.948	580.695	594.954	571.776	531.005	643.706	607.094	587.568
GIGYF1	Gigyf1	ENSMUSG00000029714	1223.63	-0.125204	-1.09066	0.0809625	0.830969	1139.25	1080.52	1199.18	1330.5	1100.36	1232.67	1192.64	1430.92	1148.16	1382.07
NBEAL2	Nbeal2	ENSMUSG00000056724	435.948	-0.259952	-1.19744	0.0810072	0.830969	339.788	435.742	373.805	424.964	409.208	423.265	342.937	596.579	647.605	365.585
MAP4K2	Map4k2	ENSMUSG00000024948	1471.69	-0.098033	-1.07031	0.0810857	0.831051	1515.52	1379.51	1502.83	1412.98	1298.86	1545.12	1663.94	1379.63	1514.18	1504.37
DGKB	Dgkb	ENSMUSG00000036095	3433.16	0.138133	1.10048	0.0811221	0.831051	3214.36	3841.49	3929.11	3440.59	3559.15	3389.28	3429.32	3516.31	3435.87	2576.1
TSPYL5	Tspyl5	ENSMUSG00000038984	706.252	0.105952	1.0762	0.0811613	0.831051	679.191	820.599	703.991	746.354	712.418	708.367	724.844	636.634	695.323	634.8
ARMC10	Armc10	ENSMUSG00000038525	296.29	0.135484	1.09846	0.0815678	0.833331	325.417	279.813	308.165	320.779	316.73	274.376	276.612	277.858	327.078	256.076
GAL	Gal	ENSMUSG00000024907	10.2115	-1.06563	-2.09308	0.0816172	0.833331	8.33312	7.67747	3.63185	4.1203	9.44679	2.30421	1.31152	34.9516	13.0808	17.257
ACVR1C	Acvr1c	ENSMUSG00000026834	498.785	0.167862	1.12339	0.0816296	0.833331	520.227	627.757	529.735	490.288	472.731	470.481	575.773	400.226	479.441	421.194
TMEM198	Tmem198	ENSMUSG00000051703	771.404	0.130388	1.09459	0.0816771	0.833331	892.081	670.786	844.307	799.513	822.839	748.193	834.937	673.242	729.572	698.571
ATP5MJ	Atp5mpl	ENSMUSG00000021290	411.634	0.114894	1.0829	0.0818673	0.834352	387.458	408.34	455.566	444.901	439.649	385.244	432.786	381.246	410.957	370.195
TBPL1	Tbpl1	ENSMUSG00000071359	755.419	0.0897956	1.06422	0.0819004	0.834352	773.839	786.68	703.279	799.399	831.987	748.474	728.766	708.339	742.709	730.718
USP2	Usp2	ENSMUSG00000032010	930.881	-0.213424	-1.15944	0.0819866	0.834352	846.392	746.969	750.73	1161.28	806.184	1162.93	992.308	881.446	797.879	1162.7
BTAF1	Btaf1	ENSMUSG00000040565	842.457	0.10216	1.07338	0.0820503	0.834352	937.423	890.96	855.733	775.601	904.443	789.73	792.336	853.294	863.342	761.706
DNAH7	Dnah7c	ENSMUSG00000101337	44.9711	-0.374966	-1.29681	0.0820833	0.834352	41.4373	50.346	30.4319	32.8247	40.7413	51.1884	45.4415	30.2368	75.8724	51.1907
TEAD4	Tead4	ENSMUSG00000030353	14.6359	0.617005	1.53369	0.0822225	0.834352	26.0223	21.06	13.4948	13.4287	14.2884	7.46043	6.63789	23.18	12.4466	8.33989
PDS5B	Pds5b	ENSMUSG00000034021	1844.92	0.0679477	1.04822	0.0823169	0.834352	1947.21	1884.2	1925.27	1850.62	1836.83	1693.63	1849.65	1855.86	1865.15	1740.75
MAB21L1	Mab21l1	ENSMUSG00000056947	7.83873	-0.870331	-1.82808	0.0823453	0.834352	8.81866	5.40067	5.7474	2.68682	5.34482	6.05107	2.31426	21.4334	11.294	9.29624
PRPF4B	Prpf4b	ENSMUSG00000021413	2073.02	0.108944	1.07844	0.0823535	0.834352	2400.1	2193.61	2078.61	1946.87	2143.94	1876.58	1945.33	1959.68	2272.27	1913.23
CHEK1	Chek1	ENSMUSG00000032113	19.5853	0.45291	1.3688	0.0823759	0.834352	19.0331	26.4223	22.7263	14.9503	30.6921	18.8752	14.0933	17.7878	18.5531	12.7195
NSUN6	Nsun6	ENSMUSG00000026707	110.081	-0.211491	-1.15788	0.0824095	0.834352	102.441	120.051	87.7153	101.389	99.239	107.419	136.657	99.028	135.952	110.914
TMEM273	Tmem273	ENSMUSG00000041707	9.19095	-0.714228	-1.6406	0.0824762	0.834352	2.29898	8.54949	9.15184	6.54398	6.90839	8.43104	11.5548	21.812	6.50897	10.15
MPZL3	Mpzl3	ENSMUSG00000070305	77.0049	0.229824	1.17269	0.0824902	0.834352	85.7944	84.5726	66.0735	87.0341	93.4319	76.4369	62.5938	69.9819	78.4854	65.6442
LRGUK	Lrguk	ENSMUSG00000056215	129.182	0.225089	1.16885	0.0825108	0.834352	107.931	163.366	157.391	139.509	129.763	145.065	126.847	95.9486	111.649	114.348
GLIS2	Glis2	ENSMUSG00000014303	178.463	-0.1945	-1.14433	0.0826318	0.834386	199.384	183.26	137.479	156.89	156.367	186.487	230.217	191.598	163.202	179.751
S100A7L2	S100a7a	ENSMUSG00000063767	7.95416	-0.70785	-1.63337	0.0826591	0.834386	3.76514	6.65661	8.60088	8.08206	3.0343	13.1661	11.5054	9.12602	9.47066	6.13439
SLC25A1	Slc25a1	ENSMUSG00000003528	432.903	-0.0998947	-1.0717	0.0826609	0.834386	433.172	394.168	410.997	415.784	435.471	435.414	433.896	434.982	458.507	476.637
USP20	Usp20	ENSMUSG00000026854	1097.09	-0.187723	-1.13896	0.0827562	0.834854	910.602	919.474	903.692	1149.17	1243.41	1120.5	1395.16	930.681	1281.16	1117.07
PLCXD2	Plcxd2	ENSMUSG00000087141	1530.87	-0.124659	-1.09025	0.0830139	0.836148	1344.65	1518.77	1591.15	1399.51	1467.12	1407.66	1591.72	1902.42	1528.88	1556.83
RNF213	Rnf213	ENSMUSG00000070327	320.391	-0.188609	-1.13966	0.0831535	0.836169	284.418	350.06	260.771	302.378	300.834	345.293	279.712	430.254	357.176	293.016
NUDT22	Nudt22	ENSMUSG00000037349	51.5342	0.30498	1.2354	0.0832031	0.836169	69.4684	48.3131	65.6945	51.504	49.283	47.2612	46.9578	55.4995	31.9733	49.3872
TFRC	Tfrc	ENSMUSG00000022797	1487.54	-0.152304	-1.11134	0.0832107	0.836169	1347.12	1196.6	1253.66	1717.52	1528.11	1473.79	1437.08	1650.2	1538.56	1732.73
SNIP1	Snip1	ENSMUSG00000050213	167.865	0.179678	1.13263	0.0832297	0.836169	184.713	163.821	195.484	165.235	182.441	150.221	175.587	126.443	182.056	152.645
CACFD1	Cacfd1	ENSMUSG00000015488	589.175	-0.100644	-1.07225	0.0834027	0.836434	538.73	556.646	596.623	603.126	546.521	582.056	642.486	579.309	589.168	657.083
NLGN2	Nlgn2	ENSMUSG00000051790	4190.59	-0.0585197	-1.0414	0.0834208	0.836434	4043.21	4187.38	4272.77	4099.02	3927.77	4133.86	4371.43	4352.49	4128.83	4389.1
NEK8	Nek8	ENSMUSG00000017405	45.7145	-0.393756	-1.31381	0.0834547	0.836434	42.2466	28.9486	27.5922	42.7916	53.3005	33.2456	76.1901	51.5683	55.624	45.6376
GREM2	Grem2	ENSMUSG00000050069	389.558	0.126875	1.09193	0.0835154	0.836434	361.577	385.051	412.81	427.01	443.207	394.3	397.496	325.076	379.517	369.539
UBE2O	Ube2o	ENSMUSG00000020802	2464.79	-0.0863798	-1.0617	0.0835502	0.836434	2430.45	2332.4	2373.91	2523.29	2293.89	2648.27	2703.01	2372.78	2321.23	2648.63
ELMOD1	Elmod1	ENSMUSG00000041986	3475.85	0.134388	1.09763	0.0837197	0.837639	3354.8	3812.66	3810.01	3633.71	3576.48	3828.8	3638.91	2711.51	3355.47	3036.18
MAFF	Maff	ENSMUSG00000042622	13.4286	-0.550157	-1.46424	0.0838906	0.838857	12.4922	8.049	11.9995	13.2837	8.87321	12.8578	11.3188	20.5656	11.9624	22.8841
THAP4	Thap4	ENSMUSG00000026279	243.19	-0.156715	-1.11475	0.0840227	0.839685	224.65	219.162	240.566	247.772	215.199	295.346	285.299	234.215	248.93	220.766
INTS13	Ints13	ENSMUSG00000040250	419.172	0.134474	1.09769	0.0841463	0.839793	458.253	407.703	433.594	413.838	480.215	397.183	419.454	348.887	457.835	374.764
PSMG4	Psmg4	ENSMUSG00000071451	49.3047	0.284035	1.2176	0.0842655	0.839793	39.7293	61.5733	61.1939	51.2803	55.5894	45.7214	52.8695	47.0939	37.2998	40.6966
KIF4B	Kif4	ENSMUSG00000034311	25.2638	-0.445933	-1.36219	0.084315	0.839793	29.3576	19.4945	26.8642	19.1368	12.4162	38.3913	30.0954	23.2258	21.42	32.2365
RAB11FIP4	Rab11fip4	ENSMUSG00000017639	5273.13	-0.070861	-1.05034	0.0844215	0.839793	5476.25	4953.73	5146.97	5256.78	4885.72	5206.67	5270.98	5719.55	5228.82	5585.88
ITGA1	Itga1	ENSMUSG00000042284	223.471	-0.171701	-1.12639	0.0844398	0.839793	245.092	194.656	193.307	216.743	200.864	254.192	202.979	276.242	207.912	242.723
TMEM168	Tmem168	ENSMUSG00000029569	258.144	0.173943	1.12814	0.084507	0.839793	296.28	243.091	308.551	258.977	262.503	245.587	194.767	280.901	268.954	221.829
RHOA	Rhoa	ENSMUSG00000007815	1945.51	0.0784771	1.0559	0.0845766	0.839793	1974.01	2028.58	1993.46	1837.48	2156.39	1988.75	1872.15	1914.77	1871.13	1818.33
LATS2	Lats2	ENSMUSG00000021959	455.562	-0.102683	-1.07377	0.0846323	0.839793	446.045	431.406	426.289	431.732	460.845	508.802	425.13	485.973	466.887	472.512
SOX21-AS1	Gm4675	ENSMUSG00000090534	5.13399	-0.843402	-1.79428	0.0846654	0.839793	4.42931	1.19843	4.1714	3.11451	5.12336	7.67435	4.07893	5.93743	5.61532	9.99687
IL4I1	Il4i1	ENSMUSG00000074141	8.24396	-0.939964	-1.91848	0.0846858	0.839793	4.65471	0.813165	3.77375	9.06076	9.44512	11.7523	22.8173	3.81036	5.81307	10.499
HTR1D	Htr1d	ENSMUSG00000070687	42.9461	0.543316	1.45732	0.0847227	0.839793	33.463	69.8237	58.9621	35.3677	57.147	47.1088	19.8362	21.529	64.4359	21.7874
TRIM35	Trim35	ENSMUSG00000022043	2217.51	0.0549792	1.03884	0.0848209	0.840279	2208.98	2318.54	2315.77	2215.81	2243.18	2140.94	2137.11	2191.52	2152.86	2250.37
ARMCX3	Armcx3	ENSMUSG00000049047	1486.21	0.0614336	1.0435	0.0850424	0.841495	1460.65	1577.65	1525.15	1525.25	1500.05	1460.17	1454.83	1495.28	1457.28	1405.78
KCTD1	Kctd1	ENSMUSG00000036225	1403.14	0.16889	1.12419	0.0851253	0.841686	1473.75	1428.37	1576.49	1507	1438.76	1507.99	1551.71	948.599	1282.7	1316.01
UBE2V1	Ube2v1	ENSMUSG00000078923	2803.56	-0.0586078	-1.04146	0.085197	0.841686	2785.43	2778.53	2761.27	2758.41	2653.62	2957.71	2890.83	2756.99	2740.87	2951.98
SLC17A8	Slc17a8	ENSMUSG00000019935	65.0647	0.393952	1.31399	0.0852097	0.841686	66.7859	79.1735	96.2057	54.399	73.2808	82.5747	64.9342	33.8341	64.8294	34.6297
PM20D1	Pm20d1	ENSMUSG00000042251	43.9683	-0.613811	-1.5303	0.0854739	0.842125	19.9879	27.8818	23.056	76.7061	27.5251	34.4271	59.9683	37.9203	32.1523	100.058
GPR137B	Gpr137b	ENSMUSG00000021306	224.541	-0.290025	-1.22266	0.0856193	0.842125	295.261	159.822	205.856	181.537	171.36	158.566	258.201	303.542	274.972	236.291
RORC	Rorc	ENSMUSG00000028150	20.1747	0.45509	1.37087	0.085684	0.842125	18.471	22.7471	28.4128	22.2016	24.7987	12.8062	10.3945	18.1218	17.8856	25.9074
RPS6KA5	Rps6ka5	ENSMUSG00000021180	448.673	0.146515	1.10689	0.0857104	0.842125	438.853	464.426	564.788	474.821	415.02	421.273	455.486	398.005	467.952	386.105
SELENOF	Selenof	ENSMUSG00000037072	1371.05	0.100782	1.07235	0.0857351	0.842125	1403.3	1334.28	1393.89	1444.12	1516.11	1203.14	1202.99	1394.39	1421.51	1396.79
ZNF263	Zfp263	ENSMUSG00000022529	329.662	0.132892	1.09649	0.0857887	0.842125	344.027	336.14	397.745	313.179	334.649	292.047	295.903	323.231	314.205	345.495
CDH8	Cdh8	ENSMUSG00000036510	655.028	0.196267	1.14573	0.0858221	0.842125	644.574	806.101	678.161	674.521	695.146	684.608	751.259	435.882	644.261	535.766
PPIE	Ppie	ENSMUSG00000028651	114.534	-0.257129	-1.1951	0.0858356	0.842125	118.753	90.5965	108.058	75.7739	127.617	140.637	119.139	145.152	123.4	96.2091
MTMR2	Mtmr2	ENSMUSG00000031918	787.221	0.0953	1.06829	0.0859224	0.842125	744.002	867.7	756.838	858.272	839.077	716.329	748.587	771.203	783.781	786.419
NLRC3	Nlrc3	ENSMUSG00000049871	22.7281	-0.558993	-1.47324	0.0859318	0.842125	25.6743	13.9744	17.3086	14.2422	21.3127	13.0775	14.9726	47.6063	32.3514	26.7614
TIMM21	Timm21	ENSMUSG00000024645	188.849	-0.223834	-1.16783	0.0859336	0.842125	215.051	164.885	199.907	144.581	149.8	162.246	185.985	217.355	200.299	248.379
PDLIM7	Pdlim7	ENSMUSG00000021493	1125.5	-0.100746	-1.07233	0.085976	0.842125	1099.63	986.707	1114.31	1151.09	1075.17	1046.1	1123.85	1284.72	1161.11	1212.32
CCDC181	Ccdc181	ENSMUSG00000026578	349.86	0.129648	1.09403	0.0860197	0.842125	370.766	346.984	387.807	367.203	355.425	375.292	351.184	278.223	339.502	326.209
C19orf44	1700030K09Rik	ENSMUSG00000052794	122.735	-0.338728	-1.26464	0.0860933	0.842125	100.824	99.1	95.3645	96.0528	147.886	154.793	100.394	200.472	146.66	85.7994
C1QTNF5	C1qtnf5	ENSMUSG00000079592	117.064	-0.251635	-1.19056	0.0861499	0.842195	112.389	127.366	104.543	96.8685	95.3886	147.177	82.0985	154.285	123.557	126.972
WRNIP1	Wrnip1	ENSMUSG00000021400	769.272	0.10041	1.07208	0.0862327	0.842522	750.457	873.861	823.958	792.976	739.819	752.121	741.181	802.047	733.922	682.373
PPP1R3G	Ppp1r3g	ENSMUSG00000050423	114.61	-0.268179	-1.20429	0.0863488	0.842561	123.189	115.58	104.38	100.473	79.6019	131.167	121.037	83.1697	129.144	158.353
MLST8	Mlst8	ENSMUSG00000024142	646.562	0.0972025	1.0697	0.0866303	0.842561	756.357	675.796	624.256	633.498	657.784	609.527	632.23	652.211	612.587	611.375
CASP9	Casp9	ENSMUSG00000028914	368.187	0.131585	1.0955	0.0867914	0.842561	401.866	361.231	420.377	400.422	340.93	320.013	340.556	398.889	342.223	355.363
IQSEC3	Iqsec3	ENSMUSG00000040797	4030	-0.135394	-1.09839	0.0868983	0.842561	4002.58	3843.21	3893.33	3672.43	3794.48	3677.65	3739.68	5194.96	3967.15	4514.54
MRPL23	Mrpl23	ENSMUSG00000037772	63.5711	0.280776	1.21485	0.0869049	0.842561	64.4724	68.643	82.174	68.0651	64.5424	45.8434	51.8916	68.2534	46.403	75.4229
PRDX1	Prdx1	ENSMUSG00000028691	1285.7	0.0794273	1.0566	0.0869119	0.842561	1277.77	1325.54	1283.36	1341.78	1371.18	1312.7	1342.14	1204.11	1226.83	1171.61
BCL2L11	Bcl2l11	ENSMUSG00000027381	100.64	-0.266876	-1.2032	0.0869546	0.842561	95.6377	94.5856	66.5421	90.5078	109.953	82.5815	92.5242	122.756	117.776	133.537
CCDC33	Ccdc33	ENSMUSG00000037716	20.4742	0.765805	1.70032	0.0869596	0.842561	7.70386	59.1537	24.8776	16.0993	23.5581	29.0953	7.99413	8.4615	16.8406	10.9581
DDX60	Ddx60	ENSMUSG00000037921	12.4998	-0.565848	-1.48026	0.0870541	0.842561	4.86786	9.88102	13.4474	9.8885	11.7033	17.8704	13.8486	15.9213	8.43688	19.1324
IREB2	Ireb2	ENSMUSG00000032293	1087.48	0.098689	1.0708	0.0871016	0.842561	1043.43	1171.11	1117.76	1118.54	1171.36	979.194	958.256	1174.29	1063.18	1077.63
SUGP1	Sugp1	ENSMUSG00000011306	766.675	-0.0840709	-1.06	0.0871228	0.842561	729.315	715.088	730.101	782.871	761.678	758.858	797.921	774.48	768.269	848.166
PCDH11Y	Pcdh11x	ENSMUSG00000034755	323.11	-0.156293	-1.11442	0.0871257	0.842561	285.03	287.697	341.836	312.1	297.378	305.401	359.347	414.317	331.418	296.573
TRIM56	Trim56	ENSMUSG00000043279	211.738	-0.150813	-1.11019	0.087222	0.842816	192.565	214.429	168.323	203.242	226.704	210.696	221.757	219.967	227.943	231.753
CCRL2	Ccrl2	ENSMUSG00000043953	11.141	0.640648	1.55903	0.0872509	0.842816	19.6892	15.1172	12.1409	5.60559	16.4096	8.93867	6.35939	10.8054	10.7166	5.62725
MLLT11	Mllt11	ENSMUSG00000053192	3085.88	0.0946983	1.06784	0.0874349	0.843534	2958.61	3380.24	2984.52	3223.4	3390.3	2838.78	2969.78	2816.04	2968.51	3328.64
ATP2C1	Atp2c1	ENSMUSG00000032570	2307.02	0.106669	1.07674	0.0874735	0.843534	2315.71	2585.08	2075.19	2488.71	2499.52	2097.39	2238.51	2238.84	2449.11	2082.15
SLC39A7	Slc39a7	ENSMUSG00000024327	1014.89	-0.0920742	-1.0659	0.0876786	0.845033	954.374	920.085	1035.82	1068.64	932.234	1053.9	973.273	1031.6	1093.79	1085.2
DNMT3A	Dnmt3a	ENSMUSG00000020661	1870.63	-0.103295	-1.07422	0.0878102	0.845824	1963.8	1741.33	1838.85	1659.68	1816.46	1789.11	1852.47	2198.69	1994.01	1851.86
C10orf88B	2310057M21Rik	ENSMUSG00000040177	330.01	0.203771	1.1517	0.0878811	0.846029	371.666	346.459	307.371	342.563	395.521	331.752	391.137	222.538	275.633	315.46
OSTC	Ostc	ENSMUSG00000041084	368.635	0.133103	1.09665	0.0880314	0.846998	395.032	408.147	379.388	344.608	400.681	368.798	383.696	348.876	363.187	293.942
KLF7	Klf7	ENSMUSG00000025959	995.445	0.0914617	1.06545	0.0881219	0.847017	1047.2	1088.14	1045.57	990.693	967.559	1010.04	1037.1	873.417	939.097	955.634
POTEJ	Potefam3a	ENSMUSG00000074449	23.2461	-0.477992	-1.3928	0.0881327	0.847017	17.5624	18.9481	11.4638	23.3575	24.609	19.8214	38.585	35.9728	17.8618	24.2789
SEC24D	Sec24d	ENSMUSG00000039234	229.068	0.198128	1.14721	0.0883365	0.848036	303.442	243.823	179.293	277.077	224.031	220.228	212.622	195.772	204.694	229.697
RBBP8	Rbbp8	ENSMUSG00000041238	67.7001	0.265233	1.20183	0.0883636	0.848036	92.1399	56.67	80.6912	57.0244	84.9353	64.1543	59.9626	59.8226	55.8512	65.7499
MYCBPAP	Mycbpap	ENSMUSG00000039110	38.6686	-0.468192	-1.38338	0.0884412	0.848036	35.7371	21.447	40.7448	21.6542	40.7527	65.7292	59.0729	29.7515	45.9763	25.8205
CCDC81	Ccdc81	ENSMUSG00000039391	15.9967	0.571941	1.48652	0.088535	0.848036	10.3851	29.094	15.9456	14.7351	25.4947	9.07616	19.3419	10.3916	16.7632	8.7392
UNC5B	Unc5b	ENSMUSG00000020099	370.268	-0.160936	-1.11801	0.0885777	0.848036	327.342	331.908	379.252	338.747	368.666	484.621	383.681	353.896	406.61	327.959
MAPK1	Mapk1	ENSMUSG00000063358	8399.72	0.0660822	1.04687	0.0885808	0.848036	7915.83	8857.49	8604.53	8942.96	8636.04	7860.77	8071.96	8615.6	8365.26	8126.78
XKRX	Xkrx	ENSMUSG00000031258	36.0319	-0.341584	-1.26715	0.0885867	0.848036	24.5519	30.3323	34.492	34.2431	35.4208	29.4422	31.7027	43.8089	51.1963	45.1292
RASGRF2	Rasgrf2	ENSMUSG00000021708	2574.23	-0.10918	-1.07862	0.0886716	0.848373	2625.81	2664.39	2276.13	2370.93	2451.79	2513.97	3070.14	2409.37	2643.49	2716.33
HUWE1	Huwe1	ENSMUSG00000025261	9202.93	-0.107387	-1.07728	0.0887228	0.848387	8693.41	9975.28	8635.79	7547.36	9456.65	9921.17	9451.34	9516.87	9922.39	8909.03
GCLC	Gclc	ENSMUSG00000032350	952.459	0.0667313	1.04734	0.0888468	0.849097	976.65	945.226	983.887	960.716	1001.77	929.535	935.54	944.758	925.981	920.526
RAB2A	Rab2a	ENSMUSG00000047187	2978.16	0.0664835	1.04716	0.0890165	0.849418	2983.84	3189.34	2948.01	3018.18	3093.42	2962.16	3031.18	2901.28	2965.3	2688.89
SIK2	Sik2	ENSMUSG00000037112	823.889	0.243419	1.18379	0.089034	0.849418	668.865	941.976	913.476	859.855	1080.75	593.312	626.88	783.054	1083.94	686.785
CDH24	Cdh24	ENSMUSG00000059674	256.728	-0.153127	-1.11198	0.08909	0.849418	237.474	237.923	254.368	226.237	258.686	247.949	235.191	327.726	259.557	282.166
ETNK1	Etnk1	ENSMUSG00000030275	7536.68	0.0555565	1.03926	0.0891617	0.849418	7696.18	7916.62	7703.11	7631.87	7468.13	7568.11	7411.87	7204.97	7753.4	7012.52
RASSF10	Rassf10	ENSMUSG00000098132	18.498	-0.45151	-1.36747	0.0892115	0.849418	19.0309	12.2441	14.3664	13.3255	18.9966	20.9225	15.2421	27.9406	26.0428	16.8681
TLR3	Tlr3	ENSMUSG00000031639	184.91	-0.250634	-1.18973	0.089229	0.849418	165.601	168.121	160.022	147.595	200.378	161.976	248.566	203.224	251.672	141.945
MCCC1	Mccc1	ENSMUSG00000027709	480.555	0.147351	1.10753	0.089438	0.849659	552.76	501.148	437.603	439.974	596.877	452.6	410.926	476.603	454.289	482.774
SLITRK3	Slitrk3	ENSMUSG00000048304	1019.24	0.0765622	1.0545	0.089531	0.849659	981.892	999.324	1063.86	1084.26	1094.37	1002.36	1036.87	959.129	994.007	976.283
SNAPC3	Snapc3	ENSMUSG00000028483	410.877	0.142977	1.10418	0.0895823	0.849659	456.819	477.056	430.618	369.456	427.733	356.677	351.366	423.606	442.773	372.665
KRT80	Krt80	ENSMUSG00000037185	85.548	-0.504475	-1.41861	0.089614	0.849659	54.7673	87.0853	77.0246	89.9493	45.2423	124.272	123.996	42.1364	52.7348	158.272
PTPN12	Ptpn12	ENSMUSG00000028771	642.585	0.178713	1.13187	0.0896617	0.849659	796.43	580.122	595.012	683.563	755.301	527.043	553.603	763.468	611.078	560.234
POFUT2	Pofut2	ENSMUSG00000020260	480.283	-0.128219	-1.09294	0.0896701	0.849659	432.238	425.458	486.84	501.33	448.177	510.776	415.136	538.928	516.418	527.529
BCL2L12	Bcl2l12	ENSMUSG00000003190	22.9339	0.424289	1.34191	0.0897401	0.849659	21.8913	16.7995	30.6748	38.5404	23.4051	20.2288	20.2625	18.2966	16.0005	23.2391
CNTN4	Cntn4	ENSMUSG00000064293	842.706	0.143783	1.1048	0.0897911	0.849659	805.993	1042.61	834.295	962.74	781.894	823.483	900.024	692.742	816.993	766.289
GATD1	Gatd1	ENSMUSG00000051007	283.271	-0.184775	-1.13664	0.0898297	0.849659	263.834	256.456	278.747	270.084	255.512	278.068	342.199	255.026	250.454	382.335
VWA5A	Vwa5a	ENSMUSG00000023186	200.052	-0.140078	-1.10196	0.089848	0.849659	188.223	179.422	190.31	177.801	213.142	208.197	206.166	229.808	204.815	202.635
EHBP1	Ehbp1	ENSMUSG00000042302	892.78	0.104107	1.07483	0.089852	0.849659	895.359	913.245	840.204	948.59	1022.46	854.815	860.192	956.863	822.591	813.481
BEX2	Bex1	ENSMUSG00000050071	659.128	0.110429	1.07955	0.0899935	0.850526	686.212	721.32	622.689	636.567	755.767	651.936	585.518	664.326	666.295	600.647
CLN8	Cln8	ENSMUSG00000026317	357.925	0.122191	1.08839	0.0902756	0.85272	367.847	362.077	354.31	435.417	347.345	361.998	354.735	333.045	339.626	322.846
SERINC2	Serinc2	ENSMUSG00000023232	93.7604	0.272683	1.20805	0.090503	0.854001	126.952	93.1094	118.293	93.2857	81.2235	79.2891	119.811	73.514	72.0304	80.0956
PWWP2A	Pwwp2a	ENSMUSG00000044950	353.544	0.0996888	1.07154	0.0906139	0.854001	369.855	378.125	348.359	365.414	367.517	337.322	338.385	352.301	338.991	339.17
MTUS2	Mtus2	ENSMUSG00000029651	814.029	-0.0971984	-1.06969	0.0906189	0.854001	733.728	859.665	745.599	829.699	767.991	843.674	877.631	787.873	799.796	894.635
ZFP62	Zfp62	ENSMUSG00000046311	638.79	0.107513	1.07737	0.0907336	0.854001	671.163	667.034	711.306	606.91	657.928	584.997	550.59	673.895	612.282	651.798
PSMB1	Psmb1	ENSMUSG00000014769	1117.53	0.0662404	1.04698	0.0907713	0.854001	1162.5	1179.4	1116.83	1114.11	1146.41	1102.33	1125.45	1056.4	1110.24	1061.61
LBHD2	Lbhd2	ENSMUSG00000087075	20.6106	-0.759221	-1.69258	0.090778	0.854001	15.0844	15.0724	19.2946	12.529	14.5702	8.03927	7.0881	62.0432	29.931	22.4536
ANKDD1A	Ankdd1a	ENSMUSG00000066510	12.6243	-0.546114	-1.46015	0.0908804	0.854001	9.48672	9.40487	10.9171	9.81708	11.1777	23.4612	16.9618	13.8884	12.3164	8.81197
NFATC3	Nfatc3	ENSMUSG00000031902	237.612	-0.140222	-1.10207	0.0910214	0.854001	205.522	205.46	241.783	247.53	227.686	257.675	233.154	257.162	227.771	272.38
NR2F2	Nr2f2	ENSMUSG00000030551	157.109	-0.309875	-1.2396	0.0910267	0.854001	149.211	123.448	110.709	164.815	153.326	136.783	108.21	262.06	175.694	186.837
TNS3	Tns3	ENSMUSG00000020422	1433.39	-0.120861	-1.08738	0.0910327	0.854001	1548.7	1393.2	1486.15	1231.91	1213.04	1479.7	1384.49	1636.8	1416.72	1543.18
DAB1	Dab1	ENSMUSG00000028519	1961.53	0.065195	1.04623	0.0910623	0.854001	1918.77	2121.44	1996.48	2003.99	1991.68	1893.42	1810.63	1998.31	1913.63	1966.91
CAVIN2	Cavin2	ENSMUSG00000045954	172.796	-0.188937	-1.13992	0.0910627	0.854001	184.881	156.713	155.637	158.007	154.639	221.349	162.017	147.482	178.797	208.437
RGS14	Rgs14	ENSMUSG00000052087	729.801	0.133234	1.09675	0.0910889	0.854001	749.529	701.53	819.178	792.521	752.571	833.056	717.095	599.053	633.707	699.768
PTOV1	Ptov1	ENSMUSG00000038502	1718.02	-0.0879271	-1.06284	0.0911121	0.854001	1697.05	1559.3	1672.23	1749.92	1648.16	1718.21	1678.45	1874.84	1647.92	1934.08
PTDSS1	Ptdss1	ENSMUSG00000021518	854.345	0.118585	1.08567	0.0912407	0.854267	984.789	800.176	843.12	806.876	1012.8	808.961	846.071	828.387	846.471	765.8
DIMT1	Dimt1	ENSMUSG00000021692	262.415	0.162898	1.11953	0.091299	0.854344	334.891	271.794	251.144	260.661	267.791	256.466	216.208	296.052	233.233	235.909
STARD8	Stard8	ENSMUSG00000031216	741.828	-0.207759	-1.15489	0.0913705	0.854428	582.698	741.613	656.219	701.27	758.679	721	722.784	1070.48	592.643	870.894
TNFSF12-TNFSF13	Tnfsfm13	ENSMUSG00000018752	41.8269	0.282671	1.21645	0.0914081	0.854428	51.3356	46.0924	44.9505	40.2835	46.3298	40.924	45.7203	35.1664	32.7193	34.7468
IFI44	Ifi44	ENSMUSG00000028037	7.13406	-0.691743	-1.61523	0.0917581	0.856901	4.51746	3.63519	5.1267	7.24962	6.05468	8.37935	5.20213	7.28445	10.6061	13.2849
SCN7A	Scn7a	ENSMUSG00000034810	74.4204	-0.286277	-1.21949	0.0918427	0.856901	73.0828	89.1549	45.7555	77.5006	51.7755	77.3151	92.2396	76.4625	71.5325	89.3852
SELENOO	Selenoo	ENSMUSG00000035757	321.474	-0.122424	-1.08856	0.0919864	0.857016	336.511	319.265	317.331	286.811	281.27	320.733	347.009	366.311	318.748	320.746
IFT140	Ift140	ENSMUSG00000024169	579.765	-0.098593	-1.07073	0.0921	0.857606	587.159	548.973	543.527	601.963	521.169	587.967	562.68	610.878	586.693	646.64
SAMSN1	Samsn1	ENSMUSG00000022876	33.2544	-0.465856	-1.38114	0.0923342	0.858849	17.4433	33.1209	26.9788	26.5843	35.5857	26.9457	20.4119	60.4598	51.147	33.8668
RASSF3	Rassf3	ENSMUSG00000025795	351.661	-0.20686	-1.15417	0.0926032	0.860413	338.856	291.456	336.281	368.854	295.24	404.44	492.734	310.225	289.672	388.856
ATP10A	Atp10a	ENSMUSG00000025324	407.197	-0.158871	-1.11641	0.0927128	0.860962	397.908	385.376	357.876	400.629	383.498	440.599	363.175	443.03	367.458	532.424
AKAP12	Akap12	ENSMUSG00000038587	495.656	-0.153133	-1.11198	0.0928377	0.861204	478.097	472.011	456.066	444.133	497.371	471.299	414.434	630.245	535.131	557.775
IRAK4	Irak4	ENSMUSG00000059883	31.1501	-0.419693	-1.33764	0.0929391	0.861204	30.3122	42.1854	17.1933	21.2606	23.9742	30.4551	48.8232	31.2351	40.6873	25.3743
ACADM	Acadm	ENSMUSG00000062908	478.643	-0.194282	-1.14415	0.0929525	0.861204	550.804	388.738	403.284	357.849	534.51	530.895	425.043	550.076	558.466	486.766
C14orf28	Gm527	ENSMUSG00000047227	44.2086	0.353582	1.27773	0.0929912	0.861204	43.0889	46.7817	59.9919	34.9072	63.109	25.5514	49.957	40.8614	38.6726	39.1648
LRRC8A	Lrrc8a	ENSMUSG00000007476	746.516	-0.159248	-1.1167	0.0932045	0.862297	881.366	673.149	644.364	716.549	614.617	790.559	752.002	797.004	679.917	915.635
VIPAS39	Vipas39	ENSMUSG00000021038	846.633	-0.0917114	-1.06563	0.0933239	0.862879	747.977	828.58	818.915	888.08	811.644	899.343	876.889	923.925	865.842	805.129
CFAP43	Cfap43	ENSMUSG00000044948	14.2205	0.542532	1.45653	0.0937114	0.865329	20.7931	14.0475	15.7671	17.9341	15.8385	22.7351	7.83234	4.23461	10.1632	12.8597
COL23A1	Col23a1	ENSMUSG00000063564	261.134	-0.30618	-1.23643	0.0937523	0.865329	250.656	255.672	175.443	223.962	263.353	174.333	207.143	400.42	354.979	305.384
EDC4	Edc4	ENSMUSG00000036270	1167.04	-0.110169	-1.07935	0.0938279	0.865329	1237.92	990.366	1050.64	1208.05	1126.61	1161.89	1109.88	1257.44	1211.02	1316.56
CDC123	Cdc123	ENSMUSG00000039128	772.862	0.12429	1.08997	0.0939537	0.865329	811.262	919.658	707.445	811.269	785.34	809.342	638.947	729.21	785.713	730.436
WNK2	Wnk2	ENSMUSG00000037989	3300.18	-0.100953	-1.07248	0.0939842	0.865329	3286.39	3243.69	3210.54	3214.72	2971.17	3376.21	3670.39	3049.34	3147.35	3832.03
PRKCG	Prkcg	ENSMUSG00000078816	5720.99	0.14885	1.10869	0.0939919	0.865329	6220.04	5832.98	5411.3	6699.93	5916.42	5713.13	5533.51	4416.48	4843.96	6622.19
BLOC1S6	Bloc1s6	ENSMUSG00000005804	355.725	0.149514	1.1092	0.0939946	0.865329	356.787	365.152	371.288	365.953	407.816	267.55	351.841	381.643	372.044	317.178
IRGM	Irgm1	ENSMUSG00000046879	121.04	-0.190882	-1.14146	0.0941178	0.865447	107.551	113.845	101.33	128.65	112.457	116.436	121.089	161.81	124.406	122.826
MALSU1	Malsu1	ENSMUSG00000029815	128.341	-0.220817	-1.16539	0.0941203	0.865447	126.19	108.749	136.602	110.165	108.504	111.499	184.525	116.555	133.321	147.303
C1orf53	2310009B15Rik	ENSMUSG00000079283	72.9985	0.227282	1.17063	0.0942592	0.865447	67.389	99.0013	68.5736	75.2648	84.6169	67.5085	63.6758	64.0576	64.1246	75.7727
MARS1	Mars1	ENSMUSG00000040354	734.545	-0.159023	-1.11653	0.0943797	0.865447	763.409	704.304	540.886	775.885	689.156	737.13	693.61	817.199	720.043	903.824
NFKBID	Nfkbid	ENSMUSG00000036931	48.2342	0.288592	1.22145	0.0944888	0.865447	41.799	66.7399	52.712	50.8384	52.925	49.5327	52.6725	34.8713	35.2071	45.0443
PPARA	Ppara	ENSMUSG00000022383	42.2976	-0.416244	-1.33445	0.0944927	0.865447	28.7692	39.4392	33.5872	46.0769	29.6978	77.1852	63.4281	28.7355	33.7729	42.2842
GLT8D1	Glt8d1	ENSMUSG00000021916	445.772	-0.162947	-1.11957	0.0945173	0.865447	453.649	391.796	425.681	377.267	453.181	392.011	466.004	560.892	529.284	407.951
CHRNA3	Chrna3	ENSMUSG00000032303	29.9879	-0.662488	-1.58281	0.0945909	0.865447	21.5736	27.5224	21.1396	17.1063	28.831	16.561	9.34039	77.4778	45.7398	34.5872
MTHFD1	Mthfd1	ENSMUSG00000021048	604.203	-0.115979	-1.08371	0.0948785	0.865447	568.474	629.776	589.423	587.366	528.919	683.747	535.702	626.541	623.87	668.206
ICE1	Ice1	ENSMUSG00000034525	3078.86	0.197669	1.14684	0.0948985	0.865447	2692.21	2594.93	4046.4	4257.33	2855.25	2924.73	2547.29	2941.49	2995.41	2933.58
DUSP10	Dusp10	ENSMUSG00000039384	112.125	-0.214802	-1.16054	0.0950601	0.865447	97.0954	117.634	112.906	77.74	112.944	119.606	124.455	140.848	101.056	116.963
DUSP12	Dusp12	ENSMUSG00000026659	192.691	0.142411	1.10375	0.0950865	0.865447	209.483	182.742	209.508	199.092	210.244	189.847	180.233	162.968	205.549	177.242
CECR2	Cecr2	ENSMUSG00000071226	82.5549	0.4048	1.3239	0.0951732	0.865447	126.729	110.525	77.9242	45.387	110.564	52.1364	55.8734	103.972	80.7399	61.6987
ELF1	Elf1	ENSMUSG00000036461	102.716	0.178392	1.13162	0.0952498	0.865447	108.713	111.852	106.086	114.716	104.34	109.847	92.059	89.8931	91.634	98.0241
PTMS	Ptms	ENSMUSG00000030122	6313.29	0.0652959	1.0463	0.095268	0.865447	6722.79	6252.79	6350.14	6490.75	6464.59	6381.59	6461.29	5644.21	6114.55	6250.24
SV2A	Sv2a	ENSMUSG00000038486	6200.73	-0.0769952	-1.05482	0.0952886	0.865447	5954.41	5991.45	6085.97	6137.18	6008.77	5933.3	5904.63	6771.71	6293.83	6926.07
HERPUD1	Herpud1	ENSMUSG00000031770	730.887	-0.115392	-1.08327	0.0952985	0.865447	748.938	680.86	722.877	610.998	745.673	784.804	783.702	681.78	718.328	830.913
HSBP1	Hsbp1	ENSMUSG00000031839	2620.09	0.0629512	1.0446	0.0953164	0.865447	2614.15	2579.15	2590.13	2757.11	2836.06	2544.25	2679.32	2532.22	2578.41	2490.07
PDCD4	Pdcd4	ENSMUSG00000024975	959.392	0.077098	1.05489	0.0954287	0.865447	952.301	1040.03	981.59	924.475	1025.96	913.171	934.406	978.052	904.516	939.423
NOP53	Nop53	ENSMUSG00000041560	870.985	0.10976	1.07905	0.0955294	0.865447	935.945	902.301	958.136	815.354	910.053	955.123	743.727	824.348	809.158	855.707
RAB3B	Rab3b	ENSMUSG00000003411	933.394	-0.190309	-1.14101	0.0956928	0.865447	873.653	871.565	842.799	821.239	950.7	791.297	757.739	1287.64	1073.38	1063.93
JAKMIP3	Jakmip3	ENSMUSG00000056856	674.067	-0.112952	-1.08144	0.0957433	0.865447	640.609	700.866	669.962	653.617	575.734	777.077	745.934	655.821	674.138	646.918
HACL1	Hacl1	ENSMUSG00000021884	59.012	-0.258542	-1.19627	0.0957492	0.865447	61.3453	58.205	43.1639	51.689	54.5885	53.5975	82.5154	61.1805	62.9409	60.8939
ATPSCKMT	Atpsckmt	ENSMUSG00000039065	214.29	0.158265	1.11594	0.095757	0.865447	198.167	210.738	223.854	256.857	238.488	217.7	208.378	166.908	200.94	220.867
KANSL1L	Kansl1l	ENSMUSG00000026004	207.791	0.218534	1.16355	0.0958217	0.865447	240.431	211.551	221.76	219.934	225.292	138.014	153.81	201.38	244.083	221.654
ARPC1B	Arpc1b	ENSMUSG00000029622	211.564	-0.181793	-1.13429	0.0958354	0.865447	259.434	202.683	179.268	181.945	173.254	229.998	201.474	255.205	227.602	204.779
B4GALT7	B4galt7	ENSMUSG00000021504	246.84	-0.140619	-1.10238	0.0958901	0.865447	222.304	241.238	245.625	267.966	197.361	262.201	260.303	267.894	252.547	250.964
RAB31	Rab31	ENSMUSG00000056515	1050.74	-0.075453	-1.05369	0.0959246	0.865447	1009.61	1049.12	1045.44	1025.13	987.069	1059.8	1129.24	1067.18	1003.94	1130.87
RCHY1	Rchy1	ENSMUSG00000029397	370.024	0.106354	1.0765	0.096	0.865447	377.841	361.692	406.908	384.809	384.881	369.114	332.408	381.428	368.062	333.098
CEP170B	Cep170b	ENSMUSG00000072825	4424.73	-0.124018	-1.08977	0.0960571	0.865447	4686.06	4075.3	4327.93	4271.76	3813.7	4827.62	5174.73	3811.8	4387.7	4870.7
SNRNP35	Snrnp35	ENSMUSG00000029402	98.3875	-0.199633	-1.14841	0.0960658	0.865447	91.3013	70.4171	98.1241	105.544	89.9823	102.457	112.842	111.525	108.688	92.9936
TESK1	Tesk1	ENSMUSG00000028458	1467.04	-0.0696342	-1.04945	0.0961284	0.865447	1491.84	1406.54	1432.76	1465.72	1362.81	1515.66	1586.99	1409.49	1485.59	1513.01
NR3C2	Nr3c2	ENSMUSG00000031618	540.092	0.106199	1.07639	0.0961382	0.865447	579.734	592.674	554.059	501.239	572.673	538.865	522.03	559.153	513.656	466.833
ANKRD63	Ankrd63	ENSMUSG00000078137	888.193	0.181657	1.13419	0.0962241	0.865521	884.046	956.448	1086.22	792.883	1000.28	971.673	765.606	836.061	963.716	624.994
GUCY2GP	Gucy2g	ENSMUSG00000055523	135.29	-0.243454	-1.18382	0.0962479	0.865521	114.665	84.8881	143.349	145.991	127.953	119.242	136.625	183.223	132.216	164.746
COL9A3	Col9a3	ENSMUSG00000027570	174.984	-0.202809	-1.15094	0.0964357	0.865693	178.509	142.428	173.972	145.844	172.4	183.256	132.662	208.004	192.267	220.493
NSMCE3	Nsmce3	ENSMUSG00000070520	312.766	0.118275	1.08544	0.096451	0.865693	305.866	315.864	316.878	351.552	336.15	274.508	325.804	279.381	309.647	312.006
ANKRD34B	Ankrd34b	ENSMUSG00000045034	305.579	0.115305	1.0832	0.0964789	0.865693	296.353	340.651	332.9	295.086	325.167	302.729	296.849	272.285	284.981	308.784
PCDHGA6	Pcdhga6	ENSMUSG00000103793	442.595	-0.154533	-1.11306	0.0965328	0.865693	403.342	437.591	431.427	469.188	352.518	487.294	533.451	454.934	477.083	379.123
OSBPL3	Osbpl3	ENSMUSG00000029822	830.053	-0.144811	-1.10559	0.0965999	0.865693	738.218	814.82	828.193	740.739	818.419	729.537	856.014	1035.37	764.23	974.993
DYNC1LI2	Dync1li2	ENSMUSG00000035770	3936.35	0.0572846	1.04051	0.0966222	0.865693	4055.61	4057.51	4016.2	4137.77	3814.44	3856.87	3846.38	3658.17	4026.03	3894.55
DNAJA1	Dnaja1	ENSMUSG00000028410	4148.54	0.077734	1.05536	0.0968164	0.865728	4012.89	4577.6	4223.78	4071.86	4413.38	4370.9	4048.38	4032.75	3930.77	3803.07
SPIN4	Spin4	ENSMUSG00000071722	11.6926	0.525781	1.43971	0.0969802	0.865808	16.3348	16.3402	11.4197	9.86989	15.2215	9.19092	8.06815	12.6275	10.2737	7.58016
NDUFB7	Ndufb7	ENSMUSG00000033938	678.645	-0.0884028	-1.06319	0.0971955	0.865808	662.989	623.891	708.539	662.417	627.995	721.188	706.419	737.972	669.625	665.417
OGA	Oga	ENSMUSG00000025220	3772.49	0.0758713	1.054	0.0972074	0.865808	3947.19	4081.53	3835.74	3855.48	3643	3740.32	3835.08	3596.49	3852.39	3337.66
ASPSCR1	Aspscr1	ENSMUSG00000025142	351.636	-0.114206	-1.08238	0.0972841	0.865808	346.74	325.801	325.013	369.664	321.26	368.913	361.72	384.097	328.898	384.255
JPH1	Jph1	ENSMUSG00000042686	307.174	0.194272	1.14415	0.0973176	0.865808	319.042	374.987	275.754	347.891	321.783	348.104	329.409	228.453	234.144	292.169
PACS2	Pacs2	ENSMUSG00000021143	2262.26	-0.0980507	-1.07033	0.0973898	0.865808	2069.72	2134.71	2309.32	2114.9	2296.4	2651.73	2160.89	2192.79	2456.73	2235.35
CASKIN2	Caskin2	ENSMUSG00000034471	525.989	-0.130822	-1.09492	0.0974479	0.865808	551.981	459.279	484.062	542.482	473.518	538.968	472.36	636.275	533.001	567.971
CYB5RL	Cyb5rl	ENSMUSG00000028621	50.4762	-0.332424	-1.25913	0.0974545	0.865808	30.8307	60.8034	41.4984	41.2268	50.2411	79.5937	46.7124	41.496	60.0168	52.3424
SCHIP1	Schip1	ENSMUSG00000027777	2694.74	0.08006	1.05706	0.0974979	0.865808	2812.43	2661.28	2686.79	2866.63	2816.74	2634.76	2913.72	2395.25	2561.22	2598.57
MRPL47	Mrpl47	ENSMUSG00000037531	182.013	-0.197617	-1.1468	0.0976147	0.866388	166.015	202.345	129.858	151.667	199.331	181.701	225.421	186.95	196.152	180.686
EQTN	Eqtn	ENSMUSG00000028575	9.22876	-0.589828	-1.50507	0.0977202	0.866388	8.83324	6.74175	4.75567	10.8791	5.96705	10.3855	9.2743	10.3985	13.2759	11.7765
PPP1R21	Ppp1r21	ENSMUSG00000034709	1024.31	0.106623	1.0767	0.0978821	0.866388	1153.93	956.247	1116.06	1093.51	992.776	1084.76	952.607	930.318	1043.72	919.155
MYG1	Myg1	ENSMUSG00000001285	377.702	0.109735	1.07903	0.0980997	0.866388	411.586	423.355	380.537	362.04	388.035	338.082	345.241	360.562	377.277	390.307
RGS19	Rgs19	ENSMUSG00000002458	198.144	0.193376	1.14344	0.0981652	0.866388	258.451	187.348	189.458	217.811	202.281	182.238	229.568	171.219	148.405	194.656
GRIN1	Grin1	ENSMUSG00000026959	9514.33	-0.0853445	-1.06094	0.0981809	0.866388	9086.23	9225.38	9316.95	9746.94	8789.93	9768.92	10108.4	9291.14	8895.47	10913.9
PLEKHN1	Plekhn1	ENSMUSG00000078485	924.599	-0.0859192	-1.06136	0.0982705	0.866388	918.395	848.201	955.484	900.864	861.997	921.248	898.109	1027.91	992.671	921.108
COMMD9	Commd9	ENSMUSG00000027163	190.534	0.18741	1.13872	0.0982913	0.866388	221.803	195.632	173.345	194.517	228.409	141.057	163.16	216.83	177.975	192.611
TMEM74	Tmem74	ENSMUSG00000054409	191.878	0.168072	1.12356	0.0983068	0.866388	202.504	234.461	174.319	211.711	193.337	201.846	205.7	152.851	171.114	170.94
FBXO46	Fbxo46	ENSMUSG00000050428	173.307	0.18033	1.13314	0.0983444	0.866388	198.972	172.899	170.785	209.158	169.676	177.941	149.802	157.352	134.451	192.03
RPS6KA2	Rps6ka2	ENSMUSG00000023809	1648.21	0.0932679	1.06678	0.0983657	0.866388	1746.53	1648.19	1690.82	1681.71	1739.99	1683.57	1715.79	1356.83	1585.21	1633.43
HPS5	Hps5	ENSMUSG00000014418	280.614	-0.203068	-1.15114	0.0983672	0.866388	239.102	252.903	303.501	257.678	247.982	237.805	263.365	411.457	316.082	276.263
TSPAN9	Tspan9	ENSMUSG00000030352	556.603	-0.164807	-1.12102	0.0985785	0.866388	522.552	546.884	480.352	487.492	586.221	597.434	473.814	729.289	624.086	517.903
PLEKHG1	Plekhg1	ENSMUSG00000040624	351.45	-0.135289	-1.09831	0.0985946	0.866388	319.985	343.657	314.729	377.93	318.372	367.504	429.722	316.605	362.549	363.443
CTSD	Ctsd	ENSMUSG00000007891	4416.54	-0.0623381	-1.04416	0.098622	0.866388	4315.83	4239.53	4466.96	4359.91	4218.57	4807.44	4646.97	4439.14	4227.63	4443.42
SUPT20H	Supt20	ENSMUSG00000027751	756.278	-0.113612	-1.08193	0.0986979	0.866388	820.52	689.617	690.315	713	723.31	737.698	682.934	853.29	833.242	818.857
HDAC11	Hdac11	ENSMUSG00000034245	2872.4	-0.0597644	-1.0423	0.0987153	0.866388	3000.94	2710.84	2824.57	2772.26	2759.8	3035.53	2881.53	2861.92	2861.03	3015.54
ETNPPL	Etnppl	ENSMUSG00000019232	525.027	-0.234871	-1.1768	0.0987255	0.866388	584.929	582.479	413.634	336.941	497.852	655.054	422.916	540.148	547.649	668.67
ZFP30	Zfp30	ENSMUSG00000047473	205.176	0.138947	1.1011	0.0987507	0.866388	213.297	214.496	207.897	220.076	217.387	212.193	184.675	222.227	174.649	184.867
EYA4	Eya4	ENSMUSG00000010461	91.4816	-0.221715	-1.16612	0.0987721	0.866388	81.1704	99.7733	71.5842	90.2181	80.2805	112.089	110.561	83.5028	80.351	105.285
EIF2S1	Eif2s1	ENSMUSG00000021116	544.223	0.0880605	1.06294	0.0988225	0.866388	536.037	594.022	522.716	579.733	570.734	532.211	532.176	539.267	527.427	507.91
HCN2	Hcn2	ENSMUSG00000020331	1689.18	-0.090577	-1.0648	0.098882	0.866388	1676.95	1602.77	1772.84	1612.53	1516.28	1817.37	1896.82	1590.28	1723.47	1682.54
TUBB	Tubb5	ENSMUSG00000001525	6679.51	0.0564424	1.0399	0.0991076	0.867032	6664.59	6918.52	6532.75	7202.15	6728.33	6402.29	6820.81	6649.91	6339.22	6536.53
HLCS	Hlcs	ENSMUSG00000040820	215.451	-0.202276	-1.15051	0.0991492	0.867032	157.532	204.017	219.898	169.786	251.033	277.544	226.633	199.029	224.956	224.077
DIO3	Dio3	ENSMUSG00000075707	30.1467	0.433848	1.35083	0.0992077	0.867032	32.7071	31.367	16.0248	35.6792	56.4632	27.8116	22.3607	25.6037	28.554	24.8955
GRP	Grp	ENSMUSG00000024517	78.9953	0.348016	1.27281	0.0992571	0.867032	113.995	110.361	44.0675	96.0857	79.4938	70.7191	78.7337	48.2084	79.2481	69.0403
DNAJC7	Dnajc7	ENSMUSG00000014195	2557.53	0.0631515	1.04475	0.0992704	0.867032	2681.62	2521.2	2700.35	2604.13	2562.19	2637.81	2474.73	2394.55	2593.19	2405.52
ZSCAN2	Zscan2	ENSMUSG00000038797	126.259	0.17709	1.1306	0.0993586	0.867032	138.339	140.429	139.02	132.076	120.421	141.622	125.593	101.353	110.066	113.672
HIPK2	Hipk2	ENSMUSG00000061436	1941.05	-0.0953248	-1.06831	0.0993638	0.867032	1996.08	1916.17	1989.34	1736.77	1750.37	2156.33	1867.45	2093.08	1846.72	2058.17
ICAM5	Icam5	ENSMUSG00000032174	3141.82	0.0564946	1.03994	0.0995593	0.867469	3148.85	3173.3	3187.46	3294.18	3207.3	2945.8	3122.84	3219.8	2954.91	3163.78
ZCWPW1	Zcwpw1	ENSMUSG00000037108	93.1397	0.210021	1.1567	0.0995714	0.867469	103.07	93.5833	123.905	97.2646	83.491	88.1182	73.3458	84.0085	92.8765	91.7343
ANKEF1	Ankef1	ENSMUSG00000074771	11.7919	0.527454	1.44138	0.0995938	0.867469	13.1076	18.0161	13.9827	15.5156	9.41386	12.7184	8.88519	10.4497	8.8516	6.97821
NOP10	Nop10	ENSMUSG00000027133	259.191	-0.144909	-1.10566	0.099629	0.867469	279.483	229.498	214.338	242.032	264.862	271.426	312.642	247.309	274.257	256.069
SFPQ	Sfpq	ENSMUSG00000028820	3612.76	0.096448	1.06914	0.0997639	0.867586	3759.07	3643.25	3828.21	3526.76	3910.26	3245.98	3100.58	3881.86	3741.3	3490.3
KCTD10	Kctd10	ENSMUSG00000001098	797.475	0.0723752	1.05145	0.0999863	0.867586	842.699	809.71	803.067	842.937	789.293	768.817	812.021	768.315	777.791	760.099
ALOXE3	Aloxe3	ENSMUSG00000020892	81.0834	-0.367706	-1.2903	0.100062	0.867586	92.4032	49.3125	55.6849	81.0514	74.0158	79.2607	131.247	55.244	70.8141	121.801
KYAT3	Kyat3	ENSMUSG00000040213	73.2365	0.236474	1.17811	0.100073	0.867586	84.702	85.5515	87.8203	83.2303	57.2888	69.7829	60.3093	65.4235	73.594	64.6621
TGFBI	Tgfbi	ENSMUSG00000035493	65.4066	-0.258026	-1.19584	0.100098	0.867586	58.7991	71.1154	46.4129	52.846	69.5225	66.7405	57.3486	85.1812	79.5937	66.5064
TIFAB	Tifab	ENSMUSG00000049625	47.3391	-0.298167	-1.22958	0.100163	0.867586	43.5754	42.9705	41.279	34.6983	49.257	54.8998	52.9091	58.6157	60.9197	34.2668
AMPD3	Ampd3	ENSMUSG00000005686	489.309	-0.103019	-1.07402	0.10024	0.867586	496.978	453.917	471.326	444.731	495.468	492.327	451.29	513.988	539.531	533.537
BUD13	Bud13	ENSMUSG00000032077	181.936	0.194689	1.14448	0.100244	0.867586	255.7	186.082	199.379	187.519	147.633	168.699	155.704	178.399	159.059	181.184
C2orf69	1700066M21Rik	ENSMUSG00000038323	342.771	0.133229	1.09675	0.10037	0.867586	355.191	376.073	351.85	372.291	337.789	322.139	392.255	280.643	335.358	304.125
LRRC45	Lrrc45	ENSMUSG00000025145	874.092	-0.0953728	-1.06834	0.100385	0.867586	889.046	849.891	857.679	897.619	735.696	862.407	936.121	894.35	879.567	938.54
GTPBP4	Gtpbp4	ENSMUSG00000021149	493.694	-0.149689	-1.10933	0.100388	0.867586	566.771	425.375	402.903	482.725	464.966	480.796	488.563	576.838	576.392	471.609
ZMYM3	Zmym3	ENSMUSG00000031310	2787.25	0.0834459	1.05955	0.100493	0.867586	2885.98	2748.03	2954.52	2725.37	3022.3	2832.61	2400.67	2871.24	2688.63	2743.16
NT5DC2	Nt5dc2	ENSMUSG00000071547	84.0427	-0.383488	-1.30449	0.100516	0.867586	56.8447	76.0336	69.3989	62.7657	99.1173	76.955	44.6457	140.758	104.166	109.742
TRMT10A	Trmt10a	ENSMUSG00000004127	95.4926	-0.246728	-1.18651	0.100516	0.867586	88.043	76.5105	99.1792	73.2985	98.2322	83.2914	120.201	89.7533	91.7243	134.693
CAPN15	Capn15	ENSMUSG00000037326	1079.71	-0.104856	-1.07539	0.100752	0.867586	1023.4	1092.42	1162.27	1011.44	917.699	1212.15	1055.35	1050.88	1137.38	1134.15
TTC30B	Ttc30b	ENSMUSG00000075273	221.271	0.155637	1.11391	0.100822	0.867586	200.415	275.125	195.917	241.631	252.595	201.508	211.483	221.422	209.832	202.78
CTC1	Ctc1	ENSMUSG00000020898	582.785	-0.150082	-1.10963	0.100871	0.867586	626.666	512.947	481.627	478.766	665.588	570.148	642.447	572.824	646.533	630.308
PPIG	Ppig	ENSMUSG00000042133	1205.59	-0.0870244	-1.06218	0.100911	0.867586	1127.89	1159.48	1174.04	1148.6	1235.56	1295.45	1249.15	1126.8	1355.57	1183.41
MEGF8	Megf8	ENSMUSG00000045039	3188.26	-0.0934069	-1.06689	0.101061	0.867586	3348.14	2892.94	3210.73	3089.02	2885.76	3501.26	3489.51	2964.42	3115.62	3385.17
MKS1	Mks1	ENSMUSG00000034121	82.8096	-0.266813	-1.20315	0.101077	0.867586	88.3301	58.0614	84.1282	73.405	72.1279	116.679	74.7518	67.8168	108.511	84.2845
TMEM81	Tmem81	ENSMUSG00000048174	46.5058	0.277148	1.2118	0.101093	0.867586	59.1947	51.1202	50.5955	53.9823	40.8752	54.3653	36.762	37.7724	39.6048	40.7861
DYNLT3	Dynlt3	ENSMUSG00000031176	1718.43	0.0914934	1.06547	0.101148	0.867586	1666.44	1893.26	1714.64	1786.84	1803.13	1776.69	1776.61	1539.91	1717.42	1509.33
NHSL2	Nhsl2	ENSMUSG00000079481	1517.18	-0.104586	-1.07519	0.101157	0.867586	1515.25	1679.39	1405.96	1343.82	1373.32	1630.4	1705.45	1469.81	1567.55	1480.86
AP1G1	Ap1g1	ENSMUSG00000031731	1913.8	0.100905	1.07245	0.101301	0.867747	1730.4	2276.49	1856.86	2046.85	1997.37	1852.49	1744.68	1876.99	1892.69	1863.14
EGR4	Egr4	ENSMUSG00000071341	326.876	0.130784	1.09489	0.101303	0.867747	310.763	370.542	352.062	304.519	372.479	319.108	292.559	280.827	332.546	333.359
RTN4	Rtn4	ENSMUSG00000020458	8847.86	0.0459851	1.03239	0.101356	0.867747	8841.1	8775.65	9051.87	9114.94	9144.51	8794.64	9101.53	8675.38	8395.56	8583.47
WIZ	Wiz	ENSMUSG00000024050	982.225	-0.114703	-1.08275	0.101379	0.867747	919.005	915.304	950.325	1024.31	906.294	892.997	920.668	1162.06	1051.31	1079.99
PARP14	Parp14	ENSMUSG00000034422	74.9484	-0.210222	-1.15687	0.101525	0.868324	63.0028	65.0943	65.6777	84.493	67.8045	77.4831	79.2412	88.4829	82.3301	75.8738
GNA15	Gna15	ENSMUSG00000034792	24.4442	-0.409006	-1.32777	0.101572	0.868324	18.0105	20.6737	28.3547	15.8861	21.4874	19.6493	19.9205	31.2141	34.6681	34.5774
FZR1	Fzr1	ENSMUSG00000020235	909.278	0.0816288	1.05821	0.101646	0.868324	936.545	931.416	928.215	940.553	937.318	883.255	939.078	835.364	815.249	945.786
ZNF490	Zfp866	ENSMUSG00000043090	397.871	0.101278	1.07272	0.101672	0.868324	423.508	402.87	382.18	439.447	410.865	388.251	364.835	405.486	396.181	365.087
EIF4A1	Eif4a1	ENSMUSG00000059796	2925.73	0.0932834	1.0668	0.101902	0.868422	2910.63	3023.5	3053.06	2997.86	3112.77	2551.75	2677.62	3240.25	2965.63	2724.25
XRCC3	Xrcc3	ENSMUSG00000021287	113.272	-0.261426	-1.19866	0.101971	0.868422	80.131	97.1535	105.457	102.053	127.956	101.928	93.9661	175.013	127.769	121.294
ELOVL4	Elovl4	ENSMUSG00000032262	736.119	0.106795	1.07683	0.102071	0.868422	709.8	840.701	742.872	759.889	764.611	618.233	697.602	777.89	694.529	755.067
PRRT4	Prrt4	ENSMUSG00000079654	49.5272	-0.291968	-1.22431	0.102106	0.868422	45.6248	37.1973	50.7923	39.6938	48.7632	65.8436	36.6726	67.7234	49.6117	53.3496
COQ10B	Coq10b	ENSMUSG00000025981	288.732	0.145982	1.10648	0.102424	0.868422	327.593	360.545	268.848	260.556	303.815	295.042	255.984	258.952	275.652	280.329
SDC3	Sdc3	ENSMUSG00000025743	3651.99	-0.115341	-1.08323	0.102495	0.868422	3931.21	3268.08	3268.86	3506.61	3558.77	3690.07	3179.8	4195.68	3884.24	4036.55
CDK18	Cdk18	ENSMUSG00000026437	661.815	0.157967	1.11571	0.102554	0.868422	629.179	608.638	677.601	828.984	742.578	593.121	535.482	674.456	582.816	745.294
FKBP1B	Fkbp1b	ENSMUSG00000020635	348.961	0.11103	1.08	0.102595	0.868422	375.289	382.274	336.247	379.849	340.508	323.194	367.125	312.309	329.834	342.98
FIG4	Fig4	ENSMUSG00000038417	544.078	0.10135	1.07278	0.102607	0.868422	521.39	592.897	594.426	570.366	537.702	523.543	568.52	476.799	552.517	502.618
ASPA	Aspa	ENSMUSG00000020774	191.557	-0.168133	-1.1236	0.10264	0.868422	183.542	176.338	189.562	169.868	181.658	228.952	174.119	237.121	209.109	165.298
MYPOP	Mypop	ENSMUSG00000048481	550.713	-0.108119	-1.07782	0.102642	0.868422	506.846	524.565	546.753	542.084	527.734	608.562	624.567	522.579	504.1	599.338
AGFG1	Agfg1	ENSMUSG00000026159	1535.24	0.0787631	1.05611	0.102676	0.868422	1582.35	1719.39	1435.38	1638.26	1517.53	1463.16	1515.67	1458.86	1484.14	1537.63
FXYD5	Fxyd5	ENSMUSG00000009687	337.81	0.169281	1.1245	0.10269	0.868422	473.51	338.571	338.65	333.955	307.798	338.621	352.479	308.83	297.551	288.133
ZBTB41	Zbtb41	ENSMUSG00000033964	460.183	0.120984	1.08748	0.102693	0.868422	485.8	501.451	480.048	425.022	504.088	416.64	426.207	520.632	427.781	414.161
RNF145	Rnf145	ENSMUSG00000019189	1484.27	0.0798212	1.05689	0.102704	0.868422	1538.39	1703.65	1455.57	1446.22	1489.15	1482.36	1447.5	1438.24	1365.01	1476.65
POMC	Pomc	ENSMUSG00000020660	11.4737	0.542889	1.45689	0.102767	0.868422	8.94518	11.0758	12.6776	22.502	12.5298	9.88146	8.28697	8.43047	10.4603	9.94783
BCL9L	Bcl9l	ENSMUSG00000063382	1191.34	-0.0786621	-1.05604	0.102877	0.868422	1247.06	1126.51	1170.02	1185.9	1071.13	1194.95	1152.25	1254.74	1266.08	1244.81
COMMD7	Commd7	ENSMUSG00000056941	300.561	0.128276	1.09299	0.102952	0.868422	368.606	318.687	310.293	295.575	281.591	288.166	271.13	284.683	276.675	310.204
DIP2A	Dip2a	ENSMUSG00000020231	1350.73	-0.0933389	-1.06684	0.102975	0.868422	1434.5	1197.61	1251.51	1319.94	1331.38	1461.99	1491.78	1257.73	1354.4	1406.42
STX12	Stx12	ENSMUSG00000028879	1719.13	0.069053	1.04903	0.103081	0.868422	1766.06	1733.47	1684.84	1849.23	1763.28	1612.86	1681.84	1812.93	1673.56	1613.19
TPP2	Tpp2	ENSMUSG00000041763	858.945	-0.154512	-1.11305	0.103087	0.868422	740.21	845.3	785.123	808.459	879.927	760.825	861.521	1154.3	794.732	959.052
DDX54	Ddx54	ENSMUSG00000029599	680.612	-0.104694	-1.07527	0.103173	0.868471	688.075	635.162	637.03	668.183	650.146	644.341	700.719	755.031	638.87	788.559
DNAAF1	Dnaaf1	ENSMUSG00000031831	4.95037	0.825339	1.77195	0.103194	0.868471	5.03505	4.07328	8.61888	6.21021	7.67576	7.07114	1.17026	2.23308	4.1012	3.31485
CHL1	Chl1	ENSMUSG00000030077	2490.46	0.124864	1.09041	0.103291	0.868614	2666.99	2879.58	2033.7	2744.22	2669.36	2484.09	2458.3	2167.39	2420.47	2380.56
TRDN	Trdn	ENSMUSG00000019787	25.5778	-0.732717	-1.66177	0.103348	0.868614	12.9	9.61355	32.4907	21.6513	21.0696	10.749	8.99426	71.3034	39.0028	28.0032
RIN3	Rin3	ENSMUSG00000044456	66.1755	-0.276978	-1.21165	0.103483	0.868614	69.5724	42.481	59.5261	58.5221	69.0826	56.3565	67.4754	73.7514	67.182	97.8055
FHDC1	Fhdc1	ENSMUSG00000041842	119.259	-0.31546	-1.24441	0.103511	0.868614	97.6843	118.429	100.175	95.8411	119.54	88.7083	82.8093	195.708	158.241	135.452
RAB3IL1	Rab3il1	ENSMUSG00000024663	151.483	0.162816	1.11947	0.103536	0.868614	171.246	151.997	131.566	165.731	179.443	153.416	138.44	132.921	145.981	144.089
ZSCAN20	Zscan20	ENSMUSG00000061894	126.293	-0.220021	-1.16475	0.103598	0.868614	123.976	88.8512	132.549	113.481	123.067	163.383	152.616	101.774	123.423	139.809
MAGT1	Magt1	ENSMUSG00000031232	222.635	0.130323	1.09454	0.103619	0.868614	256.538	235.153	223.675	225.896	226.308	215.653	191.932	202.198	235.707	213.287
LRRTM2	Lrrtm2	ENSMUSG00000071862	1213.78	0.118102	1.08531	0.103803	0.869486	1276.5	1434.75	1244.94	1216.13	1148.06	1285.12	1291.3	1029.3	1112.55	1099.17
ENTPD1	Entpd1	ENSMUSG00000048120	248.69	0.130263	1.09449	0.10385	0.869486	245.027	266.568	268.615	232.847	285.961	215.964	234.429	252.213	252.576	232.702
VARS1	Vars	ENSMUSG00000007029	576.564	-0.164862	-1.12106	0.103899	0.869486	501.289	442.94	652.711	525.116	592.223	554.102	583.494	729.008	540.273	644.481
CELSR1	Celsr1	ENSMUSG00000016028	146.058	0.303354	1.23401	0.103929	0.869486	159.35	132.543	113.582	132.632	269.73	124.303	130.141	140.305	146.131	111.865
COPG1	Copg1	ENSMUSG00000030058	4409.27	-0.0561798	-1.03971	0.104074	0.869804	4314.76	4465.39	4288.84	4339.98	4212.33	4670.68	4665.93	4237.23	4364.24	4533.28
DET1	Det1	ENSMUSG00000030610	67.1684	-0.241132	-1.18192	0.104128	0.869804	60.5816	66.4454	74.0298	52.805	54.1393	62.2177	89.6401	67.8131	78.1479	65.8644
OSBPL10	Osbpl10	ENSMUSG00000040875	540.832	-0.132072	-1.09587	0.104194	0.869804	474.482	518.615	468.315	550.786	566.114	557.371	623.189	550.04	476.501	622.903
UBE3A	Ube3a	ENSMUSG00000025326	1976.13	0.0814612	1.05809	0.104264	0.869804	1952.36	2253.95	1906.18	1950.92	2099.48	1976.07	1814.89	2006.66	1931.56	1869.21
LDB2	Ldb2	ENSMUSG00000039706	862.486	0.229106	1.17211	0.104477	0.869804	971.904	1282.19	700.793	849.072	853.643	727.543	1016.19	606.944	747.715	868.86
H3C15	H3c15	ENSMUSG00000081058	29.4153	-0.439445	-1.35608	0.104612	0.869804	10.2306	36.8338	27.7416	23.9782	25.6904	38.0172	31.8382	45.9285	33.5639	20.3307
NKIRAS2	Nkiras2	ENSMUSG00000017837	141.307	-0.167179	-1.12286	0.104658	0.869804	123.609	123.371	149.881	130.704	137.542	144.955	121.913	165.026	157.517	158.557
BZW2	Bzw2	ENSMUSG00000020547	389.833	0.169076	1.12434	0.104715	0.869804	471.854	312.138	361.351	461.873	454.819	342.742	418.175	353.354	363.126	358.899
BMPR1B	Bmpr1b	ENSMUSG00000052430	358.699	0.154063	1.1127	0.104729	0.869804	398.348	283.854	373.309	414.295	416.901	374.241	321.055	332.375	358.566	314.042
PXDN	Pxdn	ENSMUSG00000020674	1891.23	0.121793	1.08809	0.104902	0.870387	2045.83	1905.61	1992.36	2110.83	1800.7	1794.25	2053.9	1462.58	1914.42	1831.78
SPHKAP	Sphkap	ENSMUSG00000026163	3079.09	0.149262	1.109	0.105096	0.871359	2845.62	3226.68	3050.88	4235.33	2832.14	2779.69	3122.46	3052.12	2685	2960.98
SSPN	Sspn	ENSMUSG00000030255	150.815	-0.16515	-1.12128	0.105121	0.871359	153.659	157.719	135.837	118.657	145.582	156.053	166.306	177.265	139.586	157.48
GJA4	Gja4	ENSMUSG00000050234	28.0636	-0.369089	-1.29154	0.105265	0.872127	23.9037	20.4931	22.084	21.316	33.8432	34.3384	30.603	31.0103	22.3488	40.6958
FBXL7	Fbxl7	ENSMUSG00000043556	22.471	0.380943	1.30219	0.105561	0.873454	25.24	31.2302	19.1505	24.949	26.3633	21.4347	17.5501	26.1054	17.693	14.9941
ALG3	Alg3	ENSMUSG00000033809	147.735	0.163865	1.12028	0.105582	0.873454	133.183	153.35	157.434	163.356	172.458	144.423	120.536	132.39	141.713	158.505
KRTCAP2	Krtcap2	ENSMUSG00000042747	234.305	0.128244	1.09296	0.105597	0.873454	253.015	246.587	220.285	259.356	245.526	216.297	198.619	235.266	240.833	227.26
GPR12	Gpr12	ENSMUSG00000041468	197.041	0.191157	1.14168	0.10563	0.873454	197.269	253.105	229.71	170.91	201.987	189.464	207.559	167.411	206.026	146.972
ZBTB47	Zfp651	ENSMUSG00000013419	1481.32	-0.0934523	-1.06692	0.105781	0.874286	1452.43	1427.07	1401.44	1442.52	1444.44	1408.07	1591.63	1480.08	1415.02	1750.5
HDGFL2	Hdgfl2	ENSMUSG00000002833	1456.53	-0.0864244	-1.06174	0.106047	0.874441	1461.11	1249.95	1416.44	1547.83	1386.93	1499.95	1529.25	1442.06	1455.16	1576.67
ST6GALNAC6	St6galnac6	ENSMUSG00000026811	1531.81	-0.0897219	-1.06417	0.106134	0.874441	1492.16	1496.5	1519.17	1459.84	1454.57	1686.62	1697.99	1355.19	1583.14	1572.93
RNF170	Rnf170	ENSMUSG00000013878	584.438	0.104604	1.0752	0.106259	0.874441	645.084	676.509	556.668	572.231	581.777	593.559	590.589	559.75	548.886	519.325
RDH14	Rdh14	ENSMUSG00000020621	292.186	0.136482	1.09922	0.106481	0.874441	271.863	305.347	329.442	341.058	281.155	261.198	280.894	295.592	306.137	249.173
PI4KB	Pi4kb	ENSMUSG00000038861	698.862	0.113842	1.08211	0.106484	0.874441	716.92	837.29	635.362	696.589	750	689.751	606.571	717.166	687.777	651.19
ZNF236	Zfp236	ENSMUSG00000041258	1143.67	-0.138654	-1.10088	0.106491	0.874441	1220.04	1033.45	1246.57	971.179	973.73	1211.91	1153.36	1409.06	1156.16	1061.26
CA14	Car14	ENSMUSG00000038526	111.453	-0.180752	-1.13347	0.106546	0.874441	116.184	110.386	84.8544	102.909	110.292	124.239	110.324	106.961	117.928	130.457
EFS	Efs	ENSMUSG00000022203	140.527	-0.294656	-1.22659	0.106614	0.874441	107.828	117.063	116.314	128.256	159.98	111.938	109.646	235.257	174.269	144.722
SUFU	Sufu	ENSMUSG00000025231	302.014	-0.107357	-1.07725	0.106683	0.874441	290.87	302.124	299.661	281.763	281.532	310.268	330.57	284.885	312.7	325.765
ANKRD52	Ankrd52	ENSMUSG00000014498	1699.79	-0.06335	-1.04489	0.106701	0.874441	1719.19	1689.56	1645.18	1639.39	1625.6	1653.07	1658.71	1825.57	1752.95	1788.67
SLAIN1	Slain1	ENSMUSG00000055717	711.912	0.0826999	1.059	0.106712	0.874441	716.839	747.486	747.542	716.346	732.638	764.65	684.674	674.298	682.061	652.588
ACO2	Aco2	ENSMUSG00000022477	7338	-0.045741	-1.03221	0.106752	0.874441	7180.09	7303.66	7416.41	7075.6	7133.82	7418.01	7579.6	7412.54	7141.52	7718.72
PARS2	Pars2	ENSMUSG00000043572	100.583	0.232671	1.17501	0.106752	0.874441	91.1285	143.082	120.912	88.7423	102.597	88.585	99.2192	75.8942	110.714	84.9555
CNIH1	Cnih1	ENSMUSG00000015759	697.655	0.0972031	1.0697	0.106817	0.874441	722.882	739.232	663.01	689.913	790.32	723.374	667.704	649.948	702.423	627.74
C4orf50	Gm1043	ENSMUSG00000117286	1106.18	0.122201	1.08839	0.106885	0.874441	1158.37	1231.34	1280.59	1060.99	1039.47	1179.57	1093.9	889.131	1084.04	1044.45
COQ3	Coq3	ENSMUSG00000028247	177.297	-0.171544	-1.12626	0.106904	0.874441	212.772	174.747	143.873	150.349	154.751	173.708	201.278	195.065	173.362	193.064
HPCAL4	Hpcal4	ENSMUSG00000046093	16401	0.0721394	1.05127	0.106957	0.874441	17384.3	16195.2	16443.7	17237.8	16792.1	16910.1	17099	14491.2	15670.6	15785.6
PTGER1	Ptger1	ENSMUSG00000019464	32.1037	-0.346476	-1.27145	0.106963	0.874441	38.9948	28.7987	28.0955	25.8181	21.7965	39.7716	27.8873	26.4317	43.6384	39.804
NRARP	Nrarp	ENSMUSG00000078202	248.978	-0.185992	-1.1376	0.107107	0.874441	261.133	187.382	226.011	258.079	231.39	245.18	218.067	320.521	305.26	236.76
HDGF	Hdgf	ENSMUSG00000004897	1917.4	-0.0544458	-1.03846	0.107179	0.874441	1951.7	1887.26	1898.63	1811.97	1861.44	1970.65	1998.12	1884.95	1931.71	1977.61
PCNX1	Pcnx	ENSMUSG00000021140	2708.69	0.13077	1.09488	0.107254	0.874441	3122.4	2808.53	2892.22	2939.27	2397.41	2484.79	2792.48	2213.44	2999.94	2436.45
MRPL39	Mrpl39	ENSMUSG00000022889	343.342	0.116883	1.08439	0.107341	0.874441	346.623	327.99	364.799	362.313	383.109	285.421	323.086	335.696	350.708	353.678
BSCL2	Bscl2	ENSMUSG00000071657	859.251	-0.0804867	-1.05737	0.107431	0.874441	838.453	798.164	876.265	810.134	851.573	929.383	915.473	809.491	857.637	905.941
SAP25	Sap25	ENSMUSG00000079165	36.8922	0.44118	1.35771	0.107745	0.874441	30.2303	71.0081	43.6842	46.8992	20.7736	32.5301	36.0259	33.3295	34.3849	20.0561
CBFA2T2	Cbfa2t2	ENSMUSG00000038533	790.334	0.109328	1.07873	0.107772	0.874441	746.335	784.521	748.519	879.612	938.06	784.719	808.773	725.775	737.124	749.906
MYBPC3	Mybpc3	ENSMUSG00000002100	6.31705	-0.785883	-1.72415	0.107898	0.874441	6.27394	5.4376	3.83654	3.55229	4.62166	9.03802	7.01203	1.11892	9.8684	12.4111
RFESD	Rfesd	ENSMUSG00000043190	130.332	-0.21291	-1.15902	0.107904	0.874441	106.319	96.8814	126.63	142.258	131.343	124.98	140.482	124.245	179.965	130.217
C16orf74	1190005I06Rik	ENSMUSG00000043687	33.1681	-0.410383	-1.32904	0.10797	0.874441	40.8317	28.0847	25.4524	24.2298	24.7852	51.8986	42.6888	17.126	33.9686	42.6148
EPS15L1	Eps15l1	ENSMUSG00000006276	1081.81	-0.104119	-1.07484	0.10801	0.874441	1138.99	929.409	1029.85	1075.56	1040.33	1042.4	1048.59	1185.03	1074.01	1253.89
PLPPR4	Plppr4	ENSMUSG00000044667	4614.24	0.0925356	1.06624	0.10802	0.874441	4411.32	4851.55	4676.57	4749.42	5119.19	4254.11	4067.2	5065.69	4592.31	4355.03
ZNF322	Zfp322a	ENSMUSG00000046351	576.665	0.140804	1.10252	0.108032	0.874441	565.723	736.423	572.917	547.379	606.497	489.407	504.662	585.951	629.346	528.341
MMD	Mmd	ENSMUSG00000003948	3017.17	0.125206	1.09066	0.108042	0.874441	3130.6	3278.87	2970.1	3307.2	3053.6	3062.97	3420.77	2323.64	2810.46	2813.46
TDRD1	Tdrd1	ENSMUSG00000025081	11.2201	-0.55598	-1.47017	0.108073	0.874441	5.06649	10.7052	12.4468	7.19446	9.80076	17.4771	17.32	6.88985	12.6049	12.6953
CUEDC1	Cuedc1	ENSMUSG00000018378	453.114	-0.115736	-1.08353	0.108075	0.874441	452.164	399.1	391.756	492.19	437.19	484.685	439.153	517.251	468.755	448.892
TXNDC16	Txndc16	ENSMUSG00000021830	1285.92	-0.0659463	-1.04677	0.108174	0.874441	1219.24	1296.12	1237.39	1283.35	1251.67	1249.88	1275.65	1306.47	1380.62	1358.83
LCOR	Lcor	ENSMUSG00000025019	295.03	-0.114077	-1.08228	0.108223	0.874441	278.219	254.798	299.27	282.246	299.534	311.531	275.161	319.735	312.618	317.185
INHBA	Inhba	ENSMUSG00000041324	521.389	0.22298	1.16714	0.10831	0.874441	514.642	518.995	641.55	507.49	623.879	435.023	368.25	677.925	544.872	381.266
IVNS1ABP	Ivns1abp	ENSMUSG00000023150	2789.5	0.0831701	1.05934	0.108323	0.874441	2816.19	2851.52	3078.3	2744.18	2858.5	2933.33	2799.39	2506.54	2813.6	2493.48
RGCC	Rgcc	ENSMUSG00000022018	154.255	-0.197598	-1.14679	0.108372	0.874441	159.038	142.598	151.64	109.05	156.678	138.363	147.838	202.16	171.941	163.246
ZNF282	Zfp282	ENSMUSG00000025821	295.78	-0.133007	-1.09658	0.108549	0.874441	250.999	295.852	268.593	290.518	303.802	300.287	266.886	355.339	324.333	301.189
FBXO6	Fbxo6	ENSMUSG00000055401	208.038	-0.150415	-1.10989	0.108562	0.874441	179.287	224.416	205.721	192.278	183.474	218.027	251.15	229.069	186.631	210.331
USP13	Usp13	ENSMUSG00000056900	609.814	-0.203583	-1.15155	0.108601	0.874441	538.738	515.804	675.277	546.806	554.225	596.645	512.664	934.855	578.76	644.367
ADAMTS15	Adamts15	ENSMUSG00000033453	91.0159	-0.330865	-1.25777	0.10864	0.874441	83.2058	76.7504	65.0811	82.7112	95.4724	62.9662	64.4767	141.754	108.287	129.454
KAT7	Kat7	ENSMUSG00000038909	1310.34	0.0658063	1.04667	0.108653	0.874441	1303.08	1367.86	1349.62	1281.07	1397	1305.15	1239.52	1336.19	1290.73	1233.2
UBE2W	Ube2w	ENSMUSG00000025939	612.34	0.0995399	1.07143	0.108807	0.874441	592.321	698.199	595.786	638.78	643.685	581.026	634.209	556.914	630.954	551.531
LRG1	Lrg1	ENSMUSG00000037095	20.9093	-0.397766	-1.31747	0.108861	0.874441	15.2616	16.6205	16.3835	16.8408	24.4585	18.7642	18.9963	30.7678	27.599	23.4006
NPR3	Npr3	ENSMUSG00000022206	211.74	0.165751	1.12175	0.108878	0.874441	200.594	251.703	203.388	216.965	246.821	197.219	193.217	188.98	173.749	244.766
CTU2	Ctu2	ENSMUSG00000049482	194.933	0.275247	1.2102	0.108915	0.874441	184.772	162.839	212.374	275.895	225.552	207.684	255.123	128.029	148.197	148.869
RHOC	Rhoc	ENSMUSG00000002233	176.214	-0.174373	-1.12847	0.108932	0.874441	167.929	158.334	162.162	158.401	179.791	163.86	168.138	239.883	196.879	166.767
ERBB3	Erbb3	ENSMUSG00000018166	269.634	-0.151393	-1.11064	0.108948	0.874441	280.502	256.535	273.38	236.824	231.931	284.216	246.509	335.64	302.072	248.736
TPBG	Tpbg	ENSMUSG00000035274	286.836	0.218845	1.1638	0.108951	0.874441	281.95	284.452	314.184	317.171	343.948	241.595	178.458	368.876	266.122	271.605
SLC43A2	Slc43a2	ENSMUSG00000038178	999.88	-0.102609	-1.07371	0.109102	0.874441	931.186	922.564	936.625	934.828	1096.2	1019.51	1012.14	931.907	1068.73	1145.11
C5orf24	B230219D22Rik	ENSMUSG00000045767	1767.69	0.0721036	1.05125	0.109136	0.874441	1739.4	1953.25	1754	1829.94	1783.43	1644.34	1780.07	1805.05	1760.77	1626.61
TAP1	Tap1	ENSMUSG00000037321	39.1737	-0.343486	-1.26882	0.109176	0.874441	32.2389	29.9049	32.8801	41.3399	34.2202	34.9849	37.0571	49.988	67.8964	31.2264
FLI1	Fli1	ENSMUSG00000016087	59.4426	-0.231708	-1.17422	0.109207	0.874441	54.0287	47.456	52.6271	62.4173	55.8661	64.426	52.8168	77.3193	63.1228	64.3461
TMEM9B	Tmem9b	ENSMUSG00000031021	1100.77	0.0746975	1.05314	0.109212	0.874441	1117.76	1082.39	1192.87	1099.51	1152.19	1050.97	1126.15	993.269	1074.18	1118.39
QSOX1	Qsox1	ENSMUSG00000033684	319.223	-0.148332	-1.10829	0.109231	0.874441	274.865	312.841	290.708	356.159	278.793	323.811	337.349	349.375	284.274	384.059
STK40	Stk40	ENSMUSG00000042608	644.619	0.117392	1.08477	0.109276	0.874441	752.865	663.676	727.492	623.012	589.005	681.708	602.388	637.752	589.933	578.357
PPA2	Ppa2	ENSMUSG00000028013	465.661	0.140763	1.10249	0.109287	0.874441	542.232	447.64	466.154	536.246	448.188	460.74	532.475	404.878	425.061	392.992
HYCC2	Fam126b	ENSMUSG00000038174	1804.04	0.0758706	1.054	0.109333	0.874441	1772.42	1975.04	1777.61	1982.98	1751.77	1774.6	1776.44	1731.85	1667	1830.66
KIAA2026	9930021J03Rik	ENSMUSG00000046138	1297.54	0.089459	1.06397	0.109404	0.874441	1259.44	1399.27	1353.33	1354.94	1325.5	1224.36	1130.16	1299.37	1404.51	1224.46
ATP7B	Atp7b	ENSMUSG00000006567	44.3012	-0.287801	-1.22078	0.10944	0.874441	39.9375	46.9019	38.8828	41.4399	33.8759	49.4754	32.3076	50.2488	48.8356	61.1065
DNASE2	Dnase2a	ENSMUSG00000003812	59.9183	-0.324074	-1.25186	0.109459	0.874441	72.6476	44.9267	45.5888	48.6153	53.8573	51.1422	72.7538	55.0273	51.518	103.106
THBD	Thbd	ENSMUSG00000074743	219.799	0.198712	1.14767	0.109462	0.874441	256.786	207.409	244.499	215.019	249.642	181.927	178.822	273.362	225.626	164.897
ARHGEF10L	Arhgef10l	ENSMUSG00000040964	657.64	-0.22943	-1.17237	0.109921	0.876915	732.245	577.208	500.409	635.338	581.148	752.02	876.939	519.384	519.189	882.515
MATN2	Matn2	ENSMUSG00000022324	570.16	0.152245	1.1113	0.109938	0.876915	643.56	581.601	492.713	693.306	589.798	469.186	594.526	516.593	496.209	624.112
TCF4	Tcf4	ENSMUSG00000053477	4858	-0.0706956	-1.05022	0.109955	0.876915	4918.52	4773.34	4723.1	4787.42	4490.66	4735.01	5169.23	5380.76	4637.03	4964.89
CBX2	Cbx2	ENSMUSG00000025577	56.4286	-0.262555	-1.1996	0.110307	0.878116	47.8802	52.9357	65.169	41.8791	48.8825	67.8678	68.1719	60.5954	65.2541	45.6499
GBP7	Gbp3	ENSMUSG00000028268	59.0589	-0.258757	-1.19645	0.110324	0.878116	48.6561	45.3501	54.8428	64.2319	52.8091	50.5233	82.936	73.0566	55.8581	62.3248
COG1	Cog1	ENSMUSG00000018661	854.131	-0.102641	-1.07374	0.110332	0.878116	898.899	914.718	767.526	784.444	759.826	939.112	899.367	838.035	824.397	914.991
SAMD4A	Samd4	ENSMUSG00000021838	668.034	-0.0934876	-1.06695	0.110361	0.878116	634.754	723.864	636.915	600.705	642.742	700.162	660.561	669.556	748.148	662.929
CHTF18	Chtf18	ENSMUSG00000019214	22.7541	-0.449632	-1.36569	0.110412	0.878116	22.8018	14.3207	17.202	22.4653	16.9803	30.2213	44.7296	15.4245	24.5474	18.8478
PDF	Pdf	ENSMUSG00000078931	155.418	0.148404	1.10834	0.110414	0.878116	156.779	163.816	182.655	149.395	165.364	145.868	152.11	128.338	154.925	154.927
PAM	Pam	ENSMUSG00000026335	2924.71	0.0935352	1.06698	0.110474	0.878142	3074.22	2609.74	2956.91	3294.21	3159.9	2913.75	2965.65	2598.35	2881.14	2793.25
MFSD2A	Mfsd2a	ENSMUSG00000028655	460.5	-0.149628	-1.10928	0.110521	0.878142	467.934	507.286	411.604	451.422	351.985	442.561	471.434	466.004	468.487	566.282
OPCML	Opcml	ENSMUSG00000062257	2959.47	0.0879627	1.06287	0.11073	0.878733	2830.72	3260.52	3015.76	3187.58	2951.67	2877.48	3221.34	2724.49	2659.69	2865.39
RPL24	Rpl24	ENSMUSG00000098274	712.019	-0.101313	-1.07275	0.110907	0.878886	694.79	574.762	719.633	737.44	702.331	707.994	755.867	783.414	731.361	712.594
POFUT1	Pofut1	ENSMUSG00000046020	350.628	-0.117581	-1.08491	0.110913	0.878886	321.593	341.468	353.851	322.796	342.5	317.889	368.604	366.507	415.351	355.717
ARPP21	Arpp21	ENSMUSG00000032503	7705.5	0.157996	1.11574	0.111113	0.879615	7201.37	8157.85	9144.32	7658.16	8471.5	8461.71	7646.68	5900.9	8448.08	5964.48
TRMT2B	Trmt2b	ENSMUSG00000067369	188.79	-0.188444	-1.13953	0.111297	0.879805	195.806	155.52	191.649	163.236	175.774	194.447	151.902	258.347	203.587	197.634
CCDC74B	Ccdc74a	ENSMUSG00000041617	99.7805	0.181121	1.13376	0.111382	0.880067	104.593	118.55	101.999	99.7401	106.866	80.0901	86.5696	93.1678	99.8592	106.369
ARL6IP5	Arl6ip5	ENSMUSG00000035199	1640.06	0.0832399	1.05939	0.111476	0.880332	1692.38	1739.64	1662.88	1731.5	1610.29	1677.6	1752.72	1490.2	1583.65	1459.78
TNFSF13	Tnfsf13	ENSMUSG00000089669	30.5568	-0.380316	-1.30163	0.111546	0.880332	10.6163	33.9377	29.2361	29.6966	29.1532	36.9695	27.9183	36.1099	42.2131	29.7179
ZNF784	Zfp784	ENSMUSG00000043290	80.343	-0.206285	-1.15371	0.11164	0.880332	92.1286	82.5669	70.6931	65.1708	65.2529	79.9331	83.8659	90.5314	91.6655	81.6218
PRSS22	Prss22	ENSMUSG00000045027	11.9349	0.51205	1.42608	0.111658	0.880332	13.816	20.5118	8.63431	15.1413	12.3375	11.0561	11.7066	8.85655	7.4359	9.8529
SLC17A5	Slc17a5	ENSMUSG00000049624	277.829	0.15211	1.11119	0.111795	0.880332	258.252	320.664	288.706	336.744	257.202	242.509	312.501	241.146	264.212	256.352
UQCC3	Uqcc3	ENSMUSG00000071654	166.41	-0.140273	-1.10211	0.11185	0.880332	174.971	136.436	152.544	166.255	160.885	183.41	165.826	170.856	170.269	182.648
DLGAP5	Dlgap5	ENSMUSG00000037544	5.83146	-1.01696	-2.02365	0.112078	0.880332	1.50919	7.98355	1.9037	4.04652	4.06625	2.22398	2.74894	4.08741	16.0221	13.723
TMEM126A	Tmem126a	ENSMUSG00000030615	190.714	0.136019	1.09887	0.112084	0.880332	185.417	207.805	203.931	189.456	212.604	165.599	167.452	190.349	200.422	184.104
DUT	Dut	ENSMUSG00000027203	258.129	0.138814	1.101	0.112122	0.880332	256.024	285.034	259.322	293.349	257.299	227.094	278.554	262.52	254.402	207.694
ALDH3B1	Aldh3b1	ENSMUSG00000024885	63.579	0.229982	1.17282	0.112123	0.880332	71.6913	58.5796	70.9354	73.8699	68.3639	60.5048	47.8239	58.0112	73.1966	52.8132
PPEF2	Ppef2	ENSMUSG00000029410	13.5359	0.688861	1.61201	0.112138	0.880332	6.01886	11.1487	32.0737	10.7726	21.2673	14.6479	16.6838	4.39006	11.2361	7.12061
PPFIA4	Ppfia4	ENSMUSG00000026458	1070.92	-0.09895	-1.07099	0.112143	0.880332	1043.73	960.664	1100.75	987.533	1076.1	1052.51	1089.07	1134.99	1255.68	1008.19
CYRIB	Cyrib	ENSMUSG00000022378	1966.45	0.0827703	1.05905	0.112204	0.880332	1842.57	2241.73	1932.36	2061.78	2038.05	1859.55	2022.92	1820.16	1873.24	1972.19
CRB1	Crb1	ENSMUSG00000063681	26.4976	0.394893	1.31485	0.112222	0.880332	29.43	18.0095	29.9743	34.414	37.1283	27.3744	20.8489	33.4273	17.9727	16.3964
HSF2	Hsf2	ENSMUSG00000019878	390.345	0.107831	1.07761	0.112241	0.880332	371.976	437.498	391.629	400.802	421.422	353.844	427.852	364.296	368.149	365.983
ABCA7	Abca7	ENSMUSG00000035722	464.794	-0.128167	-1.0929	0.112388	0.880332	496.407	467.847	456.6	446.612	358.109	478.604	451.637	522.403	465.486	504.239
RAP2B	Rap2b	ENSMUSG00000036894	845.144	0.0857761	1.06126	0.112539	0.880332	851.929	888.654	867.065	859.037	884.585	848.222	893.852	720.951	833.866	803.274
NAV2	Nav2	ENSMUSG00000052512	1970.33	-0.119653	-1.08647	0.112565	0.880332	1873.35	1910.63	1891.31	1912.17	1853.76	1630.17	2129.06	2405.46	2037.24	2060.19
PBK	Pbk	ENSMUSG00000022033	11.0626	0.58957	1.5048	0.112567	0.880332	8.82468	10.7801	16.2013	16.2597	14.3413	5.11916	3.45005	13.8361	13.256	8.55779
DCPS	Dcps	ENSMUSG00000032040	142.957	0.14342	1.10452	0.112587	0.880332	153.68	154.65	138.863	150.784	153.686	132.076	126.879	136.795	145.028	137.131
IVD	Ivd	ENSMUSG00000027332	1063.61	-0.127138	-1.09212	0.112602	0.880332	1147.14	889.072	1090.42	930.883	1027.11	983.163	1041.21	1251.24	1063.69	1212.12
ABCA4	Abca4	ENSMUSG00000028125	57.6778	0.237425	1.17889	0.112746	0.880928	62.4261	68.6422	70.2086	60.6666	51.5093	55.3525	51.4153	50.0837	45.504	60.9695
STXBP5	Stxbp5	ENSMUSG00000019790	2253.3	0.0768412	1.05471	0.112989	0.880928	2314.1	2257.8	2244.05	2512.3	2233.87	2144.56	2157.71	2371.66	2036.9	2260.08
SAMD12	Samd12	ENSMUSG00000058656	1031.3	0.0905838	1.0648	0.112997	0.880928	1078.8	1186.35	1018.6	1032.09	1010.37	918.651	1000.14	1034.14	1075.05	958.819
CALR	Calr	ENSMUSG00000003814	5917.87	0.117548	1.08489	0.112999	0.880928	6494.2	6077.41	6378.72	5346.88	6496.11	5809.23	5415.57	6344.65	6084.05	4731.84
PRR12	Prr12	ENSMUSG00000046574	1400.7	-0.0966845	-1.06931	0.113147	0.880936	1423.12	1449.93	1258.54	1385.48	1258.51	1411.58	1397.18	1480.44	1323.17	1619
COX4I1	Cox4i1	ENSMUSG00000031818	4914.68	0.074828	1.05324	0.113255	0.880936	5027.22	4938.35	5317.22	5124.27	4798.19	4933.48	5210.66	4816.45	4595.35	4385.63
AMZ1	Amz1	ENSMUSG00000050022	187.247	-0.188755	-1.13978	0.113279	0.880936	190.109	149.044	207.221	167.162	161.519	253.555	195.112	187.575	161.915	199.257
DNAH6	Dnah6	ENSMUSG00000052861	31.5937	0.44013	1.35673	0.113299	0.880936	34.1431	44.26	25.8726	30.5264	47.4553	44.9689	21.8293	14.9167	33.1327	18.8316
LSS	Lss	ENSMUSG00000033105	690.013	0.10417	1.07488	0.113449	0.88094	757.166	763.526	706.017	714.269	639.433	663.997	647.738	622.975	753.443	631.569
UCHL3	Uchl3	ENSMUSG00000022111	310.819	0.116354	1.08399	0.113731	0.881984	297.111	338.729	333.548	308.407	336.952	337.218	309.954	280.241	287.824	278.209
PIGU	Pigu	ENSMUSG00000038383	412.151	0.091077	1.06517	0.113795	0.881984	407.31	409.341	443.655	416.344	446.528	393.793	390.801	404.703	393.531	415.508
PML	Pml	ENSMUSG00000036986	256.553	0.139253	1.10134	0.113959	0.882849	268.503	303.15	225.316	276.149	272.054	264.065	259.121	251.284	220.255	225.636
LSM3	Lsm3	ENSMUSG00000034192	161.626	0.145493	1.10611	0.114155	0.882956	157.226	150.424	181.698	170.514	185.151	141.308	171.071	152.87	154.302	151.695
ANO7	Ano7	ENSMUSG00000034107	5.97636	-0.869315	-1.82679	0.114171	0.882956	6.26155	3.39335	4.77073	1.30747	5.38382	3.29031	8.7335	11.6274	5.94879	9.04668
C18orf21	2700062C07Rik	ENSMUSG00000024273	144.344	-0.167132	-1.12282	0.114304	0.882956	140.595	140.202	138.984	122.412	138.516	144.356	167.766	139.607	179.675	131.327
FAAP24	Faap24	ENSMUSG00000030493	64.7263	-0.262482	-1.19954	0.11438	0.882956	55.3761	51.0743	65.0003	57.5762	62.4301	82.2349	96.2341	49.3983	62.1025	65.8356
PTGES3	Ptges3	ENSMUSG00000071072	1342.3	0.0876465	1.06264	0.114413	0.882956	1331.8	1482.37	1361.43	1322.9	1420.92	1310.35	1209	1314.2	1451.88	1218.12
ADAMTS10	Adamts10	ENSMUSG00000024299	600.749	-0.141813	-1.10329	0.114448	0.882956	591.114	628.318	520.305	552.672	564.097	536.935	600.741	797.922	611.597	603.789
POLR1F	Polr1f	ENSMUSG00000020561	190.415	-0.220968	-1.16552	0.114482	0.882956	152.436	201.046	155.532	176.907	188.454	181.354	302.011	163.035	198.739	184.633
EPSTI1	Epsti1	ENSMUSG00000022014	12.4396	-0.520981	-1.43493	0.1146	0.882956	12.4435	13.3355	4.73484	7.96096	12.7917	15.0673	13.7661	20.2153	12.6228	11.458
CARMIL1	Carmil1	ENSMUSG00000021338	483.506	-0.141613	-1.10314	0.114628	0.882956	509.367	471.94	381.285	463.563	474.756	512.36	425.331	576.666	549.562	470.231
PLEKHH3	Plekhh3	ENSMUSG00000035172	145.853	-0.169384	-1.12458	0.114671	0.882956	134.011	124.415	146.599	138.971	140.149	150.387	133.029	197.679	148.083	145.212
SASH1	Sash1	ENSMUSG00000015305	1399.97	-0.180808	-1.13352	0.114673	0.882956	1355.66	1393.43	1266.01	1242.24	1305.61	1318.53	1187.9	2028.97	1654.85	1246.51
TMPRSS6	Tmprss6	ENSMUSG00000016942	10.9439	0.79188	1.73133	0.114713	0.882956	15.3184	17.7837	13.046	4.83469	15.0972	4.63392	14.1249	4.64225	3.10839	16.8493
ZDHHC24	Zdhhc24	ENSMUSG00000006463	320.181	-0.105549	-1.0759	0.114769	0.882956	296.538	306.622	313.689	334.972	290.546	341.656	335.361	315.597	317.582	349.247
GPX6	Gpx6	ENSMUSG00000004341	8.73623	0.606436	1.52249	0.114829	0.882956	8.85316	14.7081	14.3451	9.00915	6.03459	8.26419	5.72218	8.0695	4.72289	7.63336
IDO1	Ido1	ENSMUSG00000031551	25.3983	0.558572	1.47281	0.115124	0.884086	29.3354	40.6898	35.3495	23.6174	22.9899	26.935	28.0023	2.3127	25.6926	19.0582
TRAPPC8	Trappc8	ENSMUSG00000033382	1023.16	-0.0935524	-1.06699	0.115194	0.884086	915.255	946.89	926.362	1067.58	1091.47	1027.12	986.687	1082.37	1089.71	1098.18
WDR90	Wdr90	ENSMUSG00000073434	519.108	-0.1523	-1.11134	0.115207	0.884086	404.453	565.163	539.977	472.933	477.75	502.4	645.102	474.254	590.779	518.268
OLIG2	Olig2	ENSMUSG00000039830	343.612	-0.139823	-1.10177	0.115468	0.884967	331.987	311.249	336.572	320.134	334.316	384.344	392.213	309.993	413.194	302.121
ST3GAL5	St3gal5	ENSMUSG00000056091	2056.47	0.101844	1.07314	0.115527	0.884967	2003.21	2064.76	2054.39	2372.99	2145.7	1962.42	2137.59	1918.47	1730.46	2174.67
PFDN5	Pfdn5	ENSMUSG00000001289	1544.44	0.111613	1.08044	0.115572	0.884967	1575.5	1421.17	1592.36	1733.48	1694.06	1574.37	1510.6	1508.18	1598.3	1236.39
SNX5	Snx5	ENSMUSG00000027423	992.004	0.0722839	1.05138	0.115602	0.884967	1042.31	992.264	1044.37	994.717	1006.79	1013.59	1027.18	957.596	917.784	923.439
TWF1	Twf1	ENSMUSG00000022451	778.809	-0.103914	-1.07469	0.116039	0.884967	805.978	743.235	717.964	711.07	772.995	748.993	908.421	873.195	769.051	737.187
ANGPTL4	Angptl4	ENSMUSG00000002289	46.0989	-0.531533	-1.44546	0.116053	0.884967	45.3572	43.2882	25.9399	23.0777	51.7629	28.5225	21.6828	75.6035	50.8674	94.8873
TEKT2	Tekt2	ENSMUSG00000028845	20.2943	-0.38297	-1.30402	0.116171	0.884967	12.2344	17.4803	19.5872	18.0021	19.899	18.3429	28.3041	18.9766	24.8281	25.2879
KCNG1	Kcng1	ENSMUSG00000074575	661.684	0.121344	1.08775	0.116184	0.884967	759.808	740.617	564.902	702.085	683.309	684.361	641.327	579.608	595.153	665.668
ADARB1	Adarb1	ENSMUSG00000020262	3616.46	-0.117751	-1.08504	0.116216	0.884967	3113.59	3546.88	3818.94	3502.52	3362.29	3294.11	3427.87	4462.55	3771.1	3864.71
FBXO7	Fbxo7	ENSMUSG00000001786	320.616	-0.101531	-1.07291	0.116222	0.884967	308.308	302.031	323.375	298.326	314.999	343.935	346.613	301.591	327.676	339.301
CIB1	Cib1	ENSMUSG00000030538	101.639	0.187606	1.13887	0.116227	0.884967	98.4023	98.963	127.825	107.849	107.317	112.562	95.523	79.9926	89.6451	98.3141
AHSA2P	Ahsa2	ENSMUSG00000020288	362.673	0.13238	1.0961	0.116325	0.884967	322.041	452.572	370.134	359.775	396.143	338.615	363.267	304.561	365.25	354.369
POLK	Polk	ENSMUSG00000021668	185.28	0.198323	1.14736	0.116387	0.884967	171.596	199.803	227.573	218.874	172.424	206.424	181.706	122.624	167.556	184.215
VAPA	Vapa	ENSMUSG00000024091	1317.86	0.0680672	1.04831	0.116435	0.884967	1360.8	1311.42	1306.22	1365.24	1401.69	1224.52	1223.75	1330.33	1361.7	1292.96
POLL	Poll	ENSMUSG00000025218	114.96	0.166757	1.12253	0.116466	0.884967	130.677	137.933	113.987	113.452	113.326	106.745	118.086	109.915	109.582	95.8962
XYLT1	Xylt1	ENSMUSG00000030657	1356.14	0.091301	1.06533	0.116551	0.884967	1396.91	1263.2	1324.59	1486.42	1517.49	1347.65	1242.12	1426.2	1245.53	1311.27
N6AMT1	N6amt1	ENSMUSG00000044442	295.275	0.113073	1.08153	0.116556	0.884967	277.231	318.627	306.15	323.33	307.858	249.969	287.138	302.854	294.397	285.192
JAZF1	Jazf1	ENSMUSG00000063568	279.799	0.115734	1.08353	0.116617	0.884967	312.998	306.36	276.234	278.096	283.279	282.031	293.73	245.292	268.75	251.218
PLXNA1	Plxna1	ENSMUSG00000030084	2278.65	-0.198558	-1.14755	0.116679	0.884967	2553.78	2260.96	1690.35	1700.7	2405.93	2643.17	3124.26	1994	2305.02	2108.34
HPRT1	Hprt	ENSMUSG00000025630	1165.54	0.0811145	1.05783	0.116714	0.884967	1119.42	1238.75	1104.78	1269.66	1257.04	1095.1	1172.78	1093.35	1114.49	1190.04
MN1	Mn1	ENSMUSG00000070576	552.689	0.169628	1.12477	0.116882	0.884967	620.93	609.2	573.516	572.997	550.129	664.91	580.648	387.86	475.474	491.221
MCM3	Mcm3	ENSMUSG00000041859	47.2252	0.32826	1.2555	0.116903	0.884967	60.0089	37.1089	51.9675	36.4176	77.958	45.4799	40.8699	40.8912	48.4762	33.0738
PCDHB6	Pcdhb6	ENSMUSG00000051678	61.5597	-0.282026	-1.2159	0.116968	0.884967	47.5511	47.5087	46.7059	67.6793	66.0284	63.103	51.5624	91.4227	77.7814	56.2539
CLEC4A	Clec4a2	ENSMUSG00000030148	8.35991	-0.6148	-1.53135	0.116997	0.884967	4.68584	13.3052	4.74764	7.35915	5.11316	11.6646	7.23923	9.40145	8.9061	11.1767
AP4S1	Ap4s1	ENSMUSG00000020955	281.062	0.106952	1.07695	0.117055	0.884967	305.65	308.116	291.966	282.565	272.021	257.407	283.476	265.783	268.921	274.711
OR51E1	Olfr558	ENSMUSG00000070423	5.95173	-0.850837	-1.80355	0.117113	0.884967	7.55023	0	4.76714	1.79686	6.73647	13.4844	4.62528	9.25524	6.23889	5.06285
MAIP1	Maip1	ENSMUSG00000025971	240.878	0.122816	1.08886	0.117357	0.884967	252.474	231.738	259.857	258.765	249.702	212.764	230.644	268.175	220.533	224.125
GPR62	Gpr62	ENSMUSG00000091735	80.829	-0.212993	-1.15909	0.117364	0.884967	86.7434	72.0227	72.1888	76.4508	68.598	87.9893	94.9516	63.2732	100.473	85.5991
EME2	Eme2	ENSMUSG00000073436	345.226	-0.111348	-1.08024	0.117372	0.884967	372.427	330.631	333.045	314.581	312.089	400.145	350.355	332.653	355.459	350.878
IPO7	Ipo7	ENSMUSG00000066232	1959.21	0.0642444	1.04554	0.117414	0.884967	1944.5	2149.71	1927.46	2029.54	1965.49	1911.81	1960.76	1936.96	1966.62	1799.21
PHKG2	Phkg2	ENSMUSG00000030815	811.615	-0.0724524	-1.0515	0.117503	0.884967	842.63	748.889	801.766	764.743	798.848	806.722	838.778	821.697	823.161	868.913
CLXN	Efcab1	ENSMUSG00000068617	83.3241	0.230743	1.17344	0.117537	0.884967	96.551	95.8754	84.776	92.0542	82.9512	97.1992	60.1405	60.469	93.0368	70.1872
OLFML2B	Olfml2b	ENSMUSG00000038463	97.5333	0.233437	1.17563	0.117696	0.884967	99.466	102.659	108.965	115.617	100.234	93.474	113.984	55.1408	84.2111	101.582
INTS1	Ints1	ENSMUSG00000029547	1739.35	0.114969	1.08295	0.117782	0.884967	2035.32	1763.29	1893.52	1814.2	1540.5	1833.17	1693.35	1455.19	1746.65	1618.26
ACSL3	Acsl3	ENSMUSG00000032883	3093.02	0.129079	1.0936	0.117884	0.884967	3332.84	3965.36	2864.3	2897.75	3106.34	3020.71	2765.03	2850.45	3366.64	2760.8
CABIN1	Cabin1	ENSMUSG00000020196	1876.12	-0.0744184	-1.05294	0.117918	0.884967	1805.36	1955.68	1766.27	1937.4	1680.37	1853.24	1940.68	1918.24	1880.47	2023.5
CEP55	Cep55	ENSMUSG00000024989	8.96462	0.63189	1.54959	0.117983	0.884967	6.85469	9.70797	9.9298	14.0407	13.8246	10.5871	7.25463	4.2367	10.5253	2.68468
TOM1	Tom1	ENSMUSG00000042870	556.316	-0.137132	-1.09972	0.11805	0.884967	486.555	531.237	567.416	596.796	468.846	554.282	508.18	540.115	679.775	629.955
LRP3	Lrp3	ENSMUSG00000001802	1260.03	-0.0936565	-1.06707	0.118069	0.884967	1210.2	1172.93	1327.9	1269.25	1114.21	1369.6	1371.08	1220.31	1184.17	1360.69
TRAF1	Traf1	ENSMUSG00000026875	20.5864	-0.465087	-1.3804	0.11814	0.884967	18.921	22.038	11.1304	14.8052	17.8289	15.9089	44.439	23.3135	21.2606	16.218
ATP13A2	Atp13a2	ENSMUSG00000036622	2123.44	-0.0824053	-1.05878	0.118172	0.884967	2095.05	2008.86	2167.56	2160.91	1880.73	2105.75	2381.36	2152.96	2030.89	2250.31
TMEM131	Tmem131	ENSMUSG00000026116	2040.07	-0.0819807	-1.05847	0.118174	0.884967	1890.8	1927.42	1904.64	2059.28	2124.18	1956.08	2022.53	2304.08	2026.01	2185.66
RAD51D	Rad51d	ENSMUSG00000018841	222.359	0.12504	1.09054	0.118198	0.884967	254.825	242.559	227.464	223.171	214.156	223.817	213.466	226.107	193.971	204.054
TASOR	Tasor	ENSMUSG00000040651	808.695	0.10135	1.07278	0.118412	0.884967	924.856	854.426	780.687	810.421	820.008	726.533	810.125	732.618	881.548	745.732
CEP126	Cep126	ENSMUSG00000040729	269.36	0.236481	1.17812	0.118445	0.884967	215.42	340.004	373.125	211.552	318.755	260.285	286.931	188.951	241.555	257.017
TMEM40	Tmem40	ENSMUSG00000059900	30.1288	-0.310362	-1.24002	0.118486	0.884967	30.1774	24.3117	22.4312	32.8424	24.5421	27.7493	34.0776	39.5421	32.0786	33.5356
ORC5	Orc5	ENSMUSG00000029012	271.875	0.117223	1.08465	0.118493	0.884967	257.546	274.935	311.085	273.83	295.864	238.329	256.719	263.646	265.071	281.723
PRDM11	Prdm11	ENSMUSG00000075028	154.281	0.170858	1.12573	0.118556	0.884967	196.599	150.859	137.13	165.683	169.923	153.424	121.393	149.601	135.882	162.322
LINC01089	AI480526	ENSMUSG00000090086	446.185	-0.130826	-1.09492	0.118596	0.884967	465.449	448.398	387.511	440.334	393.186	380.83	462.197	464.648	501.484	517.812
UVSSA	Uvssa	ENSMUSG00000037355	267.539	-0.116255	-1.08392	0.118677	0.884967	259.635	262.033	263.338	247.91	253.078	268.881	254.004	286.645	265.634	314.231
KCNC3	Kcnc3	ENSMUSG00000062785	2024.39	-0.117741	-1.08503	0.118703	0.884967	1940.28	1979.48	1983.79	1989.3	1816.71	1912.92	2092.25	2205.7	1795.45	2528.03
TCF19	Tcf19	ENSMUSG00000050410	64.4303	0.247553	1.18719	0.118767	0.884967	75.9406	59.6463	82.0338	77.4946	53.9907	52.6058	75.5571	59.1788	56.3541	51.5012
HMOX2	Hmox2	ENSMUSG00000004070	835.209	0.0897765	1.06421	0.118778	0.884967	774.273	907.192	918.082	857.853	844.774	804.205	868.533	830.215	739.916	807.044
CFAP46	Cfap46	ENSMUSG00000049571	76.7249	-0.500811	-1.41501	0.118906	0.884967	55.4967	42.4104	51.8174	109.92	56.747	153.157	111.541	29.0229	87.0544	70.0827
ENAH	Enah	ENSMUSG00000022995	3026.84	-0.0768169	-1.05469	0.119004	0.884967	2958.49	2905.67	2755.44	2964.17	3146.01	2925.96	2897.62	3383.07	3166.6	3165.39
TCF7L2	Tcf7l2	ENSMUSG00000024985	74.8534	-0.282009	-1.21589	0.119018	0.884967	60.0095	46.034	62.1922	68.1289	99.7649	94.1526	64.5427	91.4891	88.6334	73.5866
DIO2	Dio2	ENSMUSG00000007682	2170.92	0.130534	1.0947	0.119031	0.884967	2419.34	2273.19	2629.15	1888.52	2134.72	2083.25	2172.15	2293.36	2063.49	1752.09
GRIA3	Gria3	ENSMUSG00000001986	5081.16	0.0891917	1.06377	0.11904	0.884967	5286.34	5220.95	4902.38	5698.13	5082.94	4944.7	5328.55	4500.17	4531.45	5315.99
MTLN	Mtln	ENSMUSG00000051319	131.471	0.172962	1.12737	0.119044	0.884967	142.066	160.388	126.925	132.788	134.57	114.912	145.08	133	123.789	101.191
RGS7	Rgs7	ENSMUSG00000026527	1194.44	0.0678164	1.04813	0.119057	0.884967	1274.23	1226.62	1167.36	1201.09	1243.07	1191.13	1241.68	1115.96	1117.6	1165.72
ZNF341	Zfp341	ENSMUSG00000059842	190.485	0.12573	1.09106	0.119166	0.885066	203.057	187.595	209.924	194.662	198.57	197.873	179.261	169.286	175.713	188.909
RASSF9	Rassf9	ENSMUSG00000044921	23.3598	-0.458364	-1.37398	0.119308	0.885672	24.8051	15.297	15.2493	25.3301	16.9552	43.8763	19.734	32.293	24.9108	15.147
MMP9	Mmp9	ENSMUSG00000017737	14.8823	-0.548876	-1.46295	0.119444	0.886189	11.2	12.0668	12.7792	15.0089	6.11633	17.9629	12.4815	35.5366	9.45447	16.2161
IGFBP4	Igfbp4	ENSMUSG00000017493	1193.7	0.18466	1.13655	0.119619	0.886189	1292.63	1217.07	1231.2	1494.57	1113.75	1149.27	1248.06	916.6	844.687	1429.12
PADI6	Padi6	ENSMUSG00000040935	14.6755	0.521054	1.435	0.119724	0.886189	12.3735	18.4814	10.2563	28.6726	17.032	10.942	12.4244	7.07382	14.416	15.0829
GORASP2	Gorasp2	ENSMUSG00000014959	1505.16	0.0638716	1.04527	0.11976	0.886189	1461.98	1587.01	1526.89	1537.99	1577.88	1561.54	1431.38	1437.78	1415.35	1513.84
XRCC1	Xrcc1	ENSMUSG00000051768	435.47	-0.130903	-1.09498	0.119777	0.886189	462.895	347.241	432.053	394.905	441.824	429.15	406.986	472.708	445.69	521.243
PIM1	Pim1	ENSMUSG00000024014	62.2677	0.268812	1.20482	0.119817	0.886189	48.1847	86.4949	69.2332	57.6692	80.3184	48.5819	49.5729	52.4955	70.8269	59.2994
SBF1	Sbf1	ENSMUSG00000036529	3087.21	-0.0888386	-1.06351	0.119889	0.886189	3151.99	2810.81	2898.2	3148.29	2947.36	2877.42	3612.34	3107.58	3082.23	3235.86
ANKFN1	Ankfn1	ENSMUSG00000047773	79.7275	-0.298697	-1.23003	0.120045	0.886189	47.9718	82.852	60.0836	67.1542	98.6699	94.327	67.8877	116.451	92.8694	69.0083
UTY	Uty	ENSMUSG00000068457	277.816	-0.135058	-1.09814	0.120206	0.886189	232.38	274.756	300.955	240.906	273.948	317.618	252.378	310.741	292.27	282.209
PAFAH1B1	Pafah1b1	ENSMUSG00000020745	7652.6	0.0524079	1.03699	0.120242	0.886189	7597.66	8324.18	7468.51	7824.73	7745.72	7615.02	7755.23	7389.17	7301.39	7504.41
RREB1	Rreb1	ENSMUSG00000039087	1259.55	-0.139711	-1.10168	0.120304	0.886189	1445.76	1100.46	1169.07	1105.89	1176.29	1291.98	1144.66	1376.63	1588.98	1195.83
TBC1D13	Tbc1d13	ENSMUSG00000039678	749.449	-0.0947689	-1.06789	0.120309	0.886189	740.375	814.739	756.116	650.682	669.866	784.486	788.921	785.376	764.042	739.883
MAPK3	Mapk3	ENSMUSG00000063065	2376.2	0.0707127	1.05024	0.120354	0.886189	2432.12	2380.19	2422.15	2379.03	2559.04	2366.17	2063.9	2407.75	2351.4	2400.22
HNRNPAB	Hnrnpab	ENSMUSG00000020358	1500.05	0.089626	1.06409	0.120376	0.886189	1517.94	1606.18	1460.23	1495.87	1652.78	1383.57	1324.84	1642.71	1470.25	1446.15
CBLN1	Cbln1	ENSMUSG00000031654	158.349	-0.429152	-1.34644	0.120423	0.886189	138.664	145.558	108.747	105.397	176.901	89.7896	86.6401	331.571	213.878	186.348
GBP6	Gbp6	ENSMUSG00000104713	47.1183	-0.485995	-1.40055	0.120449	0.886189	50.6609	13.5646	33.0061	53.5422	44.8481	37.1832	36.0247	97.7596	45.2398	59.3537
DNALI1	Dnali1	ENSMUSG00000042707	14.9066	0.459137	1.37472	0.120516	0.886189	13.8439	21.5511	18.1719	14.2861	18.2752	14.3003	10.4361	16.9794	14.5036	6.71793
MAP3K4	Map3k4	ENSMUSG00000014426	777.378	0.103427	1.07432	0.120552	0.886189	897.833	850.648	754.084	693.167	836.952	743.321	720.23	773.333	783.536	720.679
EMC1	Emc1	ENSMUSG00000078517	978.422	-0.120786	-1.08733	0.12067	0.886189	919.83	877.81	930.609	1090.19	865.637	918.858	1050.72	1125.02	899.853	1105.69
DNHD1	Dnhd1	ENSMUSG00000030882	172.048	-0.280441	-1.21457	0.120706	0.886189	119.398	110.751	196.246	172.547	175.18	246.305	136.955	224.832	198.488	139.781
RPAP2	Rpap2	ENSMUSG00000033773	221.4	0.179351	1.13237	0.120712	0.886189	245.604	284.077	208.978	250.866	190.147	220.531	240.661	171.182	213.425	188.526
[truncated: 12,304 more rows]
