# Supplementary material for: The PFC-LH-VTA pathway contributes to social deficits in IRSp53-mutant mice
Source: Mol Psychiatry. 2023 Sep 20;28(11):4642–54. doi: 10.1038/s41380-023-02257-y (PMC10914623; doi:10.1038/s41380-023-02257-y)
Supplement: Supplementary file 4 — Supplementary Table 2 [file 41380_2023_2257_MOESM4_ESM.xlsx]

## Sheet: DEG list
Differential expression analysis was carried out using DESeq2 with pairwise comparison.
Gene information			RNA-seq probe information		DESeq2 results						Functional annotation
HGNC symbol	Full name	Position (human)	Ensembl ID (mouse)	Position (mouse)	baseMean	log2FC	FC	p-value	adjusted p-value	direction	GO terms	KEGG Pathway
ARHGEF28	Rho guanine nucleotide exchange factor 28	Chr5:73626158-73941993	ENSMUSG00000021662	Chr13:98035977-98342947	664.695	0.396811	1.31659	3.72511e-11	6.35466e-07	up	cytosol;ephrin receptor signaling pathway;regulation of Rho protein signal transduction;Rho guanyl-nucleotide exchange factor activity;positive regulation of GTPase activity;intracellular signal transduction;plasma membrane;RNA binding;metal ion binding;axon guidance;
SLA	Src like adaptor	Chr8:133036724-133103054	ENSMUSG00000022372	Chr15:66652668-66703678	253.526	0.58644	1.50154	4.81057e-08	0.000330558	up	SH3/SH2 adaptor activity;protein binding;positive regulation of signal transduction;endosome;
UQCC1	ubiquinol-cytochrome c reductase complex assembly factor 1	Chr20:35302566-35412141	ENSMUSG00000005882	Chr2:155688814-155772230	648.92	-0.304442	-1.23494	5.8132e-08	0.000330558	down	positive regulation of mitochondrial translation;mitochondrial respiratory chain complex III assembly;cytoplasmic membrane-bounded vesicle;protein binding;mitochondrial inner membrane;mitochondrion;
C8orf34	chromosome 8 open reading frame 34	Chr8:68330722-68819022	ENSMUSG00000057715	Chr1:11484329-12046125	1113.77	0.244984	1.18508	4.9254e-07	0.00168045	up
AATK	apoptosis associated tyrosine kinase	Chr17:81117295-81166077	ENSMUSG00000025375	Chr11:119898139-119937993	4669.92	-0.152494	-1.11149	6.70031e-07	0.00190501	down	protein binding;perinuclear region of cytoplasm;protein serine/threonine kinase activity;integral component of membrane;protein phosphorylation;ATP binding;protein kinase activity;
FASN	fatty acid synthase	Chr17:82078333-82098332	ENSMUSG00000025153	Chr11:120696672-120715373	4836.41	-0.182109	-1.13454	1.6868e-06	0.00411074	down	phosphopantetheine binding;3-hydroxyoctanoyl-[acyl-carrier-protein] dehydratase activity;enoyl-[acyl-carrier-protein] reductase (NADPH, A-specific) activity;palmitoyl-[acyl-carrier-protein] hydrolase activity;myristoyl-[acyl-carrier-protein] hydrolase activity;oleoyl-[acyl-carrier-protein] hydrolase activity;enoyl-[acyl-carrier-protein] reductase (NADPH, B-specific) activity;3-hydroxypalmitoyl-[a…
SLITRK5	SLIT and NTRK like family member 5	Chr13:87672615-87696272	ENSMUSG00000033214	Chr14:111912529-111920573	1288.42	0.200824	1.14935	2.85581e-06	0.00608966	up	receptor complex;protein binding;axonogenesis;integral component of membrane;synaptic transmission;positive regulation of synapse assembly;skin development;adult behavior;dendrite morphogenesis;cardiovascular system development;grooming behavior;striatum development;response to xenobiotic stimulus;
YPEL1	yippee like 1	Chr22:21697544-21735834	ENSMUSG00000022773	Chr16:16887560-16904909	359.283	0.421541	1.33936	3.4313e-06	0.00650384	up	nucleus;
NPY	neuropeptide Y	Chr7:24284163-24291865	ENSMUSG00000029819	Chr6:49799690-49806487	964.305	-0.248002	-1.18756	1.19806e-05	0.0204377	down	positive regulation of appetite;adult feeding behavior;behavior;G-protein coupled receptor signaling pathway, coupled to cyclic nucleotide second messenger;response to yeast;blood circulation;movement of cell or subcellular component;antifungal humoral response;regulation of appetite;neuropeptide hormone activity;calcium channel regulator activity;defense response to Gram-positive bacterium;antib…
DNAH8	dynein axonemal heavy chain 8	Chr6:38715341-39030529	ENSMUSG00000033826	Chr17:30843328-31096339	19.337	-1.84886	-3.60215	1.87766e-05	0.0271638	down	dynein complex;ATPase activity;microtubule-based movement;microtubule motor activity;metabolic process;ATP binding;sperm principal piece;axonemal dynein complex;cilium or flagellum-dependent cell motility;microtubule;
ITSN2	intersectin 2	Chr2:24202864-24360714	ENSMUSG00000020640	Chr12:4642638-4763962	1421.38	0.165983	1.12193	1.91081e-05	0.0271638	up	positive regulation of dendrite extension;SH3/SH2 adaptor activity;extracellular exosome;protein binding;positive regulation of signal transduction;regulation of Rho protein signal transduction;Rho guanyl-nucleotide exchange factor activity;positive regulation of GTPase activity;endocytosis;centrosome;cytoplasm;calcium ion binding;
SRL	sarcalumenin	Chr16:4189374-4242080	ENSMUSG00000022519	Chr16:4298080-4359680	111.589	-0.543109	-1.45711	2.23018e-05	0.0281796	down	sarcoplasmic reticulum lumen;GTP binding;response to muscle activity involved in regulation of muscle adaptation;store-operated calcium entry;
PPP1R15A	protein phosphatase 1 regulatory subunit 15A	Chr19:48872392-48876057	ENSMUSG00000040435	Chr7:45172340-45175692	280.861	0.710182	1.63601	2.31265e-05	0.0281796	up	positive regulation of endoplasmic reticulum stress-induced eIF2 alpha dephosphorylation;negative regulation of PERK-mediated unfolded protein response;positive regulation of peptidyl-serine dephosphorylation;protein phosphatase type 1 activator activity;protein localization to endoplasmic reticulum;positive regulation of transcription from RNA polymerase I promoter;regulation of translational in…
SLC41A3	solute carrier family 41 member 3	Chr3:126006355-126101561	ENSMUSG00000030089	Chr6:90581707-90623394	78.3211	-0.528031	-1.44196	2.52735e-05	0.0287427	down	cation transmembrane transporter activity;protein binding;cation transport;cation transmembrane transport;plasma membrane;integral component of membrane;
LCN2	lipocalin 2	Chr9:128149071-128153455	ENSMUSG00000026822	Chr2:32274645-32278264	11.5166	-3.53138	-11.5625	2.87599e-05	0.0290499	down	siderophore transport;extracellular exosome;innate immune response;small molecule binding;ion transport;cellular iron ion homeostasis;iron ion binding;transmembrane transport;transporter activity;extracellular region;extracellular space;transport;
ANXA4	annexin A4	Chr2:69644425-69827100	ENSMUSG00000029994	Chr6:86713822-86770566	68.3676	0.679458	1.60154	3.02e-05	0.0290499	up	negative regulation of coagulation;calcium-dependent phospholipid binding;calcium ion binding;NF-kappaB binding;vesicle membrane;epithelial cell differentiation;negative regulation of NF-kappaB transcription factor activity;cell surface;phospholipase inhibitor activity;calcium-dependent protein binding;negative regulation of interleukin-8 secretion;extracellular exosome;identical protein binding;…
VWA3B	von Willebrand factor A domain containing 3B	Chr2:98087116-98313299	ENSMUSG00000050122	Chr1:37065677-37226694	22.1249	1.90886	3.75511	3.06523e-05	0.0290499	up
MROH1	maestro heat like repeat family member 1	Chr8:144148016-144261940	ENSMUSG00000022558	Chr15:76264461-76337238	1198.69	-0.211444	-1.15785	4.10896e-05	0.0358457	down	binding;
CPEB3	cytoplasmic polyadenylation element binding protein 3	Chr10:92046692-92291087	ENSMUSG00000039652	Chr19:36998691-37186000	1164.76	-0.180778	-1.1335	4.22283e-05	0.0358457	down	positive regulation of mRNA polyadenylation;negative regulation of cytoplasmic translational elongation;3'-UTR-mediated mRNA destabilization;regulation of dendritic spine development;mRNA 3'-UTR AU-rich region binding;apical dendrite;regulation of synaptic plasticity;positive regulation of translation;RNA stem-loop binding;dendrite;long-term memory;negative regulation of cytoplasmic translation;m…
HR	HR lysine demethylase and nuclear receptor corepressor	Chr8:22114415-22133384	ENSMUSG00000022096	Chr14:70789652-70810988	628.952	-0.545544	-1.45957	4.84702e-05	0.0375843	down	oxidoreductase activity;oxidation-reduction process;transcription factor activity, sequence-specific DNA binding;regulation of transcription, DNA-templated;transcription, DNA-templated;metal ion binding;nucleoplasm;DNA binding;nucleus;protein binding;negative regulation of transcription, DNA-templated;transcription corepressor activity;nuclear body;protein heterooligomerization;histone deacetylas…
ELL2	elongation factor for RNA polymerase II 2	Chr5:95885098-95962071	ENSMUSG00000001542	Chr13:75854876-75920483	454.707	0.262445	1.19951	5.47153e-05	0.0395038	up	snRNA transcription from RNA polymerase II promoter;transcription elongation factor complex;transcription elongation from RNA polymerase II promoter;centrosome;regulation of transcription, DNA-templated;nucleoplasm;cytoplasm;
ITGA7	integrin subunit alpha 7	Chr12:55684568-55716043	ENSMUSG00000025348	Chr10:128769645-128794155	218.632	-0.371144	-1.29338	5.55772e-05	0.0395038	down	heterotypic cell-cell adhesion;endodermal cell differentiation;extracellular matrix organization;muscle organ development;cell surface;protein binding;integrin-mediated signaling pathway;cell-matrix adhesion;regulation of cell shape;plasma membrane;metal ion binding;integrin complex;cell adhesion;
RIPOR3	RIPOR family member 3	null	ENSMUSG00000074577	Chr2:167822084-167852538	9.35023	1.46604	2.76262	6.17814e-05	0.0421572	up
BAIAP2	BAR/IMD domain containing adaptor protein 2	Chr17:81035122-81117432	ENSMUSG00000025372	Chr11:119833589-119897608	2874.47	-0.782103	-1.71964	7.0065e-05	0.0454081	down	response to bacterium;proline-rich region binding;positive regulation of actin cytoskeleton reorganization;actin crosslink formation;positive regulation of actin filament polymerization;ruffle;vascular endothelial growth factor receptor signaling pathway;insulin receptor signaling pathway;extracellular exosome;filopodium;innate immune response;Fc-gamma receptor signaling pathway involved in phago…
HYAL2	hyaluronidase 2	Chr3:50317790-50322906	ENSMUSG00000010047	Chr9:107445144-107449978	117.469	0.553564	1.46771	7.18694e-05	0.0454081	up	renal water absorption;receptor signaling protein tyrosine kinase inhibitor activity;fusion of virus membrane with host plasma membrane;transformation of host cell by virus;positive regulation of urine volume;negative regulation of protein tyrosine kinase activity;cellular response to UV-B;cartilage development;response to antibiotic;hyaluronoglucuronidase activity;negative regulation of MAP kina…
APH1A	aph-1 homolog A, gamma-secretase subunit	Chr1:150265399-150269580	ENSMUSG00000015750	Chr3:95801281-95805600	555.756	-0.341316	-1.26691	7.77285e-05	0.0473561	down	amyloid precursor protein catabolic process;membrane protein intracellular domain proteolysis;Notch receptor processing;membrane protein ectodomain proteolysis;protein processing;Golgi cisterna membrane;neurotrophin TRK receptor signaling pathway;apoptotic signaling pathway;protein binding;Notch signaling pathway;integral component of plasma membrane;endoplasmic reticulum;endoplasmic reticulum me…
