# Supplementary material for: The PFC-LH-VTA pathway contributes to social deficits in IRSp53-mutant mice
Source: Mol Psychiatry. 2023 Sep 20;28(11):4642–54. doi: 10.1038/s41380-023-02257-y (PMC10914623; doi:10.1038/s41380-023-02257-y)
Supplement: Supplementary file 5 — Supplementary Table 3 [file 41380_2023_2257_MOESM5_ESM.xlsx]

## Sheet: C5BP_UP
NAME	SIZE	ES	NES	NOM p-val	FDR q-val	FWER p-val	RANK AT MAX	LEADING EDGE
GOBP_PROTEIN_FOLDING	176	0.199624	2.99006	0	0.00567819	0.007	6930	tags=68%, list=48%, signal=131%
GOBP_RNA_SPLICING	374	0.136653	2.97335	0	0.00283909	0.007	7120	tags=63%, list=50%, signal=122%
GOBP_DE_NOVO_PROTEIN_FOLDING	38	0.39748	2.91468	0	0.0032589	0.012	5620	tags=79%, list=39%, signal=130%
GOBP_TRANSLATIONAL_INITIATION	107	0.230562	2.83653	0	0.00466365	0.023	4612	tags=55%, list=32%, signal=81%
GOBP_RIBONUCLEOPROTEIN_COMPLEX_BIOGENESIS	399	0.120361	2.79747	0	0.00454976	0.028	7573	tags=65%, list=53%, signal=134%
GOBP_CYTOPLASMIC_TRANSLATION	136	0.200026	2.74429	0	0.00567817	0.042	8312	tags=78%, list=58%, signal=184%
GOBP_CHAPERONE_MEDIATED_PROTEIN_FOLDING	64	0.283393	2.62184	0	0.0152017	0.121	4679	tags=61%, list=33%, signal=90%
GOBP_CHAPERONE_COFACTOR_DEPENDENT_PROTEIN_REFOLDING	30	0.407806	2.6068	0	0.0148229	0.131	5620	tags=80%, list=39%, signal=132%
GOBP_NCRNA_PROCESSING	364	0.118446	2.54721	0	0.0222792	0.209	7581	tags=65%, list=53%, signal=134%
GOBP_RRNA_METABOLIC_PROCESS	249	0.126905	2.33944	0	0.0866706	0.675	7520	tags=65%, list=53%, signal=135%
GOBP_VESICLE_BUDDING_FROM_MEMBRANE	59	0.257913	2.33325	0	0.0818893	0.692	5779	tags=66%, list=40%, signal=110%
GOBP_REGULATION_OF_CELLULAR_AMIDE_METABOLIC_PROCESS	401	0.101925	2.33188	0	0.0756065	0.694	8354	tags=68%, list=58%, signal=160%
GOBP_PROTEIN_K11_LINKED_UBIQUITINATION	28	0.365533	2.31684	0.0038835	0.0774949	0.735	6529	tags=82%, list=46%, signal=151%
GOBP_RNA_SPLICING_VIA_TRANSESTERIFICATION_REACTIONS	270	0.122417	2.30782	0	0.0769546	0.764	9987	tags=82%, list=70%, signal=266%
GOBP_NCRNA_METABOLIC_PROCESS	490	0.0915378	2.29841	0	0.0770593	0.785	9300	tags=74%, list=65%, signal=204%
GOBP_RIBOSOME_BIOGENESIS	285	0.11836	2.27534	0	0.0851746	0.835	7573	tags=65%, list=53%, signal=134%
GOBP_ESTABLISHMENT_OF_PROTEIN_LOCALIZATION_TO_ORGANELLE	387	0.102353	2.25657	0	0.0923765	0.872	4820	tags=44%, list=34%, signal=64%
GOBP_PROTEIN_TARGETING	286	0.116477	2.24984	0	0.0914425	0.881	4467	tags=43%, list=31%, signal=61%
GOBP_MRNA_PROCESSING	429	0.0920887	2.17023	0.00191205	0.146411	0.978	9989	tags=79%, list=70%, signal=253%
GOBP_ENDOPLASMIC_RETICULUM_TO_GOLGI_VESICLE_MEDIATED_TRANSPORT	120	0.165426	2.16674	0.00215054	0.141611	0.978	5757	tags=57%, list=40%, signal=94%
GOBP_PROTEASOMAL_PROTEIN_CATABOLIC_PROCESS	463	0.0872921	2.14257	0.00195312	0.157489	0.988	8706	tags=69%, list=61%, signal=171%
GOBP_PROTEIN_LOCALIZATION_TO_ENDOPLASMIC_RETICULUM	64	0.224979	2.10496	0.00195312	0.192709	0.999	6181	tags=66%, list=43%, signal=115%
GOBP_REGULATION_OF_RNA_SPLICING	139	0.151814	2.09458	0.00420168	0.196808	0.999	6800	tags=63%, list=48%, signal=118%
GOBP_NEGATIVE_REGULATION_OF_INTERLEUKIN_1_BETA_PRODUCTION	16	0.430237	2.09186	0.0039604	0.191318	0.999	3685	tags=69%, list=26%, signal=93%
GOBP_BINDING_OF_SPERM_TO_ZONA_PELLUCIDA	20	0.390638	2.07641	0.00394477	0.200919	0.999	4431	tags=70%, list=31%, signal=101%
GOBP_RESPONSE_TO_TEMPERATURE_STIMULUS	153	0.143496	2.03374	0.00397614	0.249526	0.999	3764	tags=41%, list=26%, signal=54%
GOBP_RESPONSE_TO_TOPOLOGICALLY_INCORRECT_PROTEIN	145	0.145137	2.03327	0.00585938	0.241244	0.999	4947	tags=49%, list=35%, signal=74%
GOBP_POSTTRANSCRIPTIONAL_REGULATION_OF_GENE_EXPRESSION	471	0.0829242	2.02211	0.00390625	0.248205	0.999	7202	tags=58%, list=50%, signal=114%
GOBP_PROTEIN_MODIFICATION_BY_SMALL_PROTEIN_REMOVAL	147	0.143392	2.01526	0.00613497	0.250182	0.999	7698	tags=68%, list=54%, signal=146%
GOBP_NEGATIVE_REGULATION_OF_STRESS_ACTIVATED_PROTEIN_KINASE_SIGNALING_CASCADE	42	0.262501	2.00455	0.00817996	0.257685	0.999	5109	tags=62%, list=36%, signal=96%
GOBP_MITOTIC_CYTOKINETIC_PROCESS	20	0.368581	1.99966	0.00766283	0.257368	1	4746	tags=70%, list=33%, signal=105%
GOBP_PROTEIN_REFOLDING	18	0.394385	1.9993	0.00392927	0.24958	1	5489	tags=78%, list=38%, signal=126%
GOBP_REGULATION_OF_RESPONSE_TO_DNA_DAMAGE_STIMULUS	236	0.113187	1.98961	0.00826446	0.255665	1	8648	tags=72%, list=60%, signal=178%
GOBP_HISTONE_H3_K14_ACETYLATION	21	0.357843	1.98149	0.00413223	0.260631	1	3061	tags=57%, list=21%, signal=73%
GOBP_PROTEIN_K48_LINKED_UBIQUITINATION	64	0.209573	1.97725	0	0.259583	1	3272	tags=44%, list=23%, signal=56%
GOBP_PEPTIDYL_SERINE_DEPHOSPHORYLATION	19	0.378327	1.96539	0.00838574	0.271471	1	5886	tags=79%, list=41%, signal=134%
GOBP_REGULATION_OF_GTP_BINDING	15	0.41953	1.94318	0.010101	0.300949	1	4493	tags=73%, list=31%, signal=107%
GOBP_POSITIVE_REGULATION_OF_T_HELPER_CELL_DIFFERENTIATION	17	0.385993	1.93524	0.00614754	0.306783	1	7104	tags=88%, list=50%, signal=175%
GOBP_NEGATIVE_REGULATION_OF_B_CELL_ACTIVATION	27	0.309327	1.90382	0.00968992	0.356962	1	6177	tags=74%, list=43%, signal=130%
GOBP_VESICLE_TARGETING_ROUGH_ER_TO_CIS_GOLGI	15	0.397788	1.89062	0.0093633	0.374159	1	5757	tags=80%, list=40%, signal=134%
GOBP_RESPONSE_TO_OXIDATIVE_STRESS	373	0.0854769	1.88627	0.0103306	0.373918	1	6975	tags=57%, list=49%, signal=109%
GOBP_STRIATUM_DEVELOPMENT	18	0.37002	1.88183	0.0113422	0.374074	1	4248	tags=67%, list=30%, signal=95%
GOBP_NEGATIVE_REGULATION_OF_INTERLEUKIN_1_PRODUCTION	17	0.389778	1.88111	0.0161943	0.366677	1	3685	tags=65%, list=26%, signal=87%
GOBP_VESICLE_ORGANIZATION	274	0.0976485	1.88039	0.00793651	0.359876	1	10425	tags=82%, list=73%, signal=298%
GOBP_RNA_LOCALIZATION	174	0.122221	1.86267	0.00998004	0.387896	1	7642	tags=66%, list=53%, signal=139%
GOBP_RESPONSE_TO_HEAT	92	0.161685	1.85258	0.00761905	0.400879	1	3764	tags=42%, list=26%, signal=57%
GOBP_REGULATION_OF_TRANSLATIONAL_INITIATION	72	0.189068	1.85071	0.0118812	0.396643	1	2473	tags=36%, list=17%, signal=43%
GOBP_NEGATIVE_REGULATION_OF_CELLULAR_AMIDE_METABOLIC_PROCESS	183	0.115786	1.84941	0.0103306	0.391547	1	7195	tags=62%, list=50%, signal=123%
GOBP_CELL_REDOX_HOMEOSTASIS	35	0.265877	1.84911	0.010661	0.384066	1	8464	tags=86%, list=59%, signal=209%
GOBP_SPERM_EGG_RECOGNITION	22	0.326958	1.84859	0.0199601	0.377638	1	4431	tags=64%, list=31%, signal=92%
GOBP_LATE_ENDOSOME_TO_LYSOSOME_TRANSPORT	16	0.380438	1.84175	0.0139165	0.384055	1	6184	tags=81%, list=43%, signal=143%
GOBP_POSITIVE_REGULATION_OF_CD4_POSITIVE_ALPHA_BETA_T_CELL_DIFFERENTIATION	22	0.325714	1.83684	0.00385356	0.386919	1	7699	tags=86%, list=54%, signal=187%
GOBP_MRNA_METHYLATION	15	0.392776	1.83018	0.0202578	0.393557	1	6782	tags=87%, list=47%, signal=165%
GOBP_RESPONSE_TO_ISOQUINOLINE_ALKALOID	27	0.293634	1.82936	0.0194553	0.388089	1	4812	tags=63%, list=34%, signal=95%
GOBP_COPII_COATED_VESICLE_BUDDING	31	0.276323	1.82683	0.0149254	0.386621	1	4821	tags=61%, list=34%, signal=92%
GOBP_VIRAL_RELEASE_FROM_HOST_CELL	23	0.320755	1.82468	0.0176471	0.384561	1	4746	tags=65%, list=33%, signal=97%
GOBP_VESICLE_TARGETING_TO_FROM_OR_WITHIN_GOLGI	22	0.325144	1.82272	0.0121704	0.381769	1	5757	tags=73%, list=40%, signal=122%
GOBP_CHAPERONE_MEDIATED_PROTEIN_COMPLEX_ASSEMBLY	21	0.328922	1.82261	0.00787402	0.375342	1	7560	tags=86%, list=53%, signal=182%
GOBP_REGULATION_OF_SIGNAL_TRANSDUCTION_BY_P53_CLASS_MEDIATOR	94	0.157311	1.82231	0.0169492	0.369556	1	5371	tags=53%, list=38%, signal=85%
GOBP_PROTEASOME_MEDIATED_UBIQUITIN_DEPENDENT_PROTEIN_CATABOLIC_PROCESS	390	0.0818782	1.82179	0.00992064	0.364384	1	8504	tags=67%, list=59%, signal=162%
GOBP_NEGATIVE_REGULATION_OF_JNK_CASCADE	32	0.268283	1.81654	0.0123457	0.36762	1	5109	tags=63%, list=36%, signal=97%
GOBP_PROTEIN_TARGETING_TO_MEMBRANE	107	0.146615	1.8121	0.0197239	0.370181	1	4467	tags=46%, list=31%, signal=66%
GOBP_REGULATION_OF_DNA_METHYLATION	17	0.359851	1.79747	0.0214008	0.394562	1	2430	tags=53%, list=17%, signal=64%
GOBP_REGULATION_OF_DNA_REPAIR	144	0.126558	1.79274	0.00801603	0.398238	1	7642	tags=66%, list=53%, signal=140%
GOBP_SUBPALLIUM_DEVELOPMENT	23	0.312085	1.79094	0.0221328	0.395632	1	4248	tags=61%, list=30%, signal=86%
GOBP_REGULATION_OF_GRANULOCYTE_CHEMOTAXIS	38	0.24896	1.78979	0.0169811	0.392234	1	7362	tags=76%, list=51%, signal=157%
GOBP_LUNG_MORPHOGENESIS	42	0.234343	1.78558	0.0178218	0.394766	1	3127	tags=45%, list=22%, signal=58%
GOBP_AXO_DENDRITIC_TRANSPORT	75	0.178591	1.78408	0.0231214	0.391817	1	6611	tags=64%, list=46%, signal=118%
GOBP_GLYCOSPHINGOLIPID_BIOSYNTHETIC_PROCESS	32	0.267672	1.78383	0.0232558	0.386727	1	3777	tags=53%, list=26%, signal=72%
GOBP_MITOCHONDRIAL_GENE_EXPRESSION	101	0.15302	1.76649	0.019685	0.417483	1	5189	tags=51%, list=36%, signal=80%
GOBP_ESTABLISHMENT_OF_PROTEIN_LOCALIZATION_TO_ENDOPLASMIC_RETICULUM	38	0.243958	1.7625	0.0251046	0.420864	1	7057	tags=74%, list=49%, signal=145%
GOBP_PROTEIN_ACETYLATION	192	0.109026	1.75348	0.0260521	0.434613	1	6803	tags=58%, list=48%, signal=110%
GOBP_RESPONSE_TO_ARSENIC_CONTAINING_SUBSTANCE	31	0.259177	1.73916	0.00952381	0.461482	1	5527	tags=65%, list=39%, signal=105%
GOBP_POSITIVE_REGULATION_OF_SIGNAL_TRANSDUCTION_BY_P53_CLASS_MEDIATOR	25	0.295853	1.73375	0.0363985	0.467579	1	4356	tags=60%, list=30%, signal=86%
GOBP_ENDOSOME_ORGANIZATION	78	0.167067	1.72476	0.0226415	0.483662	1	9907	tags=86%, list=69%, signal=278%
GOBP_SPLICEOSOMAL_COMPLEX_ASSEMBLY	54	0.201703	1.71323	0.0254902	0.506785	1	5600	tags=59%, list=39%, signal=97%
GOBP_CELLULAR_RESPONSE_TO_UNFOLDED_PROTEIN	89	0.15641	1.70884	0.0181087	0.512064	1	5489	tags=54%, list=38%, signal=87%
GOBP_ARP2_3_COMPLEX_MEDIATED_ACTIN_NUCLEATION	36	0.23626	1.70699	0.0175439	0.510433	1	1793	tags=36%, list=13%, signal=41%
GOBP_PEPTIDYL_LYSINE_MODIFICATION	348	0.0797406	1.70362	0.0325203	0.512533	1	3489	tags=32%, list=24%, signal=42%
GOBP_POSITIVE_REGULATION_OF_NEUROBLAST_PROLIFERATION	23	0.292889	1.70297	0.027668	0.507974	1	7631	tags=83%, list=53%, signal=177%
GOBP_PROTEIN_IMPORT	184	0.109025	1.7009	0.0319361	0.506959	1	4600	tags=43%, list=32%, signal=62%
GOBP_REGULATION_OF_INTRINSIC_APOPTOTIC_SIGNALING_PATHWAY	148	0.117989	1.69805	0.0119284	0.508189	1	6156	tags=55%, list=43%, signal=95%
GOBP_REGULATION_OF_CYTOKINESIS	74	0.167876	1.69106	0.0193798	0.520277	1	8433	tags=76%, list=59%, signal=183%
GOBP_INTERLEUKIN_1_PRODUCTION	68	0.173653	1.68142	0.028169	0.539526	1	9515	tags=84%, list=67%, signal=249%
GOBP_DNA_REPAIR	485	0.0659446	1.67754	0.0240481	0.543387	1	8789	tags=68%, list=61%, signal=170%
GOBP_RIBOSOMAL_LARGE_SUBUNIT_BIOGENESIS	67	0.175172	1.67697	0.0247934	0.538408	1	1988	tags=31%, list=14%, signal=36%
GOBP_PEPTIDYL_ARGININE_MODIFICATION	20	0.310545	1.6765	0.0268041	0.533498	1	8435	tags=90%, list=59%, signal=219%
GOBP_REGULATION_OF_PEPTIDYL_LYSINE_ACETYLATION	65	0.172266	1.67402	0.0278884	0.534128	1	3047	tags=38%, list=21%, signal=49%
GOBP_POSITIVE_REGULATION_OF_RESPONSE_TO_DNA_DAMAGE_STIMULUS	124	0.127967	1.6716	0.0263692	0.534779	1	4182	tags=42%, list=29%, signal=59%
GOBP_REGULATION_OF_NUCLEAR_TRANSCRIBED_MRNA_CATABOLIC_PROCESS_DEADENYLATION_DEPENDENT_DECAY	23	0.293729	1.66088	0.0338645	0.558317	1	7619	tags=83%, list=53%, signal=177%
GOBP_NEGATIVE_REGULATION_OF_PHAGOCYTOSIS	17	0.333644	1.65467	0.0395833	0.569257	1	8693	tags=94%, list=61%, signal=240%
GOBP_RNA_PHOSPHODIESTER_BOND_HYDROLYSIS_EXONUCLEOLYTIC	42	0.215969	1.65432	0.037182	0.564139	1	6113	tags=64%, list=43%, signal=112%
GOBP_RIBONUCLEOPROTEIN_COMPLEX_SUBUNIT_ORGANIZATION	170	0.109217	1.65051	0.0393701	0.568882	1	7541	tags=64%, list=53%, signal=133%
GOBP_NUCLEAR_TRANSCRIBED_MRNA_CATABOLIC_PROCESS	114	0.130856	1.6454	0.0291667	0.577022	1	7802	tags=68%, list=55%, signal=147%
GOBP_REGULATION_OF_DOUBLE_STRAND_BREAK_REPAIR_VIA_NONHOMOLOGOUS_END_JOINING	29	0.255025	1.64468	0.0411765	0.572938	1	9674	tags=93%, list=68%, signal=287%
GOBP_TOXIN_TRANSPORT	34	0.239708	1.64244	0.0415842	0.572937	1	8777	tags=85%, list=61%, signal=220%
GOBP_GOLGI_ORGANIZATION	130	0.124171	1.64015	0.0442656	0.573366	1	7150	tags=62%, list=50%, signal=123%
GOBP_STRESS_GRANULE_ASSEMBLY	26	0.271063	1.63903	0.0449219	0.570237	1	2180	tags=42%, list=15%, signal=50%
GOBP_POSITIVE_REGULATION_OF_CD4_POSITIVE_ALPHA_BETA_T_CELL_ACTIVATION	26	0.269759	1.63542	0.0380762	0.57442	1	7699	tags=81%, list=54%, signal=175%
GOBP_RESPONSE_TO_AMPHETAMINE	27	0.262622	1.6338	0.0372549	0.573497	1	9492	tags=93%, list=66%, signal=275%
GOBP_NEUROPEPTIDE_SIGNALING_PATHWAY	72	0.164576	1.631	0.0382166	0.57533	1	8383	tags=75%, list=59%, signal=180%
GOBP_NEGATIVE_REGULATION_OF_SIGNAL_TRANSDUCTION_BY_P53_CLASS_MEDIATOR	31	0.242568	1.63057	0.0367347	0.570907	1	5764	tags=65%, list=40%, signal=108%
GOBP_REGULATION_OF_NEUTROPHIL_CHEMOTAXIS	27	0.263416	1.62763	0.0373281	0.573615	1	7362	tags=78%, list=51%, signal=160%
GOBP_HISTONE_H4_K16_ACETYLATION	27	0.267433	1.62693	0.0356436	0.570005	1	5186	tags=63%, list=36%, signal=99%
GOBP_ESTABLISHMENT_OF_PROTEIN_LOCALIZATION_TO_MEMBRANE	233	0.0936698	1.62416	0.0334646	0.57236	1	4328	tags=39%, list=30%, signal=56%
GOBP_PROTEIN_LOCALIZATION_TO_MITOCHONDRION	118	0.124752	1.62296	0.0244898	0.570109	1	4047	tags=41%, list=28%, signal=56%
GOBP_LIVER_REGENERATION	21	0.297479	1.62275	0.0490798	0.565359	1	3923	tags=57%, list=27%, signal=79%
GOBP_POSITIVE_REGULATION_OF_NEUTROPHIL_MIGRATION	24	0.278113	1.62221	0.0320641	0.56171	1	7350	tags=79%, list=51%, signal=163%
GOBP_INTRINSIC_APOPTOTIC_SIGNALING_PATHWAY	261	0.0864353	1.62195	0.048583	0.557128	1	5525	tags=47%, list=39%, signal=75%
GOBP_REGULATION_OF_PROTEIN_ACETYLATION	72	0.163943	1.61995	0.0324427	0.557526	1	6803	tags=64%, list=48%, signal=121%
GOBP_REGULATION_OF_ANOIKIS	20	0.300508	1.61699	0.0346154	0.560088	1	3573	tags=55%, list=25%, signal=73%
GOBP_GTP_METABOLIC_PROCESS	22	0.291958	1.61676	0.0528455	0.555617	1	8181	tags=86%, list=57%, signal=202%
GOBP_NUCLEOSIDE_TRIPHOSPHATE_BIOSYNTHETIC_PROCESS	75	0.157745	1.61621	0.038835	0.552052	1	8433	tags=75%, list=59%, signal=181%
GOBP_CELLULAR_RESPONSE_TO_RADIATION	159	0.108765	1.61414	0.0364372	0.552545	1	4577	tags=43%, list=32%, signal=62%
GOBP_PEPTIDYL_LYSINE_ACETYLATION	171	0.104425	1.61018	0.0395257	0.558332	1	6803	tags=58%, list=48%, signal=109%
GOBP_RNA_POLYMERASE_II_PREINITIATION_COMPLEX_ASSEMBLY	26	0.269263	1.60621	0.0368852	0.564057	1	6606	tags=73%, list=46%, signal=136%
GOBP_DNA_TEMPLATED_TRANSCRIPTION_INITIATION	108	0.134139	1.60133	0.0403846	0.572588	1	3127	tags=35%, list=22%, signal=45%
GOBP_GLUCOSAMINE_CONTAINING_COMPOUND_METABOLIC_PROCESS	21	0.291247	1.59694	0.0409357	0.580105	1	6736	tags=76%, list=47%, signal=144%
GOBP_POSITIVE_REGULATION_OF_VIRAL_PROCESS	50	0.189848	1.59502	0.0342052	0.580347	1	4730	tags=52%, list=33%, signal=77%
GOBP_NUCLEOSIDE_TRIPHOSPHATE_METABOLIC_PROCESS	99	0.138655	1.59256	0.052521	0.58227	1	10164	tags=85%, list=71%, signal=291%
GOBP_PROTEIN_K63_LINKED_DEUBIQUITINATION	34	0.226056	1.59245	0.057377	0.577785	1	9813	tags=91%, list=69%, signal=290%
GOBP_VASCULAR_ENDOTHELIAL_GROWTH_FACTOR_RECEPTOR_SIGNALING_PATHWAY	52	0.188199	1.58937	0.0513834	0.581525	1	6668	tags=65%, list=47%, signal=122%
GOBP_RIBONUCLEOSIDE_TRIPHOSPHATE_METABOLIC_PROCESS	78	0.154684	1.5893	0.0502008	0.576962	1	8433	tags=74%, list=59%, signal=180%
GOBP_NATURAL_KILLER_CELL_MEDIATED_IMMUNITY	33	0.230854	1.58494	0.0532544	0.583794	1	3639	tags=48%, list=25%, signal=65%
GOBP_NEGATIVE_REGULATION_OF_RNA_SPLICING	25	0.267714	1.57945	0.0520833	0.594026	1	8762	tags=88%, list=61%, signal=227%
GOBP_MRNA_SPLICE_SITE_SELECTION	30	0.242191	1.57883	0.0458333	0.590898	1	5600	tags=63%, list=39%, signal=104%
GOBP_TRANSCRIPTION_PREINITIATION_COMPLEX_ASSEMBLY	37	0.223807	1.57852	0.0446602	0.586993	1	7629	tags=76%, list=53%, signal=162%
GOBP_CELLULAR_RESPONSE_TO_HEAT	58	0.176313	1.57829	0.0487288	0.583015	1	3652	tags=43%, list=26%, signal=58%
GOBP_POSITIVE_REGULATION_OF_TOR_SIGNALING	44	0.196994	1.57743	0.0622407	0.580912	1	4991	tags=55%, list=35%, signal=84%
GOBP_INTEGRATED_STRESS_RESPONSE_SIGNALING	21	0.284174	1.57727	0.0444015	0.576917	1	6156	tags=71%, list=43%, signal=125%
GOBP_POSITIVE_REGULATION_OF_VIRAL_LIFE_CYCLE	15	0.324864	1.57723	0.0332031	0.572606	1	9659	tags=100%, list=68%, signal=308%
GOBP_INTRINSIC_APOPTOTIC_SIGNALING_PATHWAY_IN_RESPONSE_TO_OXIDATIVE_STRESS	43	0.200247	1.57309	0.0612648	0.57954	1	5791	tags=60%, list=40%, signal=101%
GOBP_DEOXYRIBONUCLEOTIDE_BIOSYNTHETIC_PROCESS	15	0.336483	1.56005	0.0320641	0.611873	1	4726	tags=67%, list=33%, signal=99%
GOBP_POSITIVE_REGULATION_OF_NF_KAPPAB_TRANSCRIPTION_FACTOR_ACTIVITY	123	0.119899	1.56005	0.0557769	0.607306	1	7368	tags=63%, list=52%, signal=130%
GOBP_POSITIVE_REGULATION_OF_LAMELLIPODIUM_ASSEMBLY	26	0.252919	1.55854	0.0533333	0.607135	1	2439	tags=42%, list=17%, signal=51%
GOBP_REGULATION_OF_CELL_AGING	41	0.201919	1.55564	0.0590551	0.610896	1	8979	tags=83%, list=63%, signal=222%
GOBP_HISTONE_MONOUBIQUITINATION	27	0.250666	1.55211	0.0533881	0.616671	1	9133	tags=89%, list=64%, signal=246%
GOBP_GLYCOLIPID_BIOSYNTHETIC_PROCESS	69	0.161104	1.55208	0.0813309	0.61229	1	3924	tags=43%, list=27%, signal=60%
GOBP_POSITIVE_REGULATION_OF_CHROMOSOME_ORGANIZATION	83	0.144939	1.54673	0.0428016	0.623389	1	4658	tags=47%, list=33%, signal=69%
GOBP_HYDROGEN_PEROXIDE_CATABOLIC_PROCESS	16	0.318551	1.54304	0.0583658	0.629205	1	2599	tags=50%, list=18%, signal=61%
GOBP_REGULATION_OF_CYSTEINE_TYPE_ENDOPEPTIDASE_ACTIVITY_INVOLVED_IN_APOPTOTIC_SIGNALING_PATHWAY	15	0.325816	1.54153	0.0676983	0.629114	1	3925	tags=60%, list=27%, signal=83%
GOBP_REGULATION_OF_RESPONSE_TO_ENDOPLASMIC_RETICULUM_STRESS	76	0.149858	1.54142	0.0686275	0.625009	1	7464	tags=67%, list=52%, signal=140%
GOBP_CELLULAR_RESPONSE_TO_CHEMICAL_STRESS	289	0.0805242	1.52896	0.0540541	0.65668	1	5848	tags=49%, list=41%, signal=81%
GOBP_NUCLEOTIDE_BINDING_DOMAIN_LEUCINE_RICH_REPEAT_CONTAINING_RECEPTOR_SIGNALING_PATHWAY	25	0.259568	1.52809	0.0574257	0.654809	1	4874	tags=60%, list=34%, signal=91%
GOBP_REGULATION_OF_LEUKOCYTE_CHEMOTAXIS	83	0.139089	1.52511	0.0495238	0.659234	1	7498	tags=66%, list=52%, signal=138%
GOBP_INTRACILIARY_TRANSPORT	39	0.205214	1.52451	0.0599174	0.656556	1	8073	tags=77%, list=56%, signal=176%
GOBP_INFLAMMATORY_CELL_APOPTOTIC_PROCESS	16	0.321465	1.52024	0.0698603	0.664507	1	4345	tags=63%, list=30%, signal=90%
GOBP_TRNA_METABOLIC_PROCESS	179	0.0994743	1.5194	0.0826613	0.662457	1	9300	tags=75%, list=65%, signal=211%
GOBP_ATP_SYNTHESIS_COUPLED_PROTON_TRANSPORT	24	0.257328	1.51855	0.0576923	0.66059	1	6455	tags=71%, list=45%, signal=129%
GOBP_REGULATION_OF_HEMATOPOIETIC_PROGENITOR_CELL_DIFFERENTIATION	32	0.22836	1.51774	0.0606061	0.658612	1	8807	tags=84%, list=62%, signal=219%
GOBP_NEGATIVE_REGULATION_OF_PROTEOLYSIS_INVOLVED_IN_CELLULAR_PROTEIN_CATABOLIC_PROCESS	55	0.173838	1.5165	0.0607843	0.657661	1	4543	tags=49%, list=32%, signal=72%
GOBP_MALE_GAMETE_GENERATION	376	0.0666883	1.51606	0.0656064	0.654758	1	5270	tags=43%, list=37%, signal=67%
GOBP_HISTONE_MODIFICATION	447	0.0623869	1.51198	0.0629921	0.662694	1	2430	tags=23%, list=17%, signal=27%
GOBP_POSITIVE_REGULATION_OF_RELEASE_OF_CYTOCHROME_C_FROM_MITOCHONDRIA	25	0.247649	1.51086	0.062753	0.661538	1	2756	tags=44%, list=19%, signal=54%
GOBP_RRNA_METHYLATION	22	0.266583	1.5096	0.0714286	0.660972	1	3993	tags=55%, list=28%, signal=76%
GOBP_COTRANSLATIONAL_PROTEIN_TARGETING_TO_MEMBRANE	21	0.271639	1.50841	0.0764588	0.660315	1	7016	tags=76%, list=49%, signal=149%
GOBP_SENSORY_PERCEPTION_OF_TEMPERATURE_STIMULUS	21	0.27395	1.50626	0.0698603	0.66241	1	5621	tags=67%, list=39%, signal=110%
GOBP_ESTABLISHMENT_OF_PROTEIN_LOCALIZATION_TO_MITOCHONDRIAL_MEMBRANE	29	0.238122	1.5061	0.0634328	0.658798	1	5477	tags=62%, list=38%, signal=100%
GOBP_MITOCHONDRIAL_ATP_SYNTHESIS_COUPLED_PROTON_TRANSPORT	17	0.304364	1.50584	0.072	0.65539	1	8270	tags=88%, list=58%, signal=209%
GOBP_RNA_CATABOLIC_PROCESS	255	0.0820012	1.5054	0.0821918	0.652554	1	6194	tags=51%, list=43%, signal=89%
GOBP_INTERLEUKIN_10_PRODUCTION	35	0.210893	1.50422	0.0655431	0.652032	1	7614	tags=74%, list=53%, signal=158%
GOBP_POSITIVE_REGULATION_OF_GRANULOCYTE_CHEMOTAXIS	20	0.28638	1.50383	0.0801688	0.649235	1	7350	tags=80%, list=51%, signal=164%
GOBP_POSITIVE_REGULATION_OF_TELOMERE_MAINTENANCE_VIA_TELOMERE_LENGTHENING	36	0.21183	1.50333	0.0963391	0.646762	1	4525	tags=53%, list=32%, signal=77%
GOBP_CELL_DEATH_IN_RESPONSE_TO_OXIDATIVE_STRESS	79	0.140071	1.50108	0.0665362	0.64919	1	5791	tags=54%, list=40%, signal=91%
GOBP_RRNA_CATABOLIC_PROCESS	18	0.292761	1.50108	0.0686275	0.645265	1	6146	tags=72%, list=43%, signal=126%
GOBP_RNA_STABILIZATION	55	0.170895	1.50008	0.0641283	0.644183	1	5625	tags=56%, list=39%, signal=93%
GOBP_ESTABLISHMENT_OF_RNA_LOCALIZATION	140	0.111115	1.4977	0.0699029	0.647281	1	7619	tags=64%, list=53%, signal=136%
GOBP_REGULATION_OF_CILIUM_MOVEMENT	23	0.262279	1.49715	0.0755102	0.645042	1	2472	tags=43%, list=17%, signal=52%
GOBP_DOUBLE_STRAND_BREAK_REPAIR	254	0.0806034	1.49105	0.0710059	0.659396	1	10240	tags=80%, list=72%, signal=275%
GOBP_CILIUM_OR_FLAGELLUM_DEPENDENT_CELL_MOTILITY	98	0.130425	1.48924	0.0755814	0.66103	1	3400	tags=37%, list=24%, signal=48%
GOBP_ORGANELLE_INHERITANCE	15	0.3098	1.488	0.0582329	0.660729	1	7014	tags=80%, list=49%, signal=157%
GOBP_RIBOSOMAL_SMALL_SUBUNIT_BIOGENESIS	70	0.151788	1.48534	0.0828402	0.664786	1	7441	tags=67%, list=52%, signal=139%
GOBP_RESPONSE_TO_CATECHOLAMINE	85	0.134802	1.48474	0.0769231	0.662743	1	7168	tags=64%, list=50%, signal=127%
GOBP_PYRIMIDINE_NUCLEOTIDE_METABOLIC_PROCESS	48	0.18187	1.48049	0.0642023	0.67128	1	6047	tags=60%, list=42%, signal=104%
GOBP_RESPONSE_TO_ANTIBIOTIC	41	0.190973	1.47736	0.0902111	0.676293	1	2159	tags=34%, list=15%, signal=40%
GOBP_RAB_PROTEIN_SIGNAL_TRANSDUCTION	21	0.265826	1.47662	0.0803213	0.674529	1	7099	tags=76%, list=50%, signal=151%
GOBP_REGULATION_OF_LYMPHOCYTE_MIGRATION	37	0.201994	1.47602	0.0688259	0.672504	1	4075	tags=49%, list=28%, signal=68%
GOBP_FEEDING_BEHAVIOR	69	0.155489	1.47557	0.0698603	0.670246	1	5662	tags=55%, list=40%, signal=91%
GOBP_REGULATION_OF_TRANSLATION_IN_RESPONSE_TO_STRESS	20	0.268868	1.47409	0.0846774	0.670732	1	6170	tags=70%, list=43%, signal=123%
GOBP_REGULATION_OF_ESTABLISHMENT_OF_PROTEIN_LOCALIZATION	442	0.0617994	1.4736	0.0610526	0.668562	1	4287	tags=36%, list=30%, signal=50%
GOBP_REGULATION_OF_MACROPHAGE_CHEMOTAXIS	18	0.28877	1.46931	0.0825336	0.677627	1	1436	tags=39%, list=10%, signal=43%
GOBP_NEGATIVE_REGULATION_OF_CELLULAR_MACROMOLECULE_BIOSYNTHETIC_PROCESS	235	0.0838215	1.4668	0.0836735	0.681016	1	7218	tags=59%, list=50%, signal=117%
GOBP_SNRNA_TRANSCRIPTION	18	0.283799	1.46261	0.0815939	0.689842	1	1507	tags=39%, list=11%, signal=43%
GOBP_MICROGLIAL_CELL_ACTIVATION	32	0.219262	1.46029	0.0746888	0.693283	1	8043	tags=78%, list=56%, signal=178%
GOBP_PROTEIN_POLYUBIQUITINATION	224	0.0844485	1.4586	0.066	0.694391	1	10749	tags=83%, list=75%, signal=331%
GOBP_REGULATION_OF_DNA_TEMPLATED_TRANSCRIPTION_ELONGATION	52	0.171432	1.4575	0.0696721	0.693921	1	8007	tags=73%, list=56%, signal=165%
GOBP_PROTEIN_LOCALIZATION_TO_LYSOSOME	45	0.182365	1.45454	0.0909091	0.698934	1	2484	tags=36%, list=17%, signal=43%
GOBP_CELLULAR_RESPONSE_TO_NUTRIENT	34	0.216322	1.45431	0.0752475	0.695988	1	3222	tags=44%, list=23%, signal=57%
GOBP_PROTEIN_ACYLATION	230	0.0835687	1.45379	0.0772277	0.693899	1	5414	tags=46%, list=38%, signal=73%
GOBP_NEURAL_NUCLEUS_DEVELOPMENT	55	0.162317	1.45167	0.0858283	0.696488	1	2887	tags=36%, list=20%, signal=45%
GOBP_CLEAVAGE_INVOLVED_IN_RRNA_PROCESSING	27	0.230909	1.44974	0.0853659	0.698632	1	6237	tags=67%, list=44%, signal=118%
GOBP_POSITIVE_REGULATION_OF_PHOSPHOPROTEIN_PHOSPHATASE_ACTIVITY	18	0.281103	1.44921	0.0819672	0.696447	1	3929	tags=56%, list=27%, signal=77%
GOBP_SUBSTANTIA_NIGRA_DEVELOPMENT	39	0.196213	1.44808	0.091954	0.696345	1	2701	tags=38%, list=19%, signal=47%
GOBP_MODIFICATION_OF_SYNAPTIC_STRUCTURE	20	0.267247	1.44792	0.0946746	0.693132	1	4048	tags=55%, list=28%, signal=77%
GOBP_NEGATIVE_REGULATION_OF_SIGNAL_TRANSDUCTION_IN_ABSENCE_OF_LIGAND	25	0.24009	1.44457	0.102174	0.699399	1	4008	tags=52%, list=28%, signal=72%
GOBP_REGULATION_OF_PROTEIN_TARGETING	71	0.148888	1.44444	0.101761	0.696202	1	3923	tags=42%, list=27%, signal=58%
GOBP_CELLULAR_RESPONSE_TO_TOPOLOGICALLY_INCORRECT_PROTEIN	108	0.117094	1.4442	0.0879346	0.693335	1	5620	tags=51%, list=39%, signal=83%
GOBP_REGULATION_OF_PROTEIN_EXIT_FROM_ENDOPLASMIC_RETICULUM	23	0.247109	1.44206	0.0909091	0.696229	1	10150	tags=96%, list=71%, signal=329%
GOBP_REGULATION_OF_PROTEIN_TARGETING_TO_MEMBRANE	29	0.225762	1.44088	0.102362	0.696407	1	4174	tags=52%, list=29%, signal=73%
GOBP_N_ACETYLGLUCOSAMINE_METABOLIC_PROCESS	16	0.297537	1.43934	0.0728745	0.697567	1	3793	tags=56%, list=27%, signal=76%
GOBP_TRANSCRIPTION_INITIATION_FROM_RNA_POLYMERASE_II_PROMOTER	71	0.144855	1.43866	0.0971074	0.696142	1	7606	tags=68%, list=53%, signal=144%
GOBP_REGULATION_OF_INCLUSION_BODY_ASSEMBLY	16	0.298355	1.43824	0.106299	0.693829	1	10038	tags=100%, list=70%, signal=335%
GOBP_MITOCHONDRIAL_TRANSLATION	72	0.144792	1.43717	0.0978044	0.693838	1	4692	tags=47%, list=33%, signal=70%
GOBP_REGULATION_OF_DNA_DAMAGE_RESPONSE_SIGNAL_TRANSDUCTION_BY_P53_CLASS_MEDIATOR	35	0.204052	1.43714	0.0818363	0.690528	1	5260	tags=57%, list=37%, signal=90%
GOBP_INCLUSION_BODY_ASSEMBLY	22	0.252956	1.43703	0.0828516	0.687497	1	10038	tags=95%, list=70%, signal=320%
GOBP_POSITIVE_REGULATION_OF_DNA_REPAIR	91	0.130813	1.43534	0.0879346	0.688899	1	4112	tags=42%, list=29%, signal=58%
GOBP_REGULATION_OF_LEUKOCYTE_MIGRATION	146	0.101695	1.43364	0.0988372	0.690241	1	7767	tags=64%, list=54%, signal=139%
GOBP_SRP_DEPENDENT_COTRANSLATIONAL_PROTEIN_TARGETING_TO_MEMBRANE	15	0.30966	1.43301	0.0973085	0.688803	1	7016	tags=80%, list=49%, signal=157%
GOBP_LOW_DENSITY_LIPOPROTEIN_PARTICLE_CLEARANCE	18	0.277323	1.43112	0.0864979	0.690933	1	5572	tags=67%, list=39%, signal=109%
GOBP_NEGATIVE_REGULATION_OF_PROTEASOMAL_PROTEIN_CATABOLIC_PROCESS	44	0.182822	1.42964	0.0983936	0.692173	1	4543	tags=50%, list=32%, signal=73%
GOBP_ASYMMETRIC_CELL_DIVISION	17	0.291803	1.42837	0.0872865	0.692595	1	3402	tags=53%, list=24%, signal=69%
GOBP_POSITIVE_REGULATION_OF_MRNA_METABOLIC_PROCESS	113	0.114965	1.42605	0.0968992	0.696246	1	6341	tags=56%, list=44%, signal=99%
GOBP_POSITIVE_REGULATION_OF_LEUKOCYTE_MIGRATION	96	0.122285	1.42528	0.0962672	0.695134	1	7498	tags=65%, list=52%, signal=135%
GOBP_VIRAL_PROCESS	329	0.0685124	1.42524	0.0802469	0.692015	1	4823	tags=40%, list=34%, signal=60%
GOBP_RESPONSE_TO_AMINE	37	0.193843	1.42493	0.0984683	0.689672	1	10762	tags=95%, list=75%, signal=381%
GOBP_PROTEIN_LOCALIZATION_TO_ENDOSOME	23	0.250961	1.42433	0.0876068	0.688146	1	10095	tags=96%, list=71%, signal=325%
GOBP_METHYLATION	315	0.0690977	1.42415	0.0735587	0.685453	1	3618	tags=32%, list=25%, signal=42%
GOBP_REGULATION_OF_APOPTOTIC_SIGNALING_PATHWAY	314	0.0703693	1.42286	0.089613	0.68574	1	9490	tags=73%, list=66%, signal=213%
GOBP_NEGATIVE_REGULATION_OF_TRANSMEMBRANE_TRANSPORT	89	0.128498	1.42238	0.0930693	0.683937	1	5725	tags=53%, list=40%, signal=88%
GOBP_MRNA_CATABOLIC_PROCESS	213	0.084744	1.42052	0.11068	0.686083	1	7802	tags=63%, list=55%, signal=136%
GOBP_RNA_DESTABILIZATION	88	0.128658	1.41939	0.0997877	0.686273	1	6946	tags=61%, list=49%, signal=119%
GOBP_POSITIVE_REGULATION_OF_ATP_DEPENDENT_ACTIVITY	40	0.189591	1.41823	0.0997921	0.686418	1	8021	tags=75%, list=56%, signal=170%
GOBP_HISTONE_H2A_MONOUBIQUITINATION	15	0.308036	1.41781	0.10223	0.684557	1	8946	tags=93%, list=63%, signal=249%
GOBP_PERK_MEDIATED_UNFOLDED_PROTEIN_RESPONSE	17	0.275681	1.41663	0.115079	0.68491	1	6156	tags=71%, list=43%, signal=124%
GOBP_REGULATION_OF_ANION_TRANSMEMBRANE_TRANSPORT	19	0.272684	1.41566	0.0961145	0.684613	1	2126	tags=42%, list=15%, signal=49%
GOBP_CHROMOSOME_SEGREGATION	290	0.0729936	1.41556	0.112648	0.681855	1	4746	tags=40%, list=33%, signal=59%
GOBP_CELL_AGING	105	0.119273	1.41483	0.0995935	0.680798	1	8657	tags=72%, list=61%, signal=182%
GOBP_CELLULAR_RESPONSE_TO_LIGHT_STIMULUS	99	0.121052	1.41462	0.10728	0.678339	1	5647	tags=52%, list=39%, signal=85%
GOBP_NUCLEAR_TRANSPORT	275	0.0736093	1.41357	0.10101	0.678398	1	5311	tags=44%, list=37%, signal=69%
GOBP_NEGATIVE_REGULATION_OF_ESTABLISHMENT_OF_PROTEIN_LOCALIZATION	102	0.118469	1.4128	0.0978261	0.677592	1	1822	tags=25%, list=13%, signal=28%
GOBP_REGULATION_OF_MONONUCLEAR_CELL_MIGRATION	76	0.137018	1.41258	0.100213	0.675355	1	1437	tags=24%, list=10%, signal=26%
GOBP_POSITIVE_REGULATION_OF_DOUBLE_STRAND_BREAK_REPAIR_VIA_HOMOLOGOUS_RECOMBINATION	35	0.201486	1.41238	0.108787	0.673019	1	6931	tags=69%, list=48%, signal=133%
GOBP_POSITIVE_REGULATION_OF_DNA_TEMPLATED_TRANSCRIPTION_ELONGATION	29	0.218651	1.41193	0.103586	0.671429	1	9700	tags=90%, list=68%, signal=278%
GOBP_POSITIVE_REGULATION_OF_HISTONE_ACETYLATION	27	0.229952	1.41076	0.123016	0.671731	1	7310	tags=74%, list=51%, signal=151%
GOBP_POSITIVE_REGULATION_OF_INTERLEUKIN_1_PRODUCTION	45	0.179602	1.40992	0.101338	0.671211	1	9515	tags=84%, list=67%, signal=252%
GOBP_NEGATIVE_REGULATION_OF_TUMOR_NECROSIS_FACTOR_SUPERFAMILY_CYTOKINE_PRODUCTION	42	0.181955	1.40903	0.115308	0.670894	1	9322	tags=83%, list=65%, signal=239%
GOBP_CELLULAR_RESPONSE_TO_ARSENIC_CONTAINING_SUBSTANCE	20	0.263823	1.40887	0.101031	0.668509	1	5527	tags=65%, list=39%, signal=106%
GOBP_VIRAL_TRANSLATION	18	0.273332	1.40849	0.0979167	0.666785	1	4040	tags=56%, list=28%, signal=77%
GOBP_DETECTION_OF_TEMPERATURE_STIMULUS_INVOLVED_IN_SENSORY_PERCEPTION	16	0.29471	1.40636	0.111538	0.669893	1	5621	tags=69%, list=39%, signal=113%
GOBP_NUCLEAR_TRANSCRIBED_MRNA_CATABOLIC_PROCESS_DEADENYLATION_DEPENDENT_DECAY	59	0.154826	1.40541	0.0949367	0.669702	1	6520	tags=61%, list=46%, signal=112%
GOBP_NEGATIVE_REGULATION_OF_ENDOPLASMIC_RETICULUM_STRESS_INDUCED_INTRINSIC_APOPTOTIC_SIGNALING_PATHWAY	18	0.272527	1.40279	0.10084	0.673929	1	6435	tags=72%, list=45%, signal=131%
GOBP_MACROPHAGE_CHEMOTAXIS	23	0.247742	1.40169	0.11359	0.674076	1	1436	tags=35%, list=10%, signal=39%
GOBP_CELL_KILLING	81	0.131864	1.40142	0.0960784	0.672069	1	9600	tags=80%, list=67%, signal=243%
GOBP_CATECHOLAMINE_UPTAKE	15	0.303206	1.40089	0.112245	0.670582	1	4248	tags=60%, list=30%, signal=85%
GOBP_NEGATIVE_REGULATION_OF_LEUKOCYTE_APOPTOTIC_PROCESS	40	0.18332	1.40022	0.133072	0.66978	1	9183	tags=83%, list=64%, signal=230%
GOBP_REGULATION_OF_T_HELPER_CELL_DIFFERENTIATION	26	0.231227	1.39916	0.0932039	0.670067	1	7699	tags=77%, list=54%, signal=166%
GOBP_REGULATION_OF_PEPTIDYL_THREONINE_PHOSPHORYLATION	38	0.192253	1.39827	0.114165	0.669822	1	1773	tags=32%, list=12%, signal=36%
GOBP_PROTEIN_EXIT_FROM_ENDOPLASMIC_RETICULUM	45	0.179644	1.39642	0.0947581	0.672066	1	10150	tags=89%, list=71%, signal=305%
GOBP_MODULATION_BY_HOST_OF_VIRAL_PROCESS	21	0.256022	1.39581	0.113546	0.671117	1	5877	tags=67%, list=41%, signal=113%
GOBP_REGULATION_OF_TRANSCRIPTION_BY_RNA_POLYMERASE_I	31	0.208156	1.39367	0.123772	0.674487	1	9023	tags=84%, list=63%, signal=227%
GOBP_VESICLE_CARGO_LOADING	20	0.255766	1.39265	0.120921	0.674589	1	4927	tags=60%, list=34%, signal=91%
GOBP_SNRNA_METABOLIC_PROCESS	51	0.166159	1.39057	0.112903	0.67756	1	6324	tags=61%, list=44%, signal=109%
GOBP_MICROVILLUS_ASSEMBLY	21	0.252381	1.3902	0.129363	0.676085	1	1162	tags=33%, list=8%, signal=36%
GOBP_RNA_METHYLATION	77	0.13552	1.38698	0.113924	0.682247	1	5129	tags=49%, list=36%, signal=77%
GOBP_IMPORT_INTO_NUCLEUS	139	0.104392	1.38513	0.0985626	0.684643	1	5311	tags=47%, list=37%, signal=75%
GOBP_SYNAPTIC_VESICLE_TRANSPORT	40	0.182335	1.38402	0.115914	0.684976	1	8482	tags=78%, list=59%, signal=190%
GOBP_GAMETE_GENERATION	492	0.0552808	1.3839	0.115308	0.682748	1	6764	tags=53%, list=47%, signal=96%
GOBP_REGULATION_OF_NEUTROPHIL_MIGRATION	35	0.199916	1.3824	0.113924	0.684328	1	7362	tags=71%, list=51%, signal=147%
GOBP_REGULATION_OF_MRNA_PROCESSING	128	0.105195	1.38075	0.107632	0.686062	1	10798	tags=86%, list=76%, signal=348%
GOBP_DNA_REPLICATION	258	0.0752183	1.38016	0.126894	0.685111	1	8643	tags=68%, list=60%, signal=168%
GOBP_TRNA_PROCESSING	120	0.108873	1.37863	0.10338	0.686831	1	9300	tags=76%, list=65%, signal=215%
GOBP_NEGATIVE_REGULATION_OF_INTRINSIC_APOPTOTIC_SIGNALING_PATHWAY	91	0.121063	1.37829	0.115702	0.685171	1	4722	tags=45%, list=33%, signal=67%
GOBP_POSITIVE_REGULATION_OF_ACTIN_NUCLEATION	15	0.294512	1.37753	0.122984	0.684754	1	1512	tags=40%, list=11%, signal=45%
GOBP_REGULATION_OF_DOUBLE_STRAND_BREAK_REPAIR	102	0.118436	1.37638	0.132762	0.685555	1	9674	tags=79%, list=68%, signal=244%
GOBP_REGULATION_OF_ENDOPLASMIC_RETICULUM_STRESS_INDUCED_INTRINSIC_APOPTOTIC_SIGNALING_PATHWAY	29	0.213478	1.37583	0.127863	0.684461	1	6815	tags=69%, list=48%, signal=131%
GOBP_RNA_MODIFICATION	147	0.096096	1.37386	0.122047	0.687393	1	8562	tags=69%, list=60%, signal=171%
GOBP_CELLULAR_RESPONSE_TO_VITAMIN_D	19	0.262159	1.37366	0.130693	0.685439	1	3029	tags=47%, list=21%, signal=60%
GOBP_CYTOSKELETON_DEPENDENT_INTRACELLULAR_TRANSPORT	187	0.0877492	1.37305	0.101923	0.684527	1	8320	tags=67%, list=58%, signal=158%
GOBP_POSITIVE_REGULATION_OF_TELOMERE_MAINTENANCE	50	0.164092	1.373	0.117764	0.682119	1	4525	tags=48%, list=32%, signal=70%
GOBP_REGULATION_OF_NUCLEOTIDE_BIOSYNTHETIC_PROCESS	32	0.205864	1.37143	0.110465	0.683711	1	9128	tags=84%, list=64%, signal=233%
GOBP_MITOTIC_METAPHASE_PLATE_CONGRESSION	47	0.166021	1.3703	0.128353	0.684437	1	5848	tags=57%, list=41%, signal=97%
GOBP_TRANSLATIONAL_ELONGATION	53	0.160646	1.36612	0.11501	0.6934	1	7424	tags=68%, list=52%, signal=141%
GOBP_NITRIC_OXIDE_SYNTHASE_BIOSYNTHETIC_PROCESS	17	0.27176	1.366	0.157783	0.691185	1	6212	tags=71%, list=43%, signal=125%
GOBP_RRNA_MODIFICATION	33	0.19913	1.36484	0.11753	0.691594	1	4525	tags=52%, list=32%, signal=75%
GOBP_MICROTUBULE_BASED_TRANSPORT	186	0.0873619	1.36463	0.107422	0.689716	1	8223	tags=66%, list=57%, signal=154%
GOBP_MODULATION_BY_HOST_OF_SYMBIONT_PROCESS	48	0.168144	1.36377	0.105769	0.689511	1	4455	tags=48%, list=31%, signal=69%
GOBP_PROSTANOID_BIOSYNTHETIC_PROCESS	22	0.233604	1.36374	0.125	0.687104	1	5764	tags=64%, list=40%, signal=106%
GOBP_PROTEIN_TARGETING_TO_LYSOSOME	22	0.239051	1.36347	0.128257	0.68544	1	2436	tags=41%, list=17%, signal=49%
GOBP_RESPONSE_TO_HYDROGEN_PEROXIDE	107	0.11373	1.362	0.137864	0.687081	1	2528	tags=29%, list=18%, signal=35%
GOBP_REGULATION_OF_OXIDATIVE_STRESS_INDUCED_INTRINSIC_APOPTOTIC_SIGNALING_PATHWAY	27	0.225048	1.36199	0.136719	0.684662	1	5791	tags=63%, list=40%, signal=106%
GOBP_PROTEIN_TARGETING_TO_MITOCHONDRION	96	0.119945	1.36172	0.131474	0.683003	1	3956	tags=40%, list=28%, signal=54%
GOBP_MITOCHONDRIAL_CYTOCHROME_C_OXIDASE_ASSEMBLY	20	0.257534	1.35871	0.115619	0.68868	1	8477	tags=85%, list=59%, signal=208%
GOBP_POSITIVE_REGULATION_OF_CELL_DEATH	468	0.0548577	1.35809	0.12753	0.687919	1	6574	tags=51%, list=46%, signal=92%
GOBP_VIRAL_GENE_EXPRESSION	94	0.119626	1.35736	0.122153	0.68743	1	4385	tags=43%, list=31%, signal=61%
GOBP_POSITIVE_REGULATION_OF_DNA_TEMPLATED_TRANSCRIPTION_INITIATION	42	0.177186	1.35618	0.140316	0.688104	1	6666	tags=64%, list=47%, signal=120%
GOBP_POSITIVE_REGULATION_OF_CYTOKINESIS	29	0.20522	1.35597	0.138889	0.686254	1	7426	tags=72%, list=52%, signal=150%
GOBP_NATURAL_KILLER_CELL_DIFFERENTIATION	21	0.247409	1.35591	0.124506	0.683993	1	8043	tags=81%, list=56%, signal=185%
GOBP_POSITIVE_REGULATION_OF_PEPTIDYL_LYSINE_ACETYLATION	33	0.200219	1.35569	0.135189	0.682244	1	2776	tags=39%, list=19%, signal=49%
GOBP_POSITIVE_REGULATION_OF_TELOMERASE_RNA_LOCALIZATION_TO_CAJAL_BODY	15	0.283816	1.35413	0.134615	0.683967	1	4525	tags=60%, list=32%, signal=88%
GOBP_REGULATION_OF_NEUROBLAST_PROLIFERATION	32	0.201709	1.35392	0.135189	0.682209	1	10528	tags=94%, list=74%, signal=355%
GOBP_DNA_BIOSYNTHETIC_PROCESS	174	0.0870844	1.35327	0.11753	0.681631	1	3207	tags=31%, list=22%, signal=40%
GOBP_PROTEIN_STABILIZATION	168	0.0878971	1.34867	0.131579	0.691962	1	9823	tags=77%, list=69%, signal=244%
GOBP_MICROTUBULE_BASED_MOVEMENT	323	0.0677473	1.34752	0.13834	0.692786	1	2904	tags=27%, list=20%, signal=33%
GOBP_LEUKOCYTE_MEDIATED_CYTOTOXICITY	63	0.145667	1.34727	0.13253	0.691115	1	9275	tags=79%, list=65%, signal=225%
GOBP_REGULATION_OF_DNA_TEMPLATED_TRANSCRIPTION_INITIATION	50	0.16184	1.34535	0.133962	0.694106	1	3127	tags=38%, list=22%, signal=48%
GOBP_MICROVILLUS_ORGANIZATION	26	0.220488	1.34522	0.13189	0.692093	1	3452	tags=46%, list=24%, signal=61%
GOBP_NATURAL_KILLER_CELL_ACTIVATION	47	0.161457	1.34375	0.12253	0.693832	1	8043	tags=72%, list=56%, signal=165%
GOBP_NEGATIVE_REGULATION_OF_PEPTIDYL_LYSINE_ACETYLATION	16	0.284236	1.34141	0.142857	0.697738	1	3983	tags=56%, list=28%, signal=78%
GOBP_REGULATION_OF_MRNA_SPLICING_VIA_SPLICEOSOME	94	0.118381	1.34089	0.148893	0.696792	1	3642	tags=37%, list=25%, signal=50%
GOBP_INTERLEUKIN_6_PRODUCTION	104	0.11366	1.34048	0.134538	0.695497	1	7461	tags=63%, list=52%, signal=132%
GOBP_DETECTION_OF_VISIBLE_LIGHT	27	0.217692	1.33953	0.124506	0.695752	1	5896	tags=63%, list=41%, signal=107%
GOBP_NEGATIVE_REGULATION_OF_LYMPHOCYTE_MEDIATED_IMMUNITY	31	0.201576	1.33936	0.130612	0.693985	1	4965	tags=55%, list=35%, signal=84%
GOBP_MITOCHONDRIAL_CALCIUM_ION_TRANSMEMBRANE_TRANSPORT	17	0.270722	1.33809	0.140816	0.695032	1	10433	tags=100%, list=73%, signal=369%
GOBP_RESPONSE_TO_VITAMIN_D	28	0.2139	1.33642	0.140845	0.697385	1	3075	tags=43%, list=22%, signal=54%
GOBP_EPITHELIAL_TUBE_BRANCHING_INVOLVED_IN_LUNG_MORPHOGENESIS	25	0.222429	1.33543	0.133595	0.697741	1	2544	tags=40%, list=18%, signal=49%
GOBP_PROTEIN_AUTOUBIQUITINATION	69	0.135442	1.33539	0.132438	0.695572	1	4911	tags=48%, list=34%, signal=72%
GOBP_CYTOPLASMIC_TRANSLATIONAL_INITIATION	26	0.21951	1.33502	0.137374	0.694254	1	4016	tags=50%, list=28%, signal=69%
GOBP_TRANSPORT_ALONG_MICROTUBULE	151	0.0948106	1.33194	0.134298	0.700538	1	8223	tags=67%, list=57%, signal=156%
GOBP_REGULATION_OF_DNA_METABOLIC_PROCESS	352	0.0626929	1.33155	0.139764	0.69931	1	4528	tags=38%, list=32%, signal=54%
GOBP_HISTONE_H2A_UBIQUITINATION	24	0.227875	1.32633	0.146694	0.711481	1	9259	tags=88%, list=65%, signal=248%
GOBP_POSITIVE_REGULATION_OF_LEUKOCYTE_CHEMOTAXIS	65	0.137796	1.32554	0.163347	0.711368	1	7498	tags=66%, list=52%, signal=138%
GOBP_ENDOPLASMIC_RETICULUM_UNFOLDED_PROTEIN_RESPONSE	69	0.133823	1.32374	0.125	0.71396	1	8872	tags=75%, list=62%, signal=198%
GOBP_REGULATION_OF_STRESS_ACTIVATED_PROTEIN_KINASE_SIGNALING_CASCADE	168	0.0858363	1.32342	0.138716	0.712602	1	7724	tags=63%, list=54%, signal=134%
GOBP_REGULATION_OF_PROTEIN_LOCALIZATION_TO_MEMBRANE	155	0.091403	1.32256	0.131846	0.71288	1	4980	tags=44%, list=35%, signal=67%
GOBP_PROTEIN_MATURATION	246	0.074382	1.32228	0.15272	0.711353	1	6511	tags=53%, list=46%, signal=95%
GOBP_CELL_PROLIFERATION_IN_FOREBRAIN	19	0.252158	1.32134	0.151767	0.711711	1	9946	tags=95%, list=70%, signal=311%
GOBP_NEGATIVE_REGULATION_OF_MRNA_SPLICING_VIA_SPLICEOSOME	20	0.249482	1.32116	0.133333	0.70991	1	8592	tags=85%, list=60%, signal=213%
GOBP_POSITIVE_REGULATION_OF_LYMPHOCYTE_MIGRATION	23	0.237105	1.31903	0.136456	0.713753	1	4075	tags=52%, list=28%, signal=73%
GOBP_RESPONSE_TO_RADIATION	373	0.0600496	1.31791	0.167355	0.714575	1	4722	tags=39%, list=33%, signal=57%
GOBP_AMYLOID_FIBRIL_FORMATION	28	0.212552	1.31739	0.151951	0.713797	1	7691	tags=75%, list=54%, signal=162%
GOBP_MITOCHONDRION_MORPHOGENESIS	20	0.248687	1.31627	0.167002	0.714607	1	3598	tags=50%, list=25%, signal=67%
GOBP_POSITIVE_REGULATION_OF_PROTEIN_ACETYLATION	41	0.172165	1.31534	0.159309	0.714882	1	2776	tags=37%, list=19%, signal=45%
GOBP_PHOSPHOLIPID_DEPHOSPHORYLATION	43	0.166554	1.3153	0.160321	0.712787	1	2613	tags=35%, list=18%, signal=43%
GOBP_PROTEIN_CONTAINING_COMPLEX_LOCALIZATION	151	0.0901669	1.31459	0.147609	0.7125	1	8194	tags=66%, list=57%, signal=153%
GOBP_NCRNA_3_END_PROCESSING	38	0.178214	1.31418	0.15534	0.71144	1	6113	tags=61%, list=43%, signal=105%
GOBP_LUNG_CELL_DIFFERENTIATION	16	0.272642	1.31311	0.181818	0.711887	1	2361	tags=44%, list=17%, signal=52%
GOBP_AMMONIUM_ION_METABOLIC_PROCESS	21	0.242227	1.31186	0.151456	0.713174	1	6074	tags=67%, list=42%, signal=116%
GOBP_REGULATION_OF_OXIDATIVE_STRESS_INDUCED_CELL_DEATH	59	0.143576	1.31016	0.153518	0.715382	1	7165	tags=64%, list=50%, signal=129%
GOBP_GANGLIOSIDE_BIOSYNTHETIC_PROCESS	16	0.273403	1.30623	0.14135	0.723998	1	7713	tags=81%, list=54%, signal=176%
GOBP_REGULATION_OF_CELLULAR_PROTEIN_CATABOLIC_PROCESS	237	0.0736614	1.30619	0.144016	0.721944	1	8316	tags=65%, list=58%, signal=154%
GOBP_REGULATION_OF_PROTEASOMAL_PROTEIN_CATABOLIC_PROCESS	177	0.0861654	1.30482	0.164859	0.723478	1	8316	tags=67%, list=58%, signal=157%
GOBP_NUCLEAR_TRANSCRIBED_MRNA_CATABOLIC_PROCESS_EXONUCLEOLYTIC	16	0.270472	1.30436	0.144231	0.722352	1	2392	tags=44%, list=17%, signal=52%
GOBP_VIRAL_GENOME_REPLICATION	98	0.113065	1.30367	0.161224	0.722065	1	4814	tags=45%, list=34%, signal=67%
GOBP_MIDBRAIN_DEVELOPMENT	71	0.128863	1.3033	0.137931	0.72094	1	2798	tags=32%, list=20%, signal=40%
GOBP_ACTIN_NUCLEATION	45	0.163959	1.3013	0.179134	0.724087	1	1793	tags=29%, list=13%, signal=33%
GOBP_AXONAL_TRANSPORT	63	0.141452	1.30101	0.158824	0.722831	1	6611	tags=60%, list=46%, signal=112%
GOBP_PYRIMIDINE_DEOXYRIBONUCLEOTIDE_METABOLIC_PROCESS	23	0.229636	1.30097	0.147609	0.720773	1	6047	tags=65%, list=42%, signal=113%
GOBP_POSITIVE_REGULATION_OF_NATURAL_KILLER_CELL_ACTIVATION	19	0.244916	1.29974	0.165644	0.722051	1	6286	tags=68%, list=44%, signal=122%
GOBP_MEMBRANE_LIPID_BIOSYNTHETIC_PROCESS	138	0.097107	1.29849	0.159919	0.723347	1	2458	tags=27%, list=17%, signal=32%
GOBP_LIPOPOLYSACCHARIDE_MEDIATED_SIGNALING_PATHWAY	48	0.158475	1.29705	0.137546	0.725195	1	8466	tags=75%, list=59%, signal=183%
GOBP_NEGATIVE_REGULATION_OF_LEUKOCYTE_MIGRATION	33	0.187253	1.29557	0.184158	0.727213	1	7728	tags=73%, list=54%, signal=158%
GOBP_CEREBRAL_CORTEX_CELL_MIGRATION	43	0.164666	1.29545	0.165103	0.725428	1	977	tags=23%, list=7%, signal=25%
GOBP_POSITIVE_REGULATION_OF_DNA_METABOLIC_PROCESS	209	0.0768463	1.29423	0.154618	0.726712	1	4527	tags=39%, list=32%, signal=57%
GOBP_REGULATION_OF_APPETITE	15	0.282304	1.29372	0.179959	0.725906	1	5500	tags=67%, list=38%, signal=108%
GOBP_NEGATIVE_REGULATION_OF_ION_TRANSMEMBRANE_TRANSPORT	68	0.134679	1.29327	0.158996	0.72504	1	4812	tags=47%, list=34%, signal=71%
GOBP_CYTOKINESIS	150	0.091072	1.29319	0.158	0.723217	1	4812	tags=43%, list=34%, signal=64%
GOBP_ANTEROGRADE_AXONAL_TRANSPORT	47	0.162731	1.29297	0.179959	0.721743	1	7112	tags=66%, list=50%, signal=131%
GOBP_POSITIVE_REGULATION_OF_T_CELL_MIGRATION	21	0.239146	1.29063	0.158562	0.725981	1	4075	tags=52%, list=28%, signal=73%
GOBP_WATER_SOLUBLE_VITAMIN_METABOLIC_PROCESS	52	0.148816	1.29037	0.153696	0.724576	1	4754	tags=48%, list=33%, signal=72%
GOBP_REPRODUCTIVE_BEHAVIOR	19	0.25477	1.29008	0.17341	0.723366	1	9156	tags=89%, list=64%, signal=248%
GOBP_HISTONE_PHOSPHORYLATION	38	0.179032	1.28872	0.169697	0.72508	1	5725	tags=58%, list=40%, signal=96%
GOBP_DETECTION_OF_BIOTIC_STIMULUS	25	0.209919	1.28825	0.178138	0.724368	1	8443	tags=80%, list=59%, signal=195%
GOBP_POSITIVE_REGULATION_OF_EXTRINSIC_APOPTOTIC_SIGNALING_PATHWAY	46	0.161104	1.28771	0.168627	0.723806	1	10449	tags=89%, list=73%, signal=330%
GOBP_SECONDARY_METABOLITE_BIOSYNTHETIC_PROCESS	17	0.255469	1.28763	0.164948	0.721991	1	3921	tags=53%, list=27%, signal=73%
GOBP_HISTONE_H4_ACETYLATION	70	0.131684	1.28752	0.157258	0.720268	1	6297	tags=57%, list=44%, signal=102%
GOBP_REGULATION_OF_INTRINSIC_APOPTOTIC_SIGNALING_PATHWAY_BY_P53_CLASS_MEDIATOR	28	0.201114	1.28671	0.167689	0.720363	1	4279	tags=50%, list=30%, signal=71%
GOBP_POSITIVE_REGULATION_OF_TELOMERASE_ACTIVITY	32	0.193334	1.28594	0.169165	0.720302	1	3497	tags=44%, list=24%, signal=58%
GOBP_LYSOSOMAL_PROTEIN_CATABOLIC_PROCESS	18	0.249037	1.28541	0.167364	0.719798	1	5976	tags=67%, list=42%, signal=114%
GOBP_PROSTANOID_METABOLIC_PROCESS	33	0.188183	1.28524	0.160243	0.718263	1	6848	tags=67%, list=48%, signal=128%
GOBP_POSITIVE_REGULATION_OF_INTERLEUKIN_1_BETA_PRODUCTION	37	0.180481	1.2849	0.152577	0.717071	1	8247	tags=76%, list=58%, signal=178%
GOBP_INNER_MITOCHONDRIAL_MEMBRANE_ORGANIZATION	40	0.174632	1.28397	0.181263	0.717552	1	10737	tags=93%, list=75%, signal=370%
GOBP_SIGNAL_TRANSDUCTION_BY_P53_CLASS_MEDIATOR	153	0.088439	1.28159	0.170833	0.722013	1	4356	tags=39%, list=30%, signal=56%
GOBP_REGULATION_OF_PROTEIN_MODIFICATION_BY_SMALL_PROTEIN_CONJUGATION_OR_REMOVAL	228	0.0734001	1.27848	0.181102	0.728492	1	9190	tags=71%, list=64%, signal=197%
GOBP_INTERFERON_GAMMA_PRODUCTION	62	0.137256	1.27786	0.170635	0.728256	1	10039	tags=84%, list=70%, signal=280%
GOBP_ANIMAL_ORGAN_REGENERATION	49	0.157762	1.27727	0.164729	0.727926	1	7090	tags=65%, list=50%, signal=129%
GOBP_TUMOR_NECROSIS_FACTOR_SUPERFAMILY_CYTOKINE_PRODUCTION	124	0.0985234	1.27689	0.165354	0.727043	1	8636	tags=70%, list=60%, signal=176%
GOBP_NEUROBLAST_PROLIFERATION	58	0.140483	1.27665	0.174349	0.725764	1	8354	tags=72%, list=58%, signal=173%
GOBP_REGULATION_OF_NATURAL_KILLER_CELL_MEDIATED_IMMUNITY	18	0.245782	1.27575	0.172949	0.726177	1	3639	tags=50%, list=25%, signal=67%
GOBP_ERYTHROCYTE_HOMEOSTASIS	110	0.103557	1.27536	0.174442	0.725273	1	6850	tags=58%, list=48%, signal=111%
GOBP_NEGATIVE_REGULATION_OF_PROTEIN_ACETYLATION	18	0.252888	1.27436	0.195699	0.726004	1	5921	tags=67%, list=41%, signal=114%
GOBP_POSITIVE_REGULATION_OF_CELL_MATRIX_ADHESION	48	0.153634	1.27058	0.174419	0.734401	1	8535	tags=75%, list=60%, signal=185%
GOBP_PYRIMIDINE_NUCLEOSIDE_TRIPHOSPHATE_METABOLIC_PROCESS	22	0.229205	1.27004	0.178846	0.73393	1	8427	tags=82%, list=59%, signal=199%
GOBP_POSITIVE_REGULATION_OF_METAPHASE_ANAPHASE_TRANSITION_OF_CELL_CYCLE	15	0.274507	1.26948	0.181425	0.733469	1	4658	tags=60%, list=33%, signal=89%
GOBP_SPLICEOSOMAL_SNRNP_ASSEMBLY	36	0.177445	1.26617	0.183299	0.74045	1	7399	tags=69%, list=52%, signal=144%
GOBP_PEPTIDYL_THREONINE_DEPHOSPHORYLATION	16	0.259455	1.26609	0.182186	0.738664	1	4337	tags=56%, list=30%, signal=81%
GOBP_PROTEIN_DNA_COMPLEX_ASSEMBLY	131	0.0950896	1.26409	0.184843	0.742126	1	6075	tags=52%, list=42%, signal=89%
GOBP_HISTONE_H3_K4_METHYLATION	61	0.137761	1.2631	0.200765	0.74304	1	5305	tags=51%, list=37%, signal=80%
GOBP_ORGANELLE_MEMBRANE_FUSION	95	0.109534	1.26226	0.190196	0.743344	1	8830	tags=73%, list=62%, signal=189%
GOBP_TRNA_WOBBLE_BASE_MODIFICATION	17	0.260559	1.26187	0.172676	0.74247	1	6372	tags=71%, list=45%, signal=127%
GOBP_SEROTONIN_RECEPTOR_SIGNALING_PATHWAY	21	0.226471	1.26156	0.186373	0.741352	1	5618	tags=62%, list=39%, signal=102%
GOBP_TRACHEA_DEVELOPMENT	17	0.252162	1.2611	0.192698	0.740656	1	3127	tags=47%, list=22%, signal=60%
GOBP_INTRINSIC_APOPTOTIC_SIGNALING_PATHWAY_IN_RESPONSE_TO_ENDOPLASMIC_RETICULUM_STRESS	55	0.142118	1.26064	0.183838	0.739956	1	6815	tags=62%, list=48%, signal=118%
GOBP_REGULATION_OF_PROTEIN_DEACETYLATION	54	0.146206	1.25918	0.181992	0.741934	1	9039	tags=78%, list=63%, signal=211%
GOBP_SEROTONIN_TRANSPORT	15	0.267395	1.25749	0.186667	0.744564	1	5713	tags=67%, list=40%, signal=111%
GOBP_CEREBRAL_CORTEX_DEVELOPMENT	104	0.108289	1.25731	0.201646	0.743171	1	3962	tags=38%, list=28%, signal=53%
GOBP_STEROL_BIOSYNTHETIC_PROCESS	52	0.146634	1.2544	0.179226	0.749332	1	3410	tags=38%, list=24%, signal=50%
GOBP_PROTEIN_CATABOLIC_PROCESS_IN_THE_VACUOLE	22	0.219728	1.25297	0.180451	0.751451	1	4012	tags=50%, list=28%, signal=69%
GOBP_VIRION_ASSEMBLY	33	0.18364	1.25185	0.180556	0.752724	1	4746	tags=52%, list=33%, signal=77%
GOBP_POSITIVE_REGULATION_OF_TRANSCRIPTION_BY_RNA_POLYMERASE_I	21	0.226471	1.25106	0.181467	0.752933	1	9023	tags=86%, list=63%, signal=232%
GOBP_REGULATION_OF_MRNA_METABOLIC_PROCESS	265	0.0676584	1.24984	0.211765	0.754445	1	5957	tags=48%, list=42%, signal=81%
GOBP_DETECTION_OF_TEMPERATURE_STIMULUS	19	0.238777	1.24969	0.209979	0.752991	1	5621	tags=63%, list=39%, signal=104%
GOBP_COGNITION	268	0.0657866	1.24961	0.19057	0.751282	1	1904	tags=20%, list=13%, signal=22%
GOBP_POSITIVE_REGULATION_OF_ERYTHROCYTE_DIFFERENTIATION	28	0.193092	1.24874	0.181648	0.751754	1	7458	tags=71%, list=52%, signal=149%
GOBP_CELLULAR_RESPONSE_TO_INTERFERON_BETA	18	0.242596	1.24835	0.197674	0.750983	1	1301	tags=33%, list=9%, signal=37%
GOBP_MRNA_CLEAVAGE	18	0.246342	1.24523	0.195266	0.757626	1	6809	tags=72%, list=48%, signal=138%
GOBP_MRNA_MODIFICATION	25	0.206058	1.24399	0.199203	0.759197	1	6782	tags=68%, list=47%, signal=129%
GOBP_AGING	254	0.0663372	1.2435	0.17357	0.758698	1	8695	tags=67%, list=61%, signal=169%
GOBP_PROTEIN_IMPORT_INTO_MITOCHONDRIAL_MATRIX	18	0.246307	1.24345	0.188976	0.756875	1	4426	tags=56%, list=31%, signal=80%
GOBP_PHOSPHOLIPID_METABOLIC_PROCESS	334	0.0592843	1.24343	0.206122	0.755021	1	2682	tags=25%, list=19%, signal=30%
GOBP_AEROBIC_RESPIRATION	172	0.0806407	1.24277	0.184959	0.755031	1	6509	tags=53%, list=46%, signal=97%
GOBP_NEGATIVE_REGULATION_OF_DNA_TEMPLATED_TRANSCRIPTION_ELONGATION	17	0.250198	1.24253	0.219368	0.753888	1	6520	tags=71%, list=46%, signal=130%
GOBP_SPERM_MOTILITY	72	0.121583	1.24173	0.194154	0.754273	1	6214	tags=56%, list=43%, signal=98%
GOBP_REGULATION_OF_CYTOPLASMIC_TRANSLATION	24	0.212335	1.24082	0.207039	0.754896	1	8885	tags=83%, list=62%, signal=220%
GOBP_TRNA_MODIFICATION	84	0.116199	1.24043	0.207039	0.754098	1	8562	tags=71%, list=60%, signal=177%
GOBP_AXONAL_TRANSPORT_OF_MITOCHONDRION	17	0.251561	1.24014	0.233954	0.753034	1	8183	tags=82%, list=57%, signal=192%
GOBP_POSITIVE_REGULATION_OF_INSULIN_SECRETION_INVOLVED_IN_CELLULAR_RESPONSE_TO_GLUCOSE_STIMULUS	21	0.220798	1.23889	0.196393	0.754756	1	5699	tags=62%, list=40%, signal=103%
GOBP_RESPONSE_TO_MONOSACCHARIDE	151	0.0832518	1.23864	0.207619	0.753592	1	3367	tags=32%, list=24%, signal=41%
GOBP_NEGATIVE_REGULATION_OF_CYSTEINE_TYPE_ENDOPEPTIDASE_ACTIVITY	62	0.13193	1.23748	0.211499	0.755019	1	3195	tags=35%, list=22%, signal=45%
GOBP_MITOCHONDRION_LOCALIZATION	45	0.154377	1.23711	0.200389	0.754052	1	2883	tags=36%, list=20%, signal=44%
GOBP_REGULATION_OF_CARDIAC_MUSCLE_CELL_ACTION_POTENTIAL	26	0.198666	1.2325	0.186975	0.764962	1	10914	tags=96%, list=76%, signal=405%
GOBP_PLATELET_ACTIVATION	105	0.102325	1.23243	0.20381	0.763276	1	12575	tags=98%, list=88%, signal=807%
GOBP_SPHINGOLIPID_BIOSYNTHETIC_PROCESS	101	0.103513	1.22989	0.200828	0.768368	1	1361	tags=20%, list=10%, signal=22%
GOBP_INTRACELLULAR_RECEPTOR_SIGNALING_PATHWAY	221	0.0709716	1.2293	0.211462	0.768152	1	3853	tags=34%, list=27%, signal=46%
GOBP_NEGATIVE_REGULATION_OF_HISTONE_MODIFICATION	41	0.161733	1.22909	0.21748	0.766855	1	6064	tags=59%, list=42%, signal=101%
GOBP_HISTONE_H3_ACETYLATION	71	0.124536	1.2287	0.227181	0.766031	1	3061	tags=34%, list=21%, signal=43%
GOBP_REGULATION_OF_TRANSPORTER_ACTIVITY	239	0.0686047	1.22848	0.187755	0.764807	1	2804	tags=26%, list=20%, signal=32%
GOBP_N_GLYCAN_PROCESSING	19	0.230566	1.2275	0.208861	0.765621	1	8749	tags=84%, list=61%, signal=217%
GOBP_INTERLEUKIN_17_PRODUCTION	20	0.231626	1.22745	0.189135	0.763908	1	8847	tags=85%, list=62%, signal=223%
GOBP_MATURATION_OF_LSU_RRNA	28	0.195404	1.22724	0.2079	0.762635	1	7425	tags=71%, list=52%, signal=148%
GOBP_POSITIVE_REGULATION_OF_EPITHELIAL_CELL_APOPTOTIC_PROCESS	23	0.213271	1.22705	0.205285	0.761352	1	8146	tags=78%, list=57%, signal=182%
GOBP_RESPONSE_TO_CHEMOKINE	47	0.154528	1.22593	0.195426	0.762631	1	5099	tags=51%, list=36%, signal=79%
GOBP_POSITIVE_REGULATION_OF_INTERLEUKIN_12_PRODUCTION	29	0.186292	1.22487	0.209901	0.763807	1	7203	tags=69%, list=50%, signal=139%
GOBP_BLASTOCYST_FORMATION	35	0.177191	1.22304	0.222656	0.76696	1	6869	tags=66%, list=48%, signal=126%
GOBP_CELLULAR_RESPONSE_TO_GAMMA_RADIATION	29	0.190648	1.22299	0.215886	0.765285	1	4182	tags=48%, list=29%, signal=68%
GOBP_NEGATIVE_REGULATION_OF_UBIQUITIN_DEPENDENT_PROTEIN_CATABOLIC_PROCESS	42	0.158917	1.22207	0.206612	0.76599	1	4543	tags=48%, list=32%, signal=70%
GOBP_REGULATION_OF_LEUKOCYTE_PROLIFERATION	173	0.081244	1.22126	0.236735	0.766422	1	6787	tags=55%, list=47%, signal=104%
GOBP_DENDRITIC_SPINE_MAINTENANCE	17	0.240084	1.22118	0.202479	0.764886	1	4982	tags=59%, list=35%, signal=90%
GOBP_REACTIVE_NITROGEN_SPECIES_METABOLIC_PROCESS	57	0.134975	1.22008	0.213573	0.766243	1	8614	tags=74%, list=60%, signal=185%
GOBP_CEREBRAL_CORTEX_RADIALLY_ORIENTED_CELL_MIGRATION	32	0.179857	1.21976	0.220503	0.765375	1	9946	tags=88%, list=70%, signal=287%
GOBP_SNRNA_PROCESSING	24	0.211748	1.21964	0.210084	0.763945	1	5914	tags=63%, list=41%, signal=106%
GOBP_NEGATIVE_REGULATION_OF_TRANSPORTER_ACTIVITY	60	0.133242	1.21874	0.221135	0.764716	1	5252	tags=50%, list=37%, signal=79%
GOBP_MICROTUBULE_DEPOLYMERIZATION	44	0.153014	1.21866	0.194389	0.763172	1	5293	tags=52%, list=37%, signal=83%
GOBP_RESPONSE_TO_COLD	43	0.159246	1.21641	0.219713	0.767455	1	6043	tags=58%, list=42%, signal=100%
GOBP_MEMBRANE_FUSION	127	0.0919689	1.21512	0.215953	0.769203	1	8830	tags=71%, list=62%, signal=184%
GOBP_ORGANOPHOSPHATE_CATABOLIC_PROCESS	139	0.0875318	1.21488	0.214145	0.768078	1	2669	tags=27%, list=19%, signal=33%
GOBP_RESPONSE_TO_ISCHEMIA	47	0.152581	1.21341	0.22332	0.770471	1	10908	tags=91%, list=76%, signal=384%
GOBP_PIGMENT_BIOSYNTHETIC_PROCESS	56	0.136478	1.21275	0.217742	0.770615	1	4950	tags=48%, list=35%, signal=73%
GOBP_PROTEIN_LOCALIZATION_TO_PLASMA_MEMBRANE	258	0.0650883	1.20952	0.217565	0.777601	1	5016	tags=41%, list=35%, signal=63%
GOBP_PH_REDUCTION	36	0.168787	1.20938	0.238289	0.776192	1	8317	tags=75%, list=58%, signal=179%
GOBP_STRESS_ACTIVATED_PROTEIN_KINASE_SIGNALING_CASCADE	216	0.072027	1.20847	0.212058	0.776742	1	7724	tags=61%, list=54%, signal=131%
GOBP_DNA_TEMPLATED_TRANSCRIPTION_ELONGATION	72	0.121372	1.20805	0.2167	0.77611	1	7806	tags=67%, list=55%, signal=146%
GOBP_IRE1_MEDIATED_UNFOLDED_PROTEIN_RESPONSE	17	0.242534	1.20749	0.204159	0.775888	1	4947	tags=59%, list=35%, signal=90%
GOBP_NEGATIVE_REGULATION_OF_DNA_DAMAGE_RESPONSE_SIGNAL_TRANSDUCTION_BY_P53_CLASS_MEDIATOR	15	0.263825	1.2069	0.218692	0.775724	1	5764	tags=67%, list=40%, signal=112%
GOBP_POSITIVE_REGULATION_OF_PEPTIDYL_THREONINE_PHOSPHORYLATION	25	0.197557	1.20672	0.242604	0.774486	1	1755	tags=32%, list=12%, signal=36%
GOBP_NUCLEOTIDE_EXCISION_REPAIR	55	0.142127	1.20633	0.223577	0.773807	1	8635	tags=75%, list=60%, signal=187%
GOBP_PYRIMIDINE_CONTAINING_COMPOUND_METABOLIC_PROCESS	71	0.121291	1.20619	0.226069	0.772459	1	8747	tags=73%, list=61%, signal=188%
GOBP_RIBONUCLEOSIDE_TRIPHOSPHATE_BIOSYNTHETIC_PROCESS	64	0.129581	1.20569	0.210101	0.772064	1	8433	tags=72%, list=59%, signal=174%
GOBP_MITOTIC_G2_M_TRANSITION_CHECKPOINT	44	0.149018	1.20471	0.21748	0.773065	1	5675	tags=55%, list=40%, signal=90%
GOBP_ENERGY_HOMEOSTASIS	36	0.170925	1.20346	0.231855	0.774737	1	2725	tags=36%, list=19%, signal=44%
GOBP_VIRAL_BUDDING	24	0.210084	1.2022	0.23694	0.776416	1	4746	tags=54%, list=33%, signal=81%
GOBP_DOSAGE_COMPENSATION	19	0.230588	1.20129	0.231733	0.777249	1	7996	tags=79%, list=56%, signal=179%
GOBP_NEGATIVE_REGULATION_OF_PEPTIDYL_THREONINE_PHOSPHORYLATION	16	0.251234	1.19637	0.25	0.788819	1	1773	tags=38%, list=12%, signal=43%
GOBP_ENDOPLASMIC_RETICULUM_ORGANIZATION	88	0.109353	1.19631	0.221805	0.787284	1	9008	tags=74%, list=63%, signal=198%
GOBP_REGULATION_OF_INSULIN_SECRETION_INVOLVED_IN_CELLULAR_RESPONSE_TO_GLUCOSE_STIMULUS	41	0.157247	1.19595	0.233333	0.786551	1	7872	tags=71%, list=55%, signal=157%
GOBP_AMINO_SUGAR_METABOLIC_PROCESS	36	0.167666	1.19554	0.242424	0.785986	1	5155	tags=53%, list=36%, signal=82%
GOBP_REGULATION_OF_T_CELL_MIGRATION	28	0.187031	1.19528	0.237354	0.784941	1	4480	tags=50%, list=31%, signal=73%
GOBP_RESPONSE_TO_VITAMIN	59	0.132579	1.19488	0.241803	0.78438	1	3201	tags=36%, list=22%, signal=46%
GOBP_REGULATION_OF_INTRINSIC_APOPTOTIC_SIGNALING_PATHWAY_IN_RESPONSE_TO_DNA_DAMAGE	37	0.165578	1.19401	0.229979	0.784995	1	6527	tags=62%, list=46%, signal=114%
GOBP_REGULATION_OF_MYELOID_CELL_APOPTOTIC_PROCESS	21	0.220238	1.19343	0.255278	0.784878	1	4345	tags=52%, list=30%, signal=75%
GOBP_CALCIUM_MEDIATED_SIGNALING_USING_INTRACELLULAR_CALCIUM_SOURCE	16	0.252135	1.19237	0.247012	0.786032	1	7123	tags=75%, list=50%, signal=149%
GOBP_PLASMA_LIPOPROTEIN_PARTICLE_CLEARANCE	25	0.199047	1.19195	0.254864	0.785456	1	5738	tags=60%, list=40%, signal=100%
GOBP_MRNA_CIS_SPLICING_VIA_SPLICEOSOME	23	0.205643	1.18994	0.244489	0.789269	1	5146	tags=57%, list=36%, signal=88%
GOBP_NEGATIVE_REGULATION_OF_LYMPHOCYTE_ACTIVATION	110	0.0949571	1.18989	0.241779	0.787677	1	6322	tags=54%, list=44%, signal=95%
GOBP_RNA_EXPORT_FROM_NUCLEUS	72	0.121504	1.18861	0.237903	0.789335	1	9989	tags=82%, list=70%, signal=270%
GOBP_TRANSCRIPTION_BY_RNA_POLYMERASE_III	52	0.140276	1.18814	0.25	0.78897	1	9276	tags=79%, list=65%, signal=224%
GOBP_BIOLOGICAL_PROCESS_INVOLVED_IN_INTERACTION_WITH_SYMBIONT	59	0.131897	1.18725	0.261628	0.789685	1	5877	tags=54%, list=41%, signal=92%
GOBP_HISTONE_H2A_ACETYLATION	23	0.205022	1.18683	0.236948	0.789164	1	7642	tags=74%, list=53%, signal=158%
GOBP_CHEMOKINE_PRODUCTION	65	0.125427	1.18456	0.260521	0.793622	1	6574	tags=58%, list=46%, signal=108%
GOBP_RESPONSE_TO_UV	131	0.0887829	1.18352	0.255102	0.794812	1	3326	tags=32%, list=23%, signal=41%
GOBP_REGULATION_OF_NUCLEASE_ACTIVITY	17	0.235957	1.18308	0.252049	0.794321	1	1676	tags=35%, list=12%, signal=40%
GOBP_MITOCHONDRIAL_RNA_METABOLIC_PROCESS	46	0.149106	1.18077	0.250958	0.799166	1	5024	tags=50%, list=35%, signal=77%
GOBP_NUCLEOBASE_BIOSYNTHETIC_PROCESS	17	0.242324	1.17949	0.239224	0.801069	1	4950	tags=59%, list=35%, signal=90%
GOBP_POSITIVE_REGULATION_OF_AMYLOID_BETA_FORMATION	16	0.243065	1.17945	0.231068	0.799485	1	9934	tags=94%, list=69%, signal=307%
GOBP_ATP_BIOSYNTHETIC_PROCESS	49	0.145443	1.17927	0.254032	0.798251	1	8433	tags=73%, list=59%, signal=178%
GOBP_NEGATIVE_REGULATION_OF_SYNAPTIC_TRANSMISSION	62	0.125892	1.17865	0.236515	0.798361	1	1897	tags=26%, list=13%, signal=30%
GOBP_REGULATION_OF_MACROPHAGE_MIGRATION	28	0.186016	1.17859	0.253788	0.796889	1	9602	tags=86%, list=67%, signal=260%
GOBP_POSITIVE_REGULATION_OF_PROTEIN_TARGETING_TO_MEMBRANE	25	0.194968	1.17849	0.247191	0.795494	1	2364	tags=36%, list=17%, signal=43%
GOBP_MULTIVESICULAR_BODY_ORGANIZATION	28	0.180848	1.17712	0.242604	0.797434	1	5079	tags=54%, list=36%, signal=83%
GOBP_GLUTATHIONE_METABOLIC_PROCESS	48	0.1429	1.177	0.278626	0.796084	1	3921	tags=42%, list=27%, signal=57%
GOBP_RESPONSE_TO_ENDOPLASMIC_RETICULUM_STRESS	232	0.0656135	1.17628	0.249513	0.796473	1	8877	tags=69%, list=62%, signal=178%
GOBP_REGULATION_OF_POSTSYNAPTIC_NEUROTRANSMITTER_RECEPTOR_ACTIVITY	17	0.238057	1.17612	0.238866	0.795285	1	1646	tags=35%, list=12%, signal=40%
GOBP_PROTEIN_LOCALIZATION_TO_VACUOLE	66	0.121653	1.17494	0.268245	0.796807	1	3901	tags=39%, list=27%, signal=54%
GOBP_VIRAL_RNA_GENOME_REPLICATION	25	0.197988	1.17463	0.257928	0.796053	1	4037	tags=48%, list=28%, signal=67%
GOBP_NEGATIVE_REGULATION_OF_RESPONSE_TO_ENDOPLASMIC_RETICULUM_STRESS	41	0.153725	1.17441	0.260606	0.794984	1	6527	tags=61%, list=46%, signal=112%
GOBP_REGULATION_OF_PHOSPHOPROTEIN_PHOSPHATASE_ACTIVITY	46	0.145022	1.17416	0.254941	0.794057	1	5704	tags=54%, list=40%, signal=90%
GOBP_POSITIVE_REGULATION_OF_GLYCOPROTEIN_METABOLIC_PROCESS	23	0.206447	1.17199	0.240777	0.798375	1	9487	tags=87%, list=66%, signal=258%
GOBP_TELENCEPHALON_GLIAL_CELL_MIGRATION	23	0.202035	1.17177	0.237154	0.797393	1	9550	tags=87%, list=67%, signal=261%
GOBP_CYTOKINETIC_PROCESS	36	0.168489	1.16981	0.26556	0.80104	1	4746	tags=50%, list=33%, signal=75%
GOBP_INTRA_GOLGI_VESICLE_MEDIATED_TRANSPORT	30	0.182069	1.16972	0.258656	0.799651	1	6458	tags=63%, list=45%, signal=115%
GOBP_FOREBRAIN_CELL_MIGRATION	61	0.128884	1.16938	0.260456	0.798978	1	977	tags=20%, list=7%, signal=21%
GOBP_POSITIVE_REGULATION_OF_CHROMOSOME_SEPARATION	17	0.231753	1.16885	0.256972	0.798859	1	5101	tags=59%, list=36%, signal=91%
GOBP_REGULATION_OF_INTRACELLULAR_TRANSPORT	300	0.057978	1.16606	0.244	0.804839	1	5146	tags=42%, list=36%, signal=64%
GOBP_REGULATION_OF_ERYTHROCYTE_DIFFERENTIATION	41	0.150529	1.16558	0.262646	0.804547	1	7619	tags=68%, list=53%, signal=146%
GOBP_SEQUESTERING_OF_CALCIUM_ION	98	0.102207	1.16547	0.254273	0.803199	1	5406	tags=48%, list=38%, signal=77%
GOBP_REGULATION_OF_RESPONSE_TO_EXTRACELLULAR_STIMULUS	21	0.208964	1.16545	0.254902	0.801644	1	2463	tags=38%, list=17%, signal=46%
GOBP_NEGATIVE_REGULATION_OF_ION_TRANSMEMBRANE_TRANSPORTER_ACTIVITY	53	0.135651	1.16521	0.236842	0.800658	1	4812	tags=47%, list=34%, signal=71%
GOBP_REGULATION_OF_LAMELLIPODIUM_ASSEMBLY	36	0.163127	1.16508	0.300626	0.79941	1	2439	tags=33%, list=17%, signal=40%
GOBP_REGULATION_OF_PROTEIN_CATABOLIC_PROCESS	360	0.0540492	1.16457	0.254202	0.799213	1	9574	tags=72%, list=67%, signal=213%
GOBP_THYROID_GLAND_DEVELOPMENT	15	0.248201	1.16349	0.262846	0.800455	1	3127	tags=47%, list=22%, signal=60%
GOBP_ALTERNATIVE_MRNA_SPLICING_VIA_SPLICEOSOME	70	0.119696	1.16124	0.270789	0.80509	1	10145	tags=83%, list=71%, signal=284%
GOBP_CHAPERONE_MEDIATED_AUTOPHAGY	16	0.241215	1.16086	0.272016	0.8045	1	7279	tags=75%, list=51%, signal=153%
GOBP_EXTRINSIC_APOPTOTIC_SIGNALING_PATHWAY_VIA_DEATH_DOMAIN_RECEPTORS	74	0.114515	1.16068	0.263374	0.803383	1	11318	tags=91%, list=79%, signal=432%
GOBP_RESPONSE_TO_REACTIVE_OXYGEN_SPECIES	171	0.0750736	1.16067	0.265774	0.801796	1	2618	tags=26%, list=18%, signal=31%
GOBP_OXIDATIVE_PHOSPHORYLATION	126	0.0852205	1.16061	0.25502	0.800369	1	6509	tags=54%, list=46%, signal=98%
GOBP_POSITIVE_REGULATION_OF_ESTABLISHMENT_OF_PROTEIN_LOCALIZATION	269	0.0607528	1.15902	0.259184	0.803127	1	5154	tags=42%, list=36%, signal=64%
GOBP_PYRIMIDINE_NUCLEOTIDE_CATABOLIC_PROCESS	19	0.216157	1.15895	0.253579	0.80173	1	3686	tags=47%, list=26%, signal=64%
GOBP_REGULATION_OF_TRANSCRIPTION_ELONGATION_FROM_RNA_POLYMERASE_II_PROMOTER	37	0.159907	1.15879	0.277293	0.800609	1	9700	tags=84%, list=68%, signal=260%
GOBP_REGULATION_OF_CHROMOSOME_ORGANIZATION	197	0.0725978	1.15735	0.286885	0.803001	1	4710	tags=40%, list=33%, signal=59%
GOBP_INOSITOL_PHOSPHATE_BIOSYNTHETIC_PROCESS	25	0.195402	1.15629	0.261538	0.804279	1	5218	tags=56%, list=36%, signal=88%
GOBP_POSITIVE_REGULATION_OF_AMYLOID_PRECURSOR_PROTEIN_CATABOLIC_PROCESS	21	0.210364	1.15576	0.301961	0.804171	1	9934	tags=90%, list=69%, signal=296%
GOBP_REGULATION_OF_CD4_POSITIVE_ALPHA_BETA_T_CELL_DIFFERENTIATION	34	0.167858	1.15436	0.266932	0.806553	1	7699	tags=71%, list=54%, signal=153%
GOBP_POSITIVE_REGULATION_OF_LAMELLIPODIUM_ORGANIZATION	34	0.166357	1.15393	0.258964	0.806198	1	2673	tags=35%, list=19%, signal=43%
GOBP_PYRIMIDINE_CONTAINING_COMPOUND_BIOSYNTHETIC_PROCESS	32	0.171226	1.15381	0.276892	0.804953	1	6047	tags=59%, list=42%, signal=103%
GOBP_RESPIRATORY_CHAIN_COMPLEX_IV_ASSEMBLY	24	0.199175	1.15347	0.258586	0.804261	1	8477	tags=79%, list=59%, signal=194%
GOBP_EXPLORATION_BEHAVIOR	26	0.188113	1.15258	0.259188	0.805215	1	1714	tags=31%, list=12%, signal=35%
GOBP_MITOCHONDRIAL_TRANSCRIPTION	15	0.248887	1.15198	0.278311	0.805373	1	5024	tags=60%, list=35%, signal=92%
GOBP_REGULATION_OF_CARDIAC_MUSCLE_CONTRACTION_BY_REGULATION_OF_THE_RELEASE_OF_SEQUESTERED_CALCIUM_ION	19	0.221534	1.15079	0.269565	0.807076	1	8878	tags=84%, list=62%, signal=222%
GOBP_NUCLEAR_MEMBRANE_ORGANIZATION	39	0.157287	1.15014	0.278119	0.807363	1	5823	tags=56%, list=41%, signal=95%
GOBP_NUCLEAR_TRANSCRIBED_MRNA_CATABOLIC_PROCESS_NONSENSE_MEDIATED_DECAY	36	0.162864	1.15006	0.268797	0.805991	1	7607	tags=69%, list=53%, signal=148%
GOBP_MATURATION_OF_SSU_RRNA	49	0.139178	1.14911	0.281437	0.807051	1	2977	tags=35%, list=21%, signal=44%
GOBP_NEGATIVE_REGULATION_OF_CALCIUM_ION_TRANSMEMBRANE_TRANSPORT	32	0.172023	1.14911	0.292887	0.805505	1	4248	tags=47%, list=30%, signal=67%
GOBP_NEGATIVE_REGULATION_OF_RESPONSE_TO_DNA_DAMAGE_STIMULUS	76	0.113587	1.14884	0.296	0.804665	1	10238	tags=83%, list=72%, signal=290%
GOBP_INTRACELLULAR_PROTEIN_TRANSMEMBRANE_TRANSPORT	50	0.136588	1.14878	0.264	0.803261	1	5489	tags=52%, list=38%, signal=84%
GOBP_NEGATIVE_REGULATION_OF_INTRACELLULAR_SIGNAL_TRANSDUCTION	440	0.0482595	1.14811	0.279116	0.80337	1	5408	tags=43%, list=38%, signal=66%
GOBP_EXTRACELLULAR_VESICLE_BIOGENESIS	23	0.199775	1.14779	0.269962	0.802651	1	4608	tags=52%, list=32%, signal=77%
GOBP_POSITIVE_REGULATION_OF_MACROPHAGE_MIGRATION	20	0.218013	1.1467	0.285433	0.803934	1	3321	tags=45%, list=23%, signal=59%
GOBP_NEGATIVE_REGULATION_OF_RESPONSE_TO_OXIDATIVE_STRESS	19	0.222853	1.14668	0.2827	0.80247	1	2085	tags=37%, list=15%, signal=43%
GOBP_REGULATION_OF_DOUBLE_STRAND_BREAK_REPAIR_VIA_HOMOLOGOUS_RECOMBINATION	66	0.121902	1.14594	0.296875	0.803032	1	6931	tags=61%, list=48%, signal=117%
GOBP_POSITIVE_REGULATION_OF_BEHAVIOR	15	0.242979	1.14519	0.284519	0.803545	1	8922	tags=87%, list=62%, signal=230%
GOBP_CELLULAR_RESPONSE_TO_VITAMIN	25	0.188456	1.14451	0.290795	0.803804	1	3029	tags=40%, list=21%, signal=51%
GOBP_REGULATION_OF_MESENCHYMAL_CELL_PROLIFERATION	25	0.193539	1.1431	0.282609	0.806289	1	10965	tags=96%, list=77%, signal=411%
GOBP_NEGATIVE_REGULATION_OF_PROTEASOMAL_UBIQUITIN_DEPENDENT_PROTEIN_CATABOLIC_PROCESS	33	0.167495	1.14267	0.294	0.805945	1	4543	tags=48%, list=32%, signal=71%
GOBP_COPII_COATED_VESICLE_CARGO_LOADING	15	0.244505	1.14247	0.292181	0.804948	1	1273	tags=33%, list=9%, signal=37%
GOBP_POSITIVE_REGULATION_OF_UBIQUITIN_DEPENDENT_PROTEIN_CATABOLIC_PROCESS	102	0.0970719	1.14171	0.318359	0.805435	1	1565	tags=21%, list=11%, signal=23%
GOBP_TUBULIN_DEACETYLATION	22	0.203891	1.14155	0.266112	0.80435	1	2288	tags=36%, list=16%, signal=43%
GOBP_REGULATION_OF_ESTABLISHMENT_OF_PROTEIN_LOCALIZATION_TO_MITOCHONDRION	47	0.140616	1.14008	0.284483	0.806736	1	10470	tags=87%, list=73%, signal=325%
GOBP_POSITIVE_REGULATION_OF_P38MAPK_CASCADE	24	0.190831	1.13942	0.27704	0.807073	1	9192	tags=83%, list=64%, signal=233%
GOBP_DNA_REPLICATION_INITIATION	35	0.164335	1.13941	0.287425	0.805634	1	3375	tags=40%, list=24%, signal=52%
GOBP_REGULATION_OF_CD4_POSITIVE_ALPHA_BETA_T_CELL_ACTIVATION	44	0.143837	1.13861	0.267068	0.806261	1	7699	tags=68%, list=54%, signal=147%
GOBP_REGULATION_OF_LEUKOCYTE_APOPTOTIC_PROCESS	63	0.120242	1.13839	0.285981	0.80537	1	9183	tags=76%, list=64%, signal=212%
GOBP_NEGATIVE_REGULATION_OF_EXTRINSIC_APOPTOTIC_SIGNALING_PATHWAY_VIA_DEATH_DOMAIN_RECEPTORS	26	0.182826	1.13815	0.285156	0.804532	1	9490	tags=85%, list=66%, signal=251%
GOBP_REGULATION_OF_ARP2_3_COMPLEX_MEDIATED_ACTIN_NUCLEATION	21	0.208193	1.13747	0.290795	0.804844	1	1793	tags=33%, list=13%, signal=38%
GOBP_NEGATIVE_REGULATION_OF_LEUKOCYTE_PROLIFERATION	58	0.1254	1.13539	0.280488	0.808994	1	5610	tags=52%, list=39%, signal=85%
GOBP_IRON_SULFUR_CLUSTER_ASSEMBLY	25	0.190572	1.13448	0.310941	0.809865	1	5859	tags=60%, list=41%, signal=101%
GOBP_NUCLEOBASE_CONTAINING_COMPOUND_TRANSPORT	186	0.0711906	1.13437	0.284872	0.808667	1	9989	tags=77%, list=70%, signal=252%
GOBP_POSITIVE_REGULATION_OF_INTERLEUKIN_6_PRODUCTION	69	0.116461	1.13375	0.289683	0.808792	1	7461	tags=64%, list=52%, signal=133%
GOBP_POSITIVE_REGULATION_OF_DOUBLE_STRAND_BREAK_REPAIR	61	0.122277	1.1332	0.309665	0.808785	1	11621	tags=93%, list=81%, signal=497%
GOBP_PROTEIN_SUMOYLATION	44	0.146847	1.13168	0.271484	0.811535	1	6356	tags=59%, list=44%, signal=106%
GOBP_POSITIVE_REGULATION_OF_PROTEIN_MODIFICATION_BY_SMALL_PROTEIN_CONJUGATION_OR_REMOVAL	129	0.0865414	1.13108	0.292929	0.811665	1	4759	tags=42%, list=33%, signal=62%
GOBP_RESPONSE_TO_LEPTIN	20	0.212618	1.13037	0.297143	0.812188	1	2683	tags=40%, list=19%, signal=49%
GOBP_REGULATION_OF_EXTRINSIC_APOPTOTIC_SIGNALING_PATHWAY_IN_ABSENCE_OF_LIGAND	35	0.155797	1.12987	0.278978	0.812022	1	4314	tags=46%, list=30%, signal=65%
GOBP_POSITIVE_REGULATION_OF_CELL_CYCLE_G2_M_PHASE_TRANSITION	28	0.177748	1.12762	0.284906	0.816572	1	11763	tags=100%, list=82%, signal=562%
GOBP_REGULATION_OF_CAMP_DEPENDENT_PROTEIN_KINASE_ACTIVITY	16	0.232727	1.12696	0.294466	0.816847	1	3825	tags=50%, list=27%, signal=68%
GOBP_SNRNA_TRANSCRIPTION_BY_RNA_POLYMERASE_II	15	0.241215	1.12693	0.300412	0.815463	1	1320	tags=33%, list=9%, signal=37%
GOBP_HYDROGEN_PEROXIDE_METABOLIC_PROCESS	33	0.163073	1.12673	0.31992	0.814515	1	3306	tags=39%, list=23%, signal=51%
GOBP_POSITIVE_REGULATION_OF_TELOMERE_CAPPING	17	0.226259	1.12631	0.302846	0.81413	1	3497	tags=47%, list=24%, signal=62%
GOBP_CYTOSOLIC_CALCIUM_ION_TRANSPORT	145	0.082043	1.12597	0.290385	0.813638	1	4558	tags=40%, list=32%, signal=58%
GOBP_REGULATORY_T_CELL_DIFFERENTIATION	20	0.210675	1.12576	0.305118	0.81275	1	6286	tags=65%, list=44%, signal=116%
GOBP_NEGATIVE_REGULATION_OF_INTRACELLULAR_TRANSPORT	51	0.135744	1.12569	0.303748	0.81147	1	11244	tags=92%, list=79%, signal=430%
GOBP_REGULATION_OF_NITRIC_OXIDE_SYNTHASE_ACTIVITY	28	0.176452	1.12559	0.306452	0.810294	1	2588	tags=36%, list=18%, signal=44%
GOBP_PROTEIN_LOCALIZATION_TO_CHROMATIN	29	0.179945	1.12429	0.307203	0.812158	1	8773	tags=79%, list=61%, signal=205%
GOBP_REGULATION_OF_CARDIAC_CONDUCTION	19	0.217211	1.12354	0.312992	0.812725	1	5929	tags=63%, list=41%, signal=108%
GOBP_REGULATION_OF_MICROTUBULE_BASED_MOVEMENT	36	0.160813	1.12268	0.307843	0.813574	1	2472	tags=33%, list=17%, signal=40%
GOBP_POSITIVE_REGULATION_OF_CYTOKINE_PRODUCTION	315	0.0549264	1.12254	0.280303	0.812511	1	7766	tags=60%, list=54%, signal=128%
GOBP_RHYTHMIC_PROCESS	258	0.0605698	1.12193	0.292683	0.812728	1	9015	tags=69%, list=63%, signal=183%
GOBP_RESPONSE_TO_DOPAMINE	71	0.114915	1.12159	0.315353	0.812221	1	9442	tags=77%, list=66%, signal=227%
GOBP_REGULATION_OF_PROTEIN_IMPORT	56	0.129291	1.12094	0.31068	0.812577	1	4797	tags=46%, list=34%, signal=70%
GOBP_MONOUBIQUITINATED_PROTEIN_DEUBIQUITINATION	34	0.157651	1.12012	0.299569	0.813253	1	7424	tags=68%, list=52%, signal=140%
GOBP_POSITIVE_REGULATION_OF_TRANSCRIPTION_ELONGATION_FROM_RNA_POLYMERASE_II_PROMOTER	18	0.215536	1.11948	0.306324	0.813489	1	10427	tags=94%, list=73%, signal=348%
GOBP_REGULATION_OF_INTRACELLULAR_PROTEIN_TRANSPORT	204	0.0678346	1.11798	0.292	0.816096	1	5352	tags=44%, list=37%, signal=69%
GOBP_MESENCHYMAL_CELL_PROLIFERATION	35	0.156105	1.11703	0.313373	0.817234	1	10030	tags=86%, list=70%, signal=286%
GOBP_REGULATION_OF_PROTEIN_SUMOYLATION	22	0.200622	1.11659	0.307692	0.816961	1	6885	tags=68%, list=48%, signal=131%
GOBP_REGULATION_OF_DENDRITE_MORPHOGENESIS	60	0.118661	1.11448	0.326572	0.821104	1	5698	tags=52%, list=40%, signal=86%
GOBP_REGULATION_OF_SYNAPSE_STRUCTURE_OR_ACTIVITY	198	0.0683188	1.11435	0.308765	0.820061	1	6186	tags=50%, list=43%, signal=87%
GOBP_NEGATIVE_REGULATION_OF_PROTEIN_SECRETION	49	0.13549	1.11432	0.29505	0.818711	1	2154	tags=29%, list=15%, signal=34%
GOBP_CELLULAR_SENESCENCE	74	0.11138	1.11382	0.294347	0.818586	1	8657	tags=72%, list=61%, signal=181%
GOBP_NUCLEOTIDE_BINDING_OLIGOMERIZATION_DOMAIN_CONTAINING_2_SIGNALING_PATHWAY	16	0.230053	1.11348	0.308	0.818066	1	4757	tags=56%, list=33%, signal=84%
GOBP_ESTABLISHMENT_OF_PROTEIN_LOCALIZATION_TO_CHROMOSOME	25	0.183105	1.11226	0.319361	0.819979	1	11686	tags=100%, list=82%, signal=546%
GOBP_PHENOL_CONTAINING_COMPOUND_BIOSYNTHETIC_PROCESS	34	0.15647	1.11148	0.308855	0.820604	1	6179	tags=59%, list=43%, signal=103%
GOBP_ANAPHASE_PROMOTING_COMPLEX_DEPENDENT_CATABOLIC_PROCESS	16	0.231147	1.11133	0.318447	0.819541	1	6529	tags=69%, list=46%, signal=126%
GOBP_REGULATION_OF_MONOOXYGENASE_ACTIVITY	39	0.152714	1.11103	0.296593	0.818968	1	2588	tags=33%, list=18%, signal=41%
GOBP_DOPAMINERGIC_NEURON_DIFFERENTIATION	23	0.193986	1.11019	0.323251	0.819657	1	6556	tags=65%, list=46%, signal=120%
GOBP_POSITIVE_REGULATION_OF_LEUKOCYTE_MEDIATED_IMMUNITY	82	0.103365	1.11008	0.305284	0.818532	1	8819	tags=72%, list=62%, signal=187%
GOBP_EMBRYONIC_PLACENTA_MORPHOGENESIS	22	0.199428	1.10945	0.306	0.818772	1	6252	tags=64%, list=44%, signal=113%
GOBP_MACROPHAGE_MIGRATION	35	0.157045	1.10942	0.302658	0.817433	1	1436	tags=26%, list=10%, signal=29%
GOBP_POSITIVE_REGULATION_BY_HOST_OF_VIRAL_TRANSCRIPTION	17	0.225802	1.10836	0.313373	0.818817	1	5186	tags=59%, list=36%, signal=92%
GOBP_REGULATION_OF_CYCLASE_ACTIVITY	43	0.145867	1.10789	0.306931	0.818671	1	9227	tags=79%, list=65%, signal=222%
GOBP_PALLIUM_DEVELOPMENT	152	0.0763742	1.1076	0.329457	0.818101	1	3999	tags=36%, list=28%, signal=49%
GOBP_REGULATION_OF_RELEASE_OF_CYTOCHROME_C_FROM_MITOCHONDRIA	43	0.141246	1.10716	0.336653	0.817967	1	3639	tags=40%, list=25%, signal=53%
GOBP_REGULATION_OF_REPRODUCTIVE_PROCESS	117	0.0866957	1.10646	0.304082	0.818437	1	3903	tags=36%, list=27%, signal=49%
GOBP_RESPONSE_TO_GONADOTROPIN	23	0.192257	1.10554	0.312625	0.81946	1	2850	tags=39%, list=20%, signal=49%
GOBP_POSITIVE_REGULATION_OF_PROTEIN_LOCALIZATION_TO_MEMBRANE	93	0.0971397	1.10439	0.320225	0.821067	1	6000	tags=52%, list=42%, signal=88%
GOBP_DOPAMINE_RECEPTOR_SIGNALING_PATHWAY	37	0.156787	1.10433	0.310413	0.81986	1	9358	tags=81%, list=65%, signal=234%
GOBP_REGULATION_OF_TELOMERE_CAPPING	26	0.178804	1.10412	0.318898	0.819075	1	3497	tags=42%, list=24%, signal=56%
GOBP_PROTEIN_CONTAINING_COMPLEX_DISASSEMBLY	219	0.0640359	1.10402	0.329876	0.817951	1	6411	tags=51%, list=45%, signal=91%
GOBP_TELOMERASE_RNA_LOCALIZATION	19	0.208717	1.10345	0.305955	0.818054	1	6803	tags=68%, list=48%, signal=130%
GOBP_ADRENERGIC_RECEPTOR_SIGNALING_PATHWAY	30	0.168131	1.10341	0.305389	0.8168	1	8087	tags=73%, list=57%, signal=168%
GOBP_REGULATION_OF_HISTONE_MODIFICATION	159	0.0739374	1.1034	0.315261	0.815456	1	7498	tags=60%, list=52%, signal=124%
GOBP_MAMMARY_GLAND_EPITHELIAL_CELL_PROLIFERATION	22	0.191569	1.1028	0.313725	0.81573	1	3114	tags=41%, list=22%, signal=52%
GOBP_NEURON_DEATH_IN_RESPONSE_TO_OXIDATIVE_STRESS	30	0.175706	1.10274	0.342324	0.814504	1	9409	tags=83%, list=66%, signal=243%
GOBP_REGULATION_OF_TRANSLATIONAL_FIDELITY	19	0.2114	1.10241	0.311828	0.814088	1	6012	tags=63%, list=42%, signal=109%
GOBP_POSITIVE_REGULATION_OF_MYOBLAST_DIFFERENTIATION	16	0.22857	1.10206	0.300971	0.813674	1	5672	tags=63%, list=40%, signal=103%
GOBP_OLIGOSACCHARIDE_BIOSYNTHETIC_PROCESS	16	0.225796	1.10146	0.323887	0.813892	1	3924	tags=50%, list=27%, signal=69%
GOBP_NEGATIVE_REGULATION_OF_ION_TRANSPORT	106	0.0904158	1.10138	0.311245	0.812736	1	2763	tags=28%, list=19%, signal=35%
GOBP_CELL_CYCLE_G2_M_PHASE_TRANSITION	140	0.0795318	1.10132	0.313646	0.811561	1	6534	tags=54%, list=46%, signal=98%
GOBP_NEGATIVE_REGULATION_OF_AMINE_TRANSPORT	23	0.191377	1.10031	0.327835	0.812943	1	1619	tags=30%, list=11%, signal=34%
GOBP_REGULATION_OF_CELL_DIVISION	151	0.0757705	1.10006	0.323944	0.812249	1	8303	tags=66%, list=58%, signal=155%
GOBP_PROTEIN_LOCALIZATION_TO_CHROMOSOME_TELOMERIC_REGION	30	0.167984	1.09999	0.331237	0.811069	1	11426	tags=97%, list=80%, signal=480%
GOBP_MRNA_TRANSPORT	109	0.0917224	1.0998	0.31875	0.810218	1	7619	tags=62%, list=53%, signal=133%
GOBP_CELL_DEATH_IN_RESPONSE_TO_HYDROGEN_PEROXIDE	24	0.187785	1.09928	0.303675	0.810245	1	2085	tags=33%, list=15%, signal=39%
GOBP_MITOCHONDRIAL_RNA_PROCESSING	19	0.212424	1.09913	0.346723	0.809288	1	4492	tags=53%, list=31%, signal=77%
GOBP_REGULATION_OF_TELOMERE_MAINTENANCE	78	0.105014	1.09841	0.340509	0.809865	1	7306	tags=62%, list=51%, signal=125%
GOBP_ERYTHROCYTE_DEVELOPMENT	29	0.170338	1.09822	0.310417	0.809064	1	4965	tags=52%, list=35%, signal=79%
GOBP_MATURATION_OF_5_8S_RRNA	35	0.155867	1.09819	0.322245	0.807811	1	10442	tags=89%, list=73%, signal=327%
GOBP_PROTEIN_LOCALIZATION_TO_CILIARY_MEMBRANE	17	0.215894	1.09808	0.35119	0.806803	1	7010	tags=71%, list=49%, signal=138%
GOBP_NEGATIVE_REGULATION_OF_EPITHELIAL_TO_MESENCHYMAL_TRANSITION	30	0.1657	1.0975	0.322176	0.806989	1	7645	tags=70%, list=53%, signal=150%
GOBP_SPERM_FLAGELLUM_ASSEMBLY	26	0.181129	1.09741	0.318182	0.805921	1	6214	tags=62%, list=43%, signal=109%
GOBP_POSITIVE_REGULATION_OF_RELEASE_OF_SEQUESTERED_CALCIUM_ION_INTO_CYTOSOL	29	0.169809	1.09675	0.319756	0.806329	1	3000	tags=38%, list=21%, signal=48%
GOBP_BEHAVIOR	498	0.0444521	1.09626	0.331237	0.806341	1	2573	tags=22%, list=18%, signal=26%
GOBP_RESPONSE_TO_CARBOHYDRATE	172	0.0735157	1.09574	0.312016	0.806428	1	3367	tags=31%, list=24%, signal=40%
GOBP_EMBRYO_IMPLANTATION	43	0.139134	1.09502	0.355086	0.807105	1	9323	tags=79%, list=65%, signal=226%
GOBP_TYPE_B_PANCREATIC_CELL_PROLIFERATION	17	0.218159	1.09484	0.347826	0.806276	1	1089	tags=29%, list=8%, signal=32%
GOBP_POSITIVE_REGULATION_OF_INTERLEUKIN_10_PRODUCTION	25	0.187848	1.09355	0.321012	0.808201	1	7614	tags=72%, list=53%, signal=154%
GOBP_REGULATION_OF_DENDRITE_DEVELOPMENT	92	0.0970703	1.09322	0.327553	0.807827	1	4993	tags=45%, list=35%, signal=68%
GOBP_CELLULAR_RESPONSE_TO_UV	79	0.104031	1.09294	0.325253	0.807289	1	2321	tags=27%, list=16%, signal=32%
GOBP_NCRNA_CATABOLIC_PROCESS	40	0.145577	1.09263	0.336016	0.806858	1	6146	tags=58%, list=43%, signal=101%
GOBP_ESTABLISHMENT_OF_MITOCHONDRION_LOCALIZATION	28	0.169323	1.0922	0.322266	0.806679	1	4222	tags=46%, list=30%, signal=66%
GOBP_PROTEIN_LOCALIZATION_TO_CHROMOSOME	88	0.0993033	1.08877	0.33	0.814198	1	11426	tags=90%, list=80%, signal=444%
GOBP_INTERLEUKIN_12_PRODUCTION	40	0.148366	1.08791	0.32582	0.815157	1	10039	tags=85%, list=70%, signal=284%
GOBP_TELENCEPHALON_DEVELOPMENT	225	0.0626059	1.08744	0.332689	0.815065	1	4139	tags=35%, list=29%, signal=49%
GOBP_POSITIVE_REGULATION_OF_PROTEIN_CATABOLIC_PROCESS	213	0.064556	1.0868	0.327273	0.81536	1	7415	tags=58%, list=52%, signal=119%
GOBP_NEGATIVE_REGULATION_OF_I_KAPPAB_KINASE_NF_KAPPAB_SIGNALING	40	0.141152	1.08564	0.337255	0.817126	1	4779	tags=48%, list=33%, signal=71%
GOBP_MRNA_EXPORT_FROM_NUCLEUS	56	0.123359	1.08524	0.343396	0.816904	1	9989	tags=82%, list=70%, signal=271%
GOBP_CHROMATIN_ORGANIZATION	480	0.0432349	1.08478	0.340164	0.816725	1	2500	tags=22%, list=17%, signal=25%
GOBP_MITOTIC_CELL_CYCLE_PHASE_TRANSITION	375	0.0488663	1.08314	0.342629	0.819659	1	2827	tags=25%, list=20%, signal=30%
GOBP_SPHINGOLIPID_METABOLIC_PROCESS	144	0.0792143	1.08305	0.343195	0.818606	1	1559	tags=19%, list=11%, signal=21%
GOBP_REGULATION_OF_DEFENSE_RESPONSE_TO_VIRUS	54	0.129127	1.08242	0.35	0.818908	1	5045	tags=48%, list=35%, signal=74%
GOBP_POSITIVE_REGULATION_OF_PROTEOLYSIS_INVOLVED_IN_CELLULAR_PROTEIN_CATABOLIC_PROCESS	125	0.0832246	1.08235	0.325253	0.817823	1	1565	tags=19%, list=11%, signal=21%
GOBP_HISTONE_DEUBIQUITINATION	40	0.1432	1.08195	0.320641	0.817513	1	7610	tags=68%, list=53%, signal=144%
GOBP_CELLULAR_RESPONSE_TO_ESTROGEN_STIMULUS	15	0.234733	1.08169	0.379507	0.816928	1	2366	tags=40%, list=17%, signal=48%
GOBP_POLYOL_BIOSYNTHETIC_PROCESS	52	0.127866	1.08162	0.353877	0.815839	1	11928	tags=96%, list=83%, signal=577%
GOBP_REGULATION_OF_VACUOLE_ORGANIZATION	49	0.129696	1.0802	0.308489	0.81812	1	9533	tags=80%, list=67%, signal=238%
GOBP_REGULATION_OF_POSTSYNAPSE_ORGANIZATION	76	0.105367	1.08009	0.337255	0.817139	1	6027	tags=53%, list=42%, signal=90%
GOBP_MUSCLE_CELL_CELLULAR_HOMEOSTASIS	16	0.221767	1.0793	0.332649	0.817884	1	6663	tags=69%, list=47%, signal=129%
GOBP_STORE_OPERATED_CALCIUM_ENTRY	17	0.220012	1.07881	0.354	0.817952	1	2745	tags=41%, list=19%, signal=51%
GOBP_RESPONSE_TO_HEPATOCYTE_GROWTH_FACTOR	17	0.214724	1.07796	0.338776	0.818896	1	4503	tags=53%, list=31%, signal=77%
GOBP_POSITIVE_REGULATION_OF_APOPTOTIC_SIGNALING_PATHWAY	114	0.0857549	1.07777	0.352818	0.818166	1	10449	tags=82%, list=73%, signal=300%
GOBP_SIGNALING_RECEPTOR_LIGAND_PRECURSOR_PROCESSING	27	0.176918	1.07755	0.355086	0.817436	1	6478	tags=63%, list=45%, signal=115%
GOBP_MITOTIC_G2_DNA_DAMAGE_CHECKPOINT_SIGNALING	33	0.158511	1.07744	0.326923	0.816465	1	2071	tags=30%, list=14%, signal=35%
GOBP_POSITIVE_REGULATION_OF_MESENCHYMAL_CELL_PROLIFERATION	20	0.198859	1.07719	0.353293	0.815879	1	10030	tags=90%, list=70%, signal=301%
GOBP_POSTREPLICATION_REPAIR	34	0.154631	1.07639	0.341176	0.816692	1	5364	tags=53%, list=38%, signal=85%
GOBP_NEGATIVE_REGULATION_OF_TRANSLATIONAL_INITIATION	18	0.213156	1.07606	0.344622	0.816218	1	8872	tags=83%, list=62%, signal=219%
GOBP_POSITIVE_REGULATION_OF_TRANSLATIONAL_INITIATION	23	0.185366	1.07477	0.352273	0.818229	1	9788	tags=87%, list=68%, signal=275%
GOBP_REGULATION_OF_SODIUM_ION_TRANSMEMBRANE_TRANSPORT	58	0.120527	1.07412	0.376596	0.818694	1	2474	tags=29%, list=17%, signal=35%
GOBP_RESPONSE_TO_NERVE_GROWTH_FACTOR	44	0.13787	1.0737	0.348077	0.818495	1	6809	tags=61%, list=48%, signal=117%
GOBP_REGULATION_OF_UBIQUITIN_PROTEIN_TRANSFERASE_ACTIVITY	49	0.127541	1.07347	0.34127	0.817818	1	8980	tags=76%, list=63%, signal=202%
GOBP_ATP_METABOLIC_PROCESS	245	0.0593381	1.07318	0.346535	0.817354	1	8446	tags=65%, list=59%, signal=156%
GOBP_NEGATIVE_REGULATION_OF_EXOCYTOSIS	30	0.163724	1.07159	0.37	0.82008	1	9580	tags=83%, list=67%, signal=252%
GOBP_NEGATIVE_REGULATION_OF_RNA_CATABOLIC_PROCESS	65	0.114815	1.07073	0.373984	0.821043	1	5625	tags=51%, list=39%, signal=83%
GOBP_CARDIAC_CONDUCTION	84	0.100004	1.0701	0.343689	0.821444	1	3855	tags=37%, list=27%, signal=50%
GOBP_POSITIVE_REGULATION_OF_TRANSLATION	117	0.0839679	1.06925	0.368852	0.822327	1	8342	tags=67%, list=58%, signal=159%
GOBP_CERAMIDE_BIOSYNTHETIC_PROCESS	61	0.116551	1.06921	0.341223	0.821187	1	9827	tags=80%, list=69%, signal=256%
GOBP_MITOCHONDRIAL_CALCIUM_ION_HOMEOSTASIS	23	0.18374	1.06901	0.361742	0.820452	1	10433	tags=91%, list=73%, signal=337%
GOBP_REGULATION_OF_MRNA_CATABOLIC_PROCESS	155	0.074516	1.06862	0.34879	0.820189	1	5957	tags=49%, list=42%, signal=83%
GOBP_TRANSCRIPTION_BY_RNA_POLYMERASE_I	49	0.124524	1.06645	0.366	0.824535	1	9023	tags=76%, list=63%, signal=204%
GOBP_TRANSCRIPTION_ELONGATION_FROM_RNA_POLYMERASE_II_PROMOTER	54	0.121218	1.06577	0.349174	0.824998	1	7806	tags=67%, list=55%, signal=146%
GOBP_ANDROGEN_RECEPTOR_SIGNALING_PATHWAY	38	0.14514	1.0656	0.360721	0.824168	1	3574	tags=39%, list=25%, signal=52%
GOBP_CELLULAR_RESPONSE_TO_IONIZING_RADIATION	69	0.109863	1.06537	0.372	0.823498	1	4446	tags=42%, list=31%, signal=61%
GOBP_AXONAL_FASCICULATION	22	0.188904	1.06511	0.345703	0.822929	1	2502	tags=36%, list=17%, signal=44%
GOBP_CELLULAR_RESPONSE_TO_LEPTIN_STIMULUS	16	0.223372	1.06509	0.36383	0.821743	1	2171	tags=38%, list=15%, signal=44%
GOBP_CELLULAR_PIGMENTATION	49	0.128764	1.06202	0.367647	0.828328	1	4001	tags=41%, list=28%, signal=56%
GOBP_MANNOSYLATION	31	0.161458	1.06184	0.386503	0.827579	1	11996	tags=100%, list=84%, signal=619%
GOBP_LENS_FIBER_CELL_DIFFERENTIATION	33	0.155695	1.05985	0.350598	0.83138	1	9045	tags=79%, list=63%, signal=214%
GOBP_REGULATION_OF_PROTEIN_LOCALIZATION_TO_PLASMA_MEMBRANE	93	0.0931688	1.05896	0.373518	0.832562	1	4980	tags=44%, list=35%, signal=67%
GOBP_REGULATION_OF_MICROTUBULE_BASED_PROCESS	218	0.0619645	1.05871	0.369427	0.831921	1	2472	tags=23%, list=17%, signal=28%
GOBP_MITOCHONDRIAL_TRANSPORT	184	0.0671835	1.05743	0.348697	0.833898	1	4258	tags=36%, list=30%, signal=51%
GOBP_ORGANELLE_TRANSPORT_ALONG_MICROTUBULE	81	0.100336	1.05692	0.380769	0.833933	1	4222	tags=40%, list=30%, signal=56%
GOBP_ERAD_PATHWAY	105	0.0882643	1.05608	0.36965	0.834929	1	9642	tags=76%, list=67%, signal=232%
GOBP_SYNAPTIC_VESICLE_LOCALIZATION	52	0.122517	1.05589	0.370742	0.834217	1	8979	tags=75%, list=63%, signal=201%
GOBP_ATRIAL_CARDIAC_MUSCLE_CELL_TO_AV_NODE_CELL_SIGNALING	18	0.205874	1.05521	0.38343	0.834756	1	2620	tags=39%, list=18%, signal=48%
GOBP_PROTEIN_TRANSMEMBRANE_TRANSPORT	60	0.1166	1.0532	0.383234	0.838611	1	5489	tags=50%, list=38%, signal=81%
GOBP_NEGATIVE_REGULATION_OF_TRANSPORT	341	0.0486165	1.05273	0.387629	0.83859	1	4982	tags=40%, list=35%, signal=59%
GOBP_BASE_EXCISION_REPAIR	42	0.135283	1.05236	0.365854	0.838359	1	8966	tags=76%, list=63%, signal=204%
GOBP_REGULATION_OF_DNA_DAMAGE_CHECKPOINT	16	0.215611	1.05214	0.371486	0.837677	1	11220	tags=100%, list=78%, signal=464%
GOBP_REGULATION_OF_HETEROTYPIC_CELL_CELL_ADHESION	15	0.225914	1.05161	0.379167	0.837794	1	7259	tags=73%, list=51%, signal=149%
GOBP_POSITIVE_REGULATION_OF_NERVOUS_SYSTEM_DEVELOPMENT	250	0.057991	1.04988	0.393939	0.84104	1	2502	tags=23%, list=17%, signal=28%
GOBP_REGULATION_OF_PROTEIN_STABILITY	273	0.0558279	1.04976	0.386905	0.840068	1	3459	tags=30%, list=24%, signal=38%
GOBP_REGULATION_OF_RESPONSE_TO_OXIDATIVE_STRESS	80	0.100263	1.04891	0.394477	0.841024	1	6975	tags=59%, list=49%, signal=114%
GOBP_CELLULAR_RESPONSE_TO_CARBOHYDRATE_STIMULUS	112	0.0832467	1.04881	0.354251	0.840051	1	4053	tags=37%, list=28%, signal=51%
GOBP_NEGATIVE_REGULATION_OF_NUCLEOCYTOPLASMIC_TRANSPORT	21	0.190616	1.04767	0.381783	0.84175	1	2725	tags=38%, list=19%, signal=47%
GOBP_POSITIVE_REGULATION_OF_MRNA_SPLICING_VIA_SPLICEOSOME	19	0.203458	1.04757	0.365503	0.840773	1	2362	tags=37%, list=17%, signal=44%
GOBP_POSITIVE_REGULATION_OF_ESTABLISHMENT_OF_PROTEIN_LOCALIZATION_TO_MITOCHONDRION	34	0.150524	1.04419	0.396761	0.848052	1	10470	tags=88%, list=73%, signal=329%
GOBP_REGULATION_OF_DNA_TEMPLATED_TRANSCRIPTION_IN_RESPONSE_TO_STRESS	51	0.122291	1.04315	0.366	0.849462	1	4145	tags=41%, list=29%, signal=58%
GOBP_ENTRAINMENT_OF_CIRCADIAN_CLOCK	30	0.160963	1.0419	0.39243	0.851393	1	8666	tags=77%, list=61%, signal=194%
GOBP_REGULATION_OF_MACROAUTOPHAGY	148	0.0743697	1.04156	0.392157	0.851026	1	7643	tags=61%, list=53%, signal=129%
GOBP_POSITIVE_REGULATION_OF_INTRACELLULAR_PROTEIN_TRANSPORT	143	0.0748318	1.04108	0.404382	0.85103	1	5640	tags=47%, list=39%, signal=77%
GOBP_REGULATION_OF_EXTRINSIC_APOPTOTIC_SIGNALING_PATHWAY_VIA_DEATH_DOMAIN_RECEPTORS	44	0.132201	1.04103	0.399217	0.849964	1	9490	tags=80%, list=66%, signal=236%
GOBP_REGULATION_OF_ANION_TRANSPORT	67	0.104835	1.03908	0.389662	0.8537	1	5764	tags=51%, list=40%, signal=85%
GOBP_REGULATION_OF_RELEASE_OF_SEQUESTERED_CALCIUM_ION_INTO_CYTOSOL	62	0.110578	1.03793	0.38809	0.855411	1	4883	tags=45%, list=34%, signal=68%
GOBP_POSITIVE_REGULATION_OF_SMOOTHENED_SIGNALING_PATHWAY	33	0.154472	1.03688	0.382166	0.856903	1	2562	tags=33%, list=18%, signal=41%
GOBP_CELLULAR_NITROGEN_COMPOUND_CATABOLIC_PROCESS	392	0.0459183	1.03619	0.391473	0.857356	1	6146	tags=47%, list=43%, signal=81%
GOBP_P38MAPK_CASCADE	47	0.130296	1.03586	0.39272	0.856907	1	9400	tags=79%, list=66%, signal=229%
GOBP_DNA_DAMAGE_RESPONSE_SIGNAL_TRANSDUCTION_BY_P53_CLASS_MEDIATOR	67	0.108021	1.03582	0.38755	0.855794	1	6359	tags=55%, list=44%, signal=99%
GOBP_GAMMA_AMINOBUTYRIC_ACID_SIGNALING_PATHWAY	24	0.174415	1.03317	0.418511	0.861428	1	11214	tags=96%, list=78%, signal=443%
GOBP_MITOCHONDRIAL_MEMBRANE_ORGANIZATION	107	0.085481	1.03293	0.412791	0.860851	1	2528	tags=26%, list=18%, signal=32%
GOBP_REGULATION_OF_VESICLE_FUSION	20	0.193467	1.03185	0.388235	0.862351	1	10107	tags=90%, list=71%, signal=306%
GOBP_HETEROTYPIC_CELL_CELL_ADHESION	43	0.131611	1.03164	0.380567	0.861662	1	10428	tags=86%, list=73%, signal=317%
GOBP_NEGATIVE_REGULATION_OF_SMOOTH_MUSCLE_CELL_PROLIFERATION	47	0.128391	1.03083	0.411067	0.862573	1	4863	tags=47%, list=34%, signal=71%
GOBP_PHOSPHATIDYLINOSITOL_DEPHOSPHORYLATION	29	0.162372	1.03069	0.410305	0.861687	1	2613	tags=34%, list=18%, signal=42%
GOBP_POSITIVE_REGULATION_OF_MICROTUBULE_POLYMERIZATION_OR_DEPOLYMERIZATION	35	0.145647	1.03028	0.399168	0.861443	1	9362	tags=80%, list=65%, signal=231%
GOBP_PROTEIN_TARGETING_TO_VACUOLE	36	0.144182	1.02976	0.386233	0.861573	1	3901	tags=42%, list=27%, signal=57%
GOBP_HISTONE_UBIQUITINATION	45	0.130682	1.02974	0.390852	0.860444	1	9259	tags=78%, list=65%, signal=220%
GOBP_PROTEIN_MANNOSYLATION	20	0.190043	1.02928	0.395176	0.860427	1	11586	tags=100%, list=81%, signal=526%
GOBP_CELLULAR_RESPONSE_TO_STARVATION	140	0.0738154	1.02864	0.409766	0.860825	1	3244	tags=30%, list=23%, signal=38%
GOBP_POSITIVE_REGULATION_OF_RNA_SPLICING	33	0.154325	1.0286	0.378906	0.859741	1	10798	tags=91%, list=76%, signal=370%
GOBP_HISTONE_H4_K5_ACETYLATION	16	0.218083	1.02773	0.399606	0.860801	1	4928	tags=56%, list=34%, signal=86%
GOBP_NUCLEOSOME_ASSEMBLY	61	0.113089	1.02767	0.403101	0.859745	1	4953	tags=46%, list=35%, signal=70%
GOBP_GOLGI_VESICLE_TRANSPORT	278	0.0536959	1.02748	0.39798	0.859033	1	5522	tags=44%, list=39%, signal=70%
GOBP_REGULATION_OF_MUSCLE_HYPERTROPHY	48	0.12546	1.02741	0.385519	0.858012	1	2084	tags=27%, list=15%, signal=32%
GOBP_MITOCHONDRIAL_OUTER_MEMBRANE_PERMEABILIZATION_INVOLVED_IN_PROGRAMMED_CELL_DEATH	35	0.145871	1.02688	0.387914	0.858149	1	4047	tags=43%, list=28%, signal=60%
GOBP_SCF_DEPENDENT_PROTEASOMAL_UBIQUITIN_DEPENDENT_PROTEIN_CATABOLIC_PROCESS	47	0.125934	1.02623	0.382692	0.858585	1	10375	tags=85%, list=73%, signal=309%
GOBP_INSULIN_SECRETION_INVOLVED_IN_CELLULAR_RESPONSE_TO_GLUCOSE_STIMULUS	49	0.123371	1.02589	0.408203	0.858303	1	7872	tags=67%, list=55%, signal=149%
GOBP_MEMBRANE_LIPID_METABOLIC_PROCESS	186	0.0659365	1.02496	0.419422	0.859433	1	2682	tags=25%, list=19%, signal=31%
GOBP_CYTOKINE_PRODUCTION_INVOLVED_IN_INFLAMMATORY_RESPONSE	43	0.132671	1.0247	0.421782	0.858888	1	4759	tags=47%, list=33%, signal=69%
GOBP_BLASTOCYST_GROWTH	18	0.200693	1.0244	0.403614	0.858471	1	1105	tags=28%, list=8%, signal=30%
GOBP_REGULATION_OF_TRANSLATIONAL_ELONGATION	18	0.203284	1.02296	0.404472	0.861002	1	7424	tags=72%, list=52%, signal=150%
GOBP_POSITIVE_REGULATION_OF_PROTEASOMAL_UBIQUITIN_DEPENDENT_PROTEIN_CATABOLIC_PROCESS	87	0.0933902	1.02241	0.426229	0.861119	1	1466	tags=20%, list=10%, signal=22%
GOBP_PHOSPHATIDYLETHANOLAMINE_METABOLIC_PROCESS	21	0.185084	1.02146	0.396514	0.862343	1	2123	tags=33%, list=15%, signal=39%
GOBP_REGULATION_OF_JUN_KINASE_ACTIVITY	54	0.118387	1.02096	0.423828	0.862455	1	6787	tags=59%, list=47%, signal=112%
GOBP_NEGATIVE_REGULATION_OF_MRNA_PROCESSING	29	0.158074	1.02075	0.408124	0.861766	1	8592	tags=76%, list=60%, signal=190%
GOBP_INOSITOL_PHOSPHATE_METABOLIC_PROCESS	49	0.125476	1.02074	0.401905	0.86062	1	11928	tags=96%, list=83%, signal=576%
GOBP_REGULATION_OF_TUMOR_NECROSIS_FACTOR_MEDIATED_SIGNALING_PATHWAY	41	0.134805	1.02038	0.427125	0.860321	1	6448	tags=59%, list=45%, signal=106%
GOBP_DEOXYRIBONUCLEOSIDE_TRIPHOSPHATE_METABOLIC_PROCESS	15	0.222918	1.01996	0.414313	0.860258	1	10162	tags=93%, list=71%, signal=322%
GOBP_REGULATION_OF_DNA_BIOSYNTHETIC_PROCESS	110	0.0824703	1.01971	0.409465	0.859697	1	3639	tags=34%, list=25%, signal=45%
GOBP_RESPONSE_TO_ALKALOID	88	0.0917446	1.01893	0.410359	0.860539	1	5358	tags=47%, list=37%, signal=74%
GOBP_SENSORY_PERCEPTION_OF_PAIN	74	0.101179	1.01866	0.415861	0.860014	1	4937	tags=45%, list=35%, signal=68%
GOBP_NCRNA_TRANSCRIPTION	54	0.117077	1.01864	0.417178	0.858897	1	9454	tags=78%, list=66%, signal=229%
GOBP_POSITIVE_REGULATION_OF_CELLULAR_AMIDE_METABOLIC_PROCESS	140	0.0744863	1.01804	0.407555	0.859305	1	8342	tags=66%, list=58%, signal=156%
GOBP_REGULATION_OF_POSITIVE_CHEMOTAXIS	20	0.189248	1.01793	0.419624	0.858394	1	6592	tags=65%, list=46%, signal=120%
GOBP_T_CELL_DIFFERENTIATION_IN_THYMUS	60	0.112145	1.01787	0.421712	0.857399	1	8651	tags=72%, list=60%, signal=181%
GOBP_ESTABLISHMENT_OF_PROTEIN_LOCALIZATION_TO_TELOMERE	17	0.205545	1.01769	0.418511	0.856716	1	11364	tags=100%, list=79%, signal=486%
GOBP_MITOCHONDRIAL_FISSION	39	0.138248	1.0168	0.422764	0.857712	1	3161	tags=36%, list=22%, signal=46%
GOBP_NEGATIVE_REGULATION_OF_G_PROTEIN_COUPLED_RECEPTOR_SIGNALING_PATHWAY	47	0.125585	1.0167	0.431907	0.856779	1	4903	tags=47%, list=34%, signal=71%
GOBP_REGULATION_OF_FEEDING_BEHAVIOR	17	0.203963	1.0159	0.413333	0.857619	1	2133	tags=35%, list=15%, signal=41%
GOBP_REGULATION_OF_EXTRINSIC_APOPTOTIC_SIGNALING_PATHWAY	133	0.0738692	1.01571	0.410305	0.856982	1	9490	tags=74%, list=66%, signal=217%
GOBP_RESPONSE_TO_DEXAMETHASONE	31	0.155013	1.01571	0.419149	0.85584	1	10704	tags=90%, list=75%, signal=358%
GOBP_RNA_3_END_PROCESSING	101	0.0881062	1.01509	0.414079	0.856203	1	5686	tags=49%, list=40%, signal=80%
GOBP_POSITIVE_REGULATION_OF_ACTIN_FILAMENT_BUNDLE_ASSEMBLY	55	0.11529	1.01342	0.423154	0.85922	1	4337	tags=42%, list=30%, signal=60%
GOBP_REGULATION_OF_MONOCYTE_DIFFERENTIATION	15	0.221098	1.01283	0.414201	0.859564	1	5421	tags=60%, list=38%, signal=97%
GOBP_EPITHELIAL_STRUCTURE_MAINTENANCE	20	0.188415	1.01268	0.436399	0.858777	1	8034	tags=75%, list=56%, signal=171%
GOBP_MATURATION_OF_LSU_RRNA_FROM_TRICISTRONIC_RRNA_TRANSCRIPT_SSU_RRNA_5_8S_RRNA_LSU_RRNA	15	0.217024	1.0123	0.441118	0.858572	1	7386	tags=73%, list=52%, signal=152%
GOBP_REGULATION_OF_UBIQUITIN_DEPENDENT_PROTEIN_CATABOLIC_PROCESS	154	0.0703522	1.01227	0.415879	0.857497	1	4947	tags=42%, list=35%, signal=63%
GOBP_ENDOPLASMIC_RETICULUM_TO_CYTOSOL_TRANSPORT	27	0.161319	1.01221	0.425101	0.856494	1	9349	tags=81%, list=65%, signal=235%
GOBP_REGULATION_OF_UBIQUITIN_PROTEIN_LIGASE_ACTIVITY	21	0.181863	1.01124	0.425532	0.857744	1	8979	tags=81%, list=63%, signal=217%
GOBP_PROSTATE_GLAND_MORPHOGENESIS	23	0.177914	1.01006	0.44	0.859634	1	2433	tags=35%, list=17%, signal=42%
GOBP_NEGATIVE_REGULATION_OF_ANTIGEN_RECEPTOR_MEDIATED_SIGNALING_PATHWAY	22	0.184467	1.00902	0.410309	0.861051	1	11666	tags=100%, list=82%, signal=542%
GOBP_NOREPINEPHRINE_TRANSPORT	17	0.204429	1.00843	0.456914	0.86137	1	8015	tags=76%, list=56%, signal=174%
GOBP_LONG_TERM_MEMORY	33	0.147813	1.00824	0.447471	0.860702	1	2657	tags=33%, list=19%, signal=41%
GOBP_AMELOGENESIS	16	0.209205	1.00807	0.437262	0.859956	1	4161	tags=50%, list=29%, signal=70%
GOBP_VIRAL_TRANSCRIPTION	46	0.128504	1.00769	0.418972	0.859796	1	4385	tags=43%, list=31%, signal=63%
GOBP_SYNAPTIC_VESICLE_CYTOSKELETAL_TRANSPORT	19	0.193376	1.00747	0.437376	0.859232	1	2506	tags=37%, list=18%, signal=45%
GOBP_PROSTATE_GLAND_DEVELOPMENT	39	0.136107	1.00692	0.438	0.859493	1	9792	tags=82%, list=68%, signal=260%
GOBP_POSITIVE_REGULATION_OF_DNA_BIOSYNTHETIC_PROCESS	65	0.1035	1.00688	0.426	0.858492	1	4686	tags=43%, list=33%, signal=64%
GOBP_VESICLE_MEDIATED_TRANSPORT_BETWEEN_ENDOSOMAL_COMPARTMENTS	42	0.132092	1.00642	0.442966	0.858543	1	3904	tags=40%, list=27%, signal=56%
GOBP_PROTEIN_INSERTION_INTO_MEMBRANE	55	0.118833	1.00621	0.441815	0.857932	1	11047	tags=89%, list=77%, signal=390%
GOBP_REGULATION_OF_LYSOSOMAL_LUMEN_PH	15	0.21554	1.00559	0.457086	0.858376	1	4547	tags=53%, list=32%, signal=78%
GOBP_REGULATION_OF_MICROTUBULE_POLYMERIZATION	53	0.118042	1.00558	0.436853	0.857283	1	9650	tags=79%, list=67%, signal=243%
GOBP_NEGATIVE_REGULATION_OF_CELLULAR_PROTEIN_CATABOLIC_PROCESS	66	0.106996	1.00465	0.441176	0.858565	1	4543	tags=42%, list=32%, signal=62%
GOBP_DETERMINATION_OF_ADULT_LIFESPAN	15	0.213692	1.00454	0.446154	0.857659	1	8387	tags=80%, list=59%, signal=193%
GOBP_CYTOPLASMIC_PATTERN_RECOGNITION_RECEPTOR_SIGNALING_PATHWAY	53	0.119752	1.00442	0.448077	0.856841	1	7467	tags=64%, list=52%, signal=134%
GOBP_BLASTOCYST_DEVELOPMENT	92	0.0892285	1.00442	0.426877	0.855741	1	7747	tags=63%, list=54%, signal=137%
GOBP_OVULATION_CYCLE	58	0.112741	1.00018	0.434608	0.865179	1	6530	tags=57%, list=46%, signal=104%
GOBP_REGULATION_OF_HISTONE_H3_K4_METHYLATION	33	0.144742	0.999923	0.420833	0.864658	1	5301	tags=52%, list=37%, signal=82%
GOBP_RETROGRADE_VESICLE_MEDIATED_TRANSPORT_GOLGI_TO_ENDOPLASMIC_RETICULUM	49	0.121356	0.999799	0.451417	0.863824	1	7317	tags=63%, list=51%, signal=129%
GOBP_RIBOSOME_ASSEMBLY	54	0.11792	0.999462	0.44685	0.863583	1	7853	tags=67%, list=55%, signal=147%
GOBP_ADENYLATE_CYCLASE_ACTIVATING_ADRENERGIC_RECEPTOR_SIGNALING_PATHWAY	25	0.167823	0.999336	0.439759	0.862796	1	9616	tags=84%, list=67%, signal=256%
GOBP_PHOTOPERIODISM	29	0.152889	0.9983	0.43152	0.864244	1	8666	tags=76%, list=61%, signal=192%
GOBP_REGULATION_OF_CELL_KILLING	47	0.120716	0.997623	0.457732	0.864772	1	8928	tags=74%, list=62%, signal=198%
GOBP_MITOCHONDRION_ORGANIZATION	477	0.0394487	0.997415	0.452333	0.864184	1	3681	tags=30%, list=26%, signal=38%
GOBP_CELLULAR_RESPONSE_TO_ABIOTIC_STIMULUS	274	0.0513402	0.997346	0.438272	0.863228	1	4446	tags=36%, list=31%, signal=51%
GOBP_POSITIVE_REGULATION_OF_NEUROGENESIS	205	0.0599835	0.995465	0.454728	0.866756	1	2502	tags=23%, list=17%, signal=28%
GOBP_PEPTIDYL_LYSINE_METHYLATION	123	0.0767919	0.995353	0.461864	0.865933	1	5305	tags=45%, list=37%, signal=70%
GOBP_POSITIVE_REGULATION_OF_PHOSPHATASE_ACTIVITY	28	0.154067	0.993814	0.465021	0.868576	1	3929	tags=43%, list=27%, signal=59%
GOBP_AMINE_BIOSYNTHETIC_PROCESS	30	0.151678	0.993576	0.45509	0.868033	1	6415	tags=60%, list=45%, signal=109%
GOBP_NEGATIVE_REGULATION_OF_INTRACELLULAR_PROTEIN_TRANSPORT	38	0.136727	0.99334	0.451128	0.867484	1	3694	tags=39%, list=26%, signal=53%
GOBP_POSITIVE_REGULATION_OF_PROTEIN_AUTOPHOSPHORYLATION	25	0.16603	0.993307	0.461089	0.866467	1	1061	tags=24%, list=7%, signal=26%
GOBP_REGULATION_OF_ENDOPLASMIC_RETICULUM_UNFOLDED_PROTEIN_RESPONSE	28	0.154312	0.993293	0.428008	0.86541	1	4947	tags=50%, list=35%, signal=76%
GOBP_ISOPRENOID_BIOSYNTHETIC_PROCESS	25	0.163186	0.992644	0.449799	0.865882	1	6822	tags=64%, list=48%, signal=122%
GOBP_RESPONSE_TO_AMINO_ACID_STARVATION	48	0.121799	0.990873	0.442424	0.869103	1	3030	tags=33%, list=21%, signal=42%
GOBP_REGULATION_OF_CELL_CYCLE_G2_M_PHASE_TRANSITION	94	0.0870008	0.990205	0.441718	0.869634	1	7587	tags=62%, list=53%, signal=131%
GOBP_MRNA_TRANSCRIPTION	37	0.138646	0.989899	0.461694	0.869265	1	2273	tags=30%, list=16%, signal=35%
GOBP_ANTIMICROBIAL_HUMORAL_IMMUNE_RESPONSE_MEDIATED_BY_ANTIMICROBIAL_PEPTIDE	16	0.201925	0.98985	0.444444	0.86829	1	4265	tags=50%, list=30%, signal=71%
GOBP_REGULATION_OF_VASCULAR_ENDOTHELIAL_GROWTH_FACTOR_RECEPTOR_SIGNALING_PATHWAY	26	0.162293	0.989741	0.45057	0.867446	1	8133	tags=73%, list=57%, signal=169%
GOBP_DETECTION_OF_STIMULUS_INVOLVED_IN_SENSORY_PERCEPTION_OF_PAIN	20	0.182946	0.987112	0.427992	0.872776	1	6682	tags=65%, list=47%, signal=122%
GOBP_REGULATION_OF_IMMUNE_EFFECTOR_PROCESS	224	0.0562909	0.986819	0.446215	0.872355	1	8847	tags=67%, list=62%, signal=174%
GOBP_NEGATIVE_REGULATION_OF_APOPTOTIC_SIGNALING_PATHWAY	192	0.0620747	0.986697	0.462012	0.871586	1	9551	tags=73%, list=67%, signal=217%
GOBP_ORGANELLE_FUSION	128	0.0756572	0.985946	0.456389	0.872346	1	10658	tags=82%, list=75%, signal=319%
GOBP_NEGATIVE_REGULATION_OF_LYMPHOCYTE_APOPTOTIC_PROCESS	26	0.165801	0.98584	0.438462	0.871522	1	9183	tags=81%, list=64%, signal=225%
GOBP_NEGATIVE_REGULATION_OF_T_CELL_RECEPTOR_SIGNALING_PATHWAY	18	0.193097	0.984934	0.464358	0.872574	1	9953	tags=89%, list=70%, signal=292%
GOBP_NEGATIVE_REGULATION_OF_INTERLEUKIN_6_PRODUCTION	31	0.147078	0.984796	0.437247	0.871806	1	6204	tags=58%, list=43%, signal=102%
GOBP_RESPONSE_TO_ELECTRICAL_STIMULUS	34	0.139363	0.984027	0.459883	0.872532	1	9788	tags=82%, list=68%, signal=260%
GOBP_UBIQUITIN_DEPENDENT_ERAD_PATHWAY	83	0.0935425	0.983884	0.447154	0.871785	1	11247	tags=88%, list=79%, signal=409%
GOBP_PYRIMIDINE_RIBONUCLEOTIDE_METABOLIC_PROCESS	27	0.156882	0.983115	0.456693	0.872599	1	8353	tags=74%, list=58%, signal=178%
GOBP_PROTEIN_K48_LINKED_DEUBIQUITINATION	35	0.14203	0.982703	0.447106	0.872512	1	2876	tags=34%, list=20%, signal=43%
GOBP_PIGMENT_METABOLIC_PROCESS	67	0.0990481	0.981789	0.485185	0.873629	1	3285	tags=33%, list=23%, signal=42%
GOBP_CILIUM_MOVEMENT	126	0.0759788	0.981013	0.441478	0.874432	1	2781	tags=27%, list=19%, signal=33%
GOBP_RRNA_TRANSCRIPTION	33	0.144742	0.980504	0.459566	0.874575	1	5301	tags=52%, list=37%, signal=82%
GOBP_NEGATIVE_REGULATION_OF_INTRINSIC_APOPTOTIC_SIGNALING_PATHWAY_BY_P53_CLASS_MEDIATOR	21	0.177171	0.979602	0.478541	0.875662	1	4279	tags=48%, list=30%, signal=68%
GOBP_MITOTIC_SPINDLE_ORGANIZATION	120	0.077045	0.978629	0.456212	0.877001	1	4746	tags=41%, list=33%, signal=61%
GOBP_TELOMERE_CAPPING	40	0.131702	0.9779	0.474849	0.877637	1	981	tags=20%, list=7%, signal=21%
GOBP_POSITIVE_REGULATION_OF_DENDRITE_DEVELOPMENT	16	0.201483	0.976489	0.483559	0.879917	1	10528	tags=94%, list=74%, signal=355%
GOBP_REGULATION_OF_NITRIC_OXIDE_METABOLIC_PROCESS	42	0.119889	0.975866	0.443089	0.880311	1	4759	tags=45%, list=33%, signal=68%
GOBP_HISTONE_EXCHANGE	17	0.195183	0.975617	0.442623	0.879878	1	11512	tags=100%, list=80%, signal=512%
GOBP_NEGATIVE_REGULATION_OF_CELL_CYCLE_G2_M_PHASE_TRANSITION	55	0.112629	0.974739	0.484211	0.880815	1	5675	tags=51%, list=40%, signal=84%
GOBP_NUCLEOSOME_ORGANIZATION	105	0.0808819	0.973802	0.467871	0.881915	1	12607	tags=96%, list=88%, signal=806%
GOBP_SIALYLATION	19	0.189248	0.973261	0.466926	0.882048	1	4823	tags=53%, list=34%, signal=79%
GOBP_CELLULAR_RESPONSE_TO_GLUCOSE_STARVATION	45	0.123751	0.97311	0.45709	0.881311	1	2684	tags=31%, list=19%, signal=38%
GOBP_NEURON_CELLULAR_HOMEOSTASIS	28	0.15708	0.972472	0.469159	0.881819	1	5929	tags=57%, list=41%, signal=97%
GOBP_REGULATION_OF_STEM_CELL_DIFFERENTIATION	52	0.115287	0.972441	0.466797	0.880814	1	8807	tags=73%, list=62%, signal=190%
GOBP_NEGATIVE_REGULATION_OF_VASCULAR_ASSOCIATED_SMOOTH_MUSCLE_CELL_PROLIFERATION	21	0.176821	0.971397	0.480469	0.882306	1	2241	tags=33%, list=16%, signal=39%
GOBP_PHENOL_CONTAINING_COMPOUND_METABOLIC_PROCESS	84	0.092196	0.971122	0.46723	0.881885	1	3285	tags=32%, list=23%, signal=41%
GOBP_RESPONSE_TO_TUMOR_NECROSIS_FACTOR	166	0.0661695	0.97065	0.482828	0.881883	1	7248	tags=57%, list=51%, signal=115%
GOBP_NEGATIVE_REGULATION_OF_PROTEIN_LOCALIZATION_TO_MEMBRANE	29	0.15365	0.969491	0.492337	0.883595	1	8162	tags=72%, list=57%, signal=168%
GOBP_REGULATION_OF_ALTERNATIVE_MRNA_SPLICING_VIA_SPLICEOSOME	56	0.112812	0.968802	0.48996	0.884239	1	12693	tags=100%, list=89%, signal=886%
GOBP_DNA_DOUBLE_STRAND_BREAK_PROCESSING	18	0.188581	0.966926	0.461832	0.887686	1	9223	tags=83%, list=64%, signal=234%
GOBP_NEGATIVE_REGULATION_OF_PROTEIN_LOCALIZATION	167	0.0644439	0.96687	0.48728	0.886748	1	2171	tags=22%, list=15%, signal=25%
GOBP_REGULATION_OF_SYNAPTIC_VESICLE_EXOCYTOSIS	52	0.112411	0.966489	0.489564	0.886544	1	9123	tags=75%, list=64%, signal=206%
GOBP_RESPONSE_TO_EPIDERMAL_GROWTH_FACTOR	44	0.124385	0.966454	0.51004	0.885564	1	3426	tags=36%, list=24%, signal=48%
GOBP_PHOSPHOLIPID_CATABOLIC_PROCESS	42	0.123185	0.966066	0.468992	0.885492	1	2669	tags=31%, list=19%, signal=38%
GOBP_NEGATIVE_REGULATION_OF_PROTEIN_MODIFICATION_BY_SMALL_PROTEIN_CONJUGATION_OR_REMOVAL	88	0.0896938	0.963448	0.486869	0.890733	1	10425	tags=82%, list=73%, signal=300%
GOBP_CELL_CYCLE_G1_S_PHASE_TRANSITION	205	0.0566419	0.963428	0.506224	0.889713	1	6665	tags=52%, list=47%, signal=96%
GOBP_ACTIVATION_OF_NF_KAPPAB_INDUCING_KINASE_ACTIVITY	15	0.209114	0.96336	0.494024	0.888841	1	7499	tags=73%, list=52%, signal=154%
GOBP_REGULATION_OF_PROTEIN_POLYUBIQUITINATION	28	0.152911	0.96258	0.492958	0.889615	1	11096	tags=93%, list=78%, signal=414%
GOBP_ORGANIC_CYCLIC_COMPOUND_CATABOLIC_PROCESS	420	0.0404041	0.961795	0.476861	0.890507	1	6146	tags=47%, list=43%, signal=80%
GOBP_NUCLEOTIDE_SUGAR_BIOSYNTHETIC_PROCESS	17	0.190196	0.961601	0.470588	0.889918	1	10742	tags=94%, list=75%, signal=378%
GOBP_REGULATION_OF_RECEPTOR_LOCALIZATION_TO_SYNAPSE	17	0.195492	0.961575	0.475248	0.888918	1	2254	tags=35%, list=16%, signal=42%
GOBP_NUCLEAR_ENVELOPE_ORGANIZATION	52	0.112395	0.961041	0.48622	0.889169	1	5823	tags=52%, list=41%, signal=87%
GOBP_POSITIVE_REGULATION_OF_CYCLIN_DEPENDENT_PROTEIN_KINASE_ACTIVITY	32	0.13897	0.960907	0.479042	0.888433	1	2932	tags=34%, list=21%, signal=43%
GOBP_REGULATION_OF_CYTOPLASMIC_TRANSPORT	26	0.160377	0.960486	0.452083	0.88836	1	3210	tags=38%, list=22%, signal=50%
GOBP_RESPONSE_TO_LIGHT_STIMULUS	257	0.0523463	0.960267	0.501035	0.887809	1	3326	tags=28%, list=23%, signal=36%
GOBP_CELLULAR_RESPONSE_TO_BIOTIC_STIMULUS	169	0.0627704	0.960208	0.487603	0.88688	1	8928	tags=69%, list=62%, signal=181%
GOBP_REGULATION_OF_MITOCHONDRIAL_GENE_EXPRESSION	28	0.154995	0.959189	0.48073	0.88828	1	5448	tags=54%, list=38%, signal=86%
GOBP_REGULATION_OF_ANTIGEN_PROCESSING_AND_PRESENTATION	17	0.191057	0.959141	0.487896	0.887365	1	8206	tags=76%, list=57%, signal=179%
GOBP_REGULATION_OF_JNK_CASCADE	120	0.0759855	0.958408	0.493671	0.888072	1	6787	tags=55%, list=47%, signal=104%
GOBP_PROTEIN_O_LINKED_MANNOSYLATION	16	0.19832	0.95821	0.487179	0.88749	1	11467	tags=100%, list=80%, signal=504%
GOBP_PROTEIN_LOCALIZATION_TO_MICROTUBULE	16	0.201313	0.957871	0.49676	0.887264	1	7849	tags=75%, list=55%, signal=166%
GOBP_DNA_METHYLATION	54	0.108198	0.95636	0.487854	0.889779	1	2430	tags=28%, list=17%, signal=33%
GOBP_NEURON_PROJECTION_ORGANIZATION	83	0.0905241	0.956133	0.488753	0.889287	1	9050	tags=72%, list=63%, signal=196%
GOBP_POSITIVE_REGULATION_OF_GLYCOLYTIC_PROCESS	17	0.190324	0.953004	0.522541	0.895795	1	6534	tags=65%, list=46%, signal=119%
GOBP_STEROID_HORMONE_MEDIATED_SIGNALING_PATHWAY	117	0.0762289	0.952539	0.490722	0.895828	1	3807	tags=34%, list=27%, signal=46%
GOBP_NEGATIVE_REGULATION_OF_ANION_TRANSPORT	17	0.191205	0.951804	0.490982	0.896571	1	1474	tags=29%, list=10%, signal=33%
GOBP_HEMATOPOIETIC_STEM_CELL_HOMEOSTASIS	19	0.181579	0.950472	0.505859	0.89872	1	10954	tags=95%, list=77%, signal=404%
GOBP_REGULATION_OF_GLYCOGEN_METABOLIC_PROCESS	29	0.147339	0.950128	0.483403	0.898457	1	855	tags=21%, list=6%, signal=22%
GOBP_PROTEIN_LOCALIZATION_TO_NUCLEUS	263	0.0518514	0.949529	0.513292	0.898858	1	4600	tags=37%, list=32%, signal=54%
GOBP_POSITIVE_REGULATION_OF_PROTEIN_POLYMERIZATION	83	0.0901445	0.949514	0.503984	0.897834	1	9400	tags=75%, list=66%, signal=217%
GOBP_REGULATION_OF_CYSTEINE_TYPE_ENDOPEPTIDASE_ACTIVITY	184	0.0602015	0.949214	0.487755	0.89751	1	3113	tags=28%, list=22%, signal=35%
GOBP_POSITIVE_REGULATION_OF_PROTEIN_DEACETYLATION	26	0.153191	0.948652	0.531187	0.897771	1	9363	tags=81%, list=65%, signal=233%
GOBP_VIRAL_LIFE_CYCLE	239	0.0533227	0.947271	0.522682	0.899974	1	4814	tags=39%, list=34%, signal=58%
GOBP_OVARIAN_FOLLICLE_DEVELOPMENT	47	0.116632	0.946874	0.494163	0.899914	1	6552	tags=57%, list=46%, signal=106%
GOBP_NEGATIVE_REGULATION_OF_DNA_BINDING_TRANSCRIPTION_FACTOR_ACTIVITY	137	0.0693456	0.94633	0.484342	0.900154	1	5280	tags=44%, list=37%, signal=69%
GOBP_REGULATION_OF_MITOCHONDRIAL_MEMBRANE_POTENTIAL	65	0.101174	0.946228	0.522267	0.899357	1	2959	tags=31%, list=21%, signal=39%
GOBP_POSITIVE_REGULATION_OF_MYELOID_LEUKOCYTE_MEDIATED_IMMUNITY	15	0.199314	0.946021	0.474849	0.898777	1	7639	tags=73%, list=53%, signal=157%
GOBP_REGULATION_OF_EARLY_ENDOSOME_TO_LATE_ENDOSOME_TRANSPORT	16	0.200634	0.945538	0.520243	0.898928	1	1602	tags=31%, list=11%, signal=35%
GOBP_MAINTENANCE_OF_LOCATION_IN_CELL	174	0.0615329	0.942953	0.476096	0.904026	1	4883	tags=40%, list=34%, signal=60%
GOBP_NEGATIVE_REGULATION_OF_CELL_AGING	21	0.17493	0.941978	0.533597	0.905299	1	6354	tags=62%, list=44%, signal=111%
GOBP_NEGATIVE_REGULATION_OF_INTERFERON_GAMMA_PRODUCTION	21	0.171779	0.941563	0.52505	0.905242	1	9804	tags=86%, list=69%, signal=272%
GOBP_MALE_GENITALIA_DEVELOPMENT	17	0.186667	0.941522	0.484849	0.904314	1	5745	tags=59%, list=40%, signal=98%
GOBP_MYELOID_CELL_APOPTOTIC_PROCESS	24	0.158235	0.940622	0.524	0.905364	1	6678	tags=63%, list=47%, signal=117%
GOBP_REGULATION_OF_CIRCADIAN_RHYTHM	102	0.0810497	0.940423	0.544	0.904802	1	8943	tags=71%, list=63%, signal=187%
GOBP_NEGATIVE_REGULATION_OF_NF_KAPPAB_TRANSCRIPTION_FACTOR_ACTIVITY	71	0.0959904	0.94026	0.507071	0.904143	1	5280	tags=46%, list=37%, signal=73%
GOBP_INTESTINAL_ABSORPTION	22	0.171466	0.939063	0.525591	0.905996	1	2751	tags=36%, list=19%, signal=45%
GOBP_CHROMATIN_REMODELING	190	0.0584822	0.939022	0.519157	0.905054	1	12421	tags=93%, list=87%, signal=695%
GOBP_NEGATIVE_REGULATION_OF_MUSCLE_HYPERTROPHY	24	0.157806	0.938638	0.523622	0.904937	1	2513	tags=33%, list=18%, signal=40%
GOBP_CIRCADIAN_RHYTHM	178	0.0613292	0.938631	0.521472	0.903922	1	9015	tags=69%, list=63%, signal=185%
GOBP_LOCOMOTORY_EXPLORATION_BEHAVIOR	16	0.192794	0.937988	0.521569	0.904371	1	1714	tags=31%, list=12%, signal=35%
GOBP_RESPONSE_TO_MINERALOCORTICOID	24	0.159207	0.937504	0.534749	0.904494	1	12027	tags=100%, list=84%, signal=628%
GOBP_NUCLEUS_ORGANIZATION	121	0.0724283	0.937414	0.527027	0.903677	1	3345	tags=31%, list=23%, signal=40%
GOBP_CELLULAR_RESPONSE_TO_ORGANIC_CYCLIC_COMPOUND	466	0.0382063	0.937184	0.503953	0.903179	1	9966	tags=73%, list=70%, signal=234%
GOBP_REGULATION_OF_AMPA_RECEPTOR_ACTIVITY	25	0.158198	0.935559	0.52	0.905942	1	4033	tags=44%, list=28%, signal=61%
GOBP_POSITIVE_REGULATION_OF_INTERLEUKIN_2_PRODUCTION	28	0.1458	0.935548	0.551383	0.904945	1	8133	tags=71%, list=57%, signal=165%
GOBP_POSITIVE_REGULATION_OF_CHEMOKINE_PRODUCTION	47	0.115088	0.93519	0.513292	0.90477	1	6574	tags=57%, list=46%, signal=106%
GOBP_EMBRYONIC_EYE_MORPHOGENESIS	30	0.141889	0.934534	0.509434	0.905323	1	10845	tags=90%, list=76%, signal=372%
GOBP_SOMATIC_DIVERSIFICATION_OF_IMMUNOGLOBULINS	55	0.104789	0.934354	0.55106	0.904727	1	10207	tags=82%, list=71%, signal=285%
GOBP_CELL_CELL_SIGNALING_INVOLVED_IN_CARDIAC_CONDUCTION	31	0.138278	0.933533	0.550607	0.905625	1	2639	tags=32%, list=18%, signal=39%
GOBP_REGULATION_OF_INTRACELLULAR_ESTROGEN_RECEPTOR_SIGNALING_PATHWAY	33	0.137702	0.933163	0.530917	0.905472	1	8435	tags=73%, list=59%, signal=177%
GOBP_REGULATION_OF_TRANSCRIPTION_BY_RNA_POLYMERASE_III	28	0.146535	0.933072	0.501023	0.904665	1	9144	tags=79%, list=64%, signal=217%
GOBP_ONE_CARBON_METABOLIC_PROCESS	32	0.135784	0.932795	0.532039	0.904303	1	5212	tags=50%, list=36%, signal=78%
GOBP_PROTEIN_LOCALIZATION_TO_GOLGI_APPARATUS	28	0.149478	0.93256	0.487552	0.903821	1	5016	tags=50%, list=35%, signal=77%
GOBP_REGULATION_OF_ICOSANOID_SECRETION	15	0.197088	0.931926	0.558882	0.904272	1	5764	tags=60%, list=40%, signal=100%
GOBP_REGULATION_OF_TELOMERASE_ACTIVITY	48	0.109937	0.931784	0.530364	0.903577	1	3497	tags=35%, list=24%, signal=47%
GOBP_PROTEIN_MONOUBIQUITINATION	76	0.0895551	0.931771	0.522013	0.902594	1	9639	tags=76%, list=67%, signal=233%
GOBP_LEUKOCYTE_PROLIFERATION	222	0.0532008	0.930495	0.530738	0.904525	1	6787	tags=53%, list=47%, signal=99%
GOBP_POSITIVE_REGULATION_OF_ALCOHOL_BIOSYNTHETIC_PROCESS	21	0.169958	0.930013	0.537549	0.90465	1	3701	tags=43%, list=26%, signal=58%
GOBP_SMAD_PROTEIN_SIGNAL_TRANSDUCTION	61	0.100924	0.929867	0.53891	0.904	1	6064	tags=52%, list=42%, signal=91%
GOBP_NEGATIVE_REGULATION_OF_ORGAN_GROWTH	26	0.154455	0.929386	0.517526	0.904085	1	9895	tags=85%, list=69%, signal=274%
GOBP_MATURATION_OF_SSU_RRNA_FROM_TRICISTRONIC_RRNA_TRANSCRIPT_SSU_RRNA_5_8S_RRNA_LSU_RRNA	36	0.130617	0.928274	0.529762	0.905692	1	8067	tags=69%, list=56%, signal=159%
GOBP_NEGATIVE_REGULATION_OF_PEPTIDE_SECRETION	33	0.136217	0.9281	0.551257	0.905095	1	1089	tags=21%, list=8%, signal=23%
GOBP_POSITIVE_REGULATION_OF_INTERFERON_ALPHA_PRODUCTION	18	0.183365	0.92796	0.510417	0.904443	1	6914	tags=67%, list=48%, signal=129%
GOBP_NUCLEOTIDE_PHOSPHORYLATION	89	0.0840222	0.926803	0.546154	0.906167	1	8446	tags=67%, list=59%, signal=164%
GOBP_PRESYNAPSE_ORGANIZATION	45	0.117691	0.926779	0.548803	0.905218	1	9762	tags=80%, list=68%, signal=251%
GOBP_ATTACHMENT_OF_SPINDLE_MICROTUBULES_TO_KINETOCHORE	33	0.136657	0.925974	0.555126	0.906024	1	4983	tags=48%, list=35%, signal=74%
GOBP_ACUTE_INFLAMMATORY_RESPONSE	60	0.102345	0.925972	0.556452	0.905025	1	5692	tags=50%, list=40%, signal=83%
GOBP_REGULATION_OF_GOLGI_ORGANIZATION	18	0.184275	0.923771	0.514852	0.909137	1	10079	tags=89%, list=70%, signal=301%
GOBP_FLUID_TRANSPORT	19	0.177913	0.923413	0.553435	0.908971	1	9501	tags=84%, list=66%, signal=251%
GOBP_POSITIVE_REGULATION_OF_MITOCHONDRION_ORGANIZATION	68	0.095565	0.923325	0.549801	0.90819	1	2845	tags=29%, list=20%, signal=37%
GOBP_I_KAPPAB_PHOSPHORYLATION	19	0.177279	0.922774	0.536779	0.908474	1	7252	tags=68%, list=51%, signal=139%
GOBP_EYE_PHOTORECEPTOR_CELL_DIFFERENTIATION	33	0.136555	0.92241	0.546748	0.90831	1	3251	tags=36%, list=23%, signal=47%
GOBP_REGULATION_OF_P38MAPK_CASCADE	37	0.127098	0.922403	0.533623	0.907325	1	10168	tags=84%, list=71%, signal=289%
GOBP_MAMMARY_GLAND_ALVEOLUS_DEVELOPMENT	15	0.192636	0.921643	0.547917	0.908098	1	11548	tags=100%, list=81%, signal=519%
GOBP_PROTEIN_DEPHOSPHORYLATION	256	0.0497734	0.920894	0.54	0.908812	1	10305	tags=77%, list=72%, signal=270%
GOBP_REGULATION_OF_GLUCOSE_IMPORT	44	0.117155	0.920819	0.541667	0.907985	1	2229	tags=27%, list=16%, signal=32%
GOBP_POSITIVE_REGULATION_OF_ORGANELLE_ORGANIZATION	437	0.0380336	0.920117	0.543033	0.908584	1	5395	tags=41%, list=38%, signal=64%
GOBP_APOPTOTIC_MITOCHONDRIAL_CHANGES	93	0.0810902	0.919953	0.540373	0.907958	1	2845	tags=28%, list=20%, signal=35%
GOBP_NEGATIVE_REGULATION_OF_CYTOKINE_PRODUCTION	186	0.0586976	0.918945	0.525253	0.909289	1	5629	tags=45%, list=39%, signal=74%
GOBP_NEGATIVE_REGULATION_OF_ADAPTIVE_IMMUNE_RESPONSE	36	0.125289	0.918798	0.546169	0.908631	1	4965	tags=47%, list=35%, signal=72%
GOBP_CELLULAR_RESPONSE_TO_HYDROGEN_PEROXIDE	74	0.091481	0.918756	0.546512	0.907745	1	5848	tags=50%, list=41%, signal=84%
GOBP_POSITIVE_REGULATION_OF_IMMUNE_EFFECTOR_PROCESS	157	0.0635281	0.918349	0.5629	0.907701	1	8847	tags=68%, list=62%, signal=177%
GOBP_ATP_SYNTHESIS_COUPLED_ELECTRON_TRANSPORT	85	0.0864776	0.917049	0.52	0.909651	1	6509	tags=54%, list=46%, signal=99%
GOBP_SECONDARY_METABOLIC_PROCESS	34	0.133677	0.916639	0.542683	0.909604	1	2298	tags=29%, list=16%, signal=35%
GOBP_MICROTUBULE_POLYMERIZATION	80	0.0881452	0.916293	0.54902	0.90942	1	9650	tags=76%, list=67%, signal=233%
GOBP_IMMUNOGLOBULIN_PRODUCTION	86	0.0854772	0.914694	0.558824	0.912035	1	10258	tags=80%, list=72%, signal=282%
GOBP_GROWTH_PLATE_CARTILAGE_DEVELOPMENT	15	0.198334	0.914474	0.539916	0.911525	1	2886	tags=40%, list=20%, signal=50%
GOBP_CELL_CELL_RECOGNITION	39	0.126334	0.914451	0.540984	0.910584	1	4431	tags=44%, list=31%, signal=63%
GOBP_LAMELLIPODIUM_ASSEMBLY	65	0.0968541	0.913805	0.55668	0.911085	1	10281	tags=82%, list=72%, signal=289%
GOBP_NEGATIVE_REGULATION_OF_LEUKOCYTE_MEDIATED_IMMUNITY	43	0.118223	0.913604	0.556213	0.910563	1	4965	tags=47%, list=35%, signal=71%
GOBP_REGULATION_OF_B_CELL_APOPTOTIC_PROCESS	17	0.185337	0.913574	0.560158	0.909655	1	5764	tags=59%, list=40%, signal=98%
GOBP_POSITIVE_REGULATION_OF_INTRACELLULAR_TRANSPORT	179	0.058802	0.912905	0.543434	0.910167	1	5640	tags=45%, list=39%, signal=74%
GOBP_LAMELLIPODIUM_ORGANIZATION	82	0.0864028	0.911449	0.567308	0.91251	1	10281	tags=80%, list=72%, signal=285%
GOBP_REGULATION_OF_RYANODINE_SENSITIVE_CALCIUM_RELEASE_CHANNEL_ACTIVITY	24	0.149804	0.911433	0.54906	0.911554	1	3819	tags=42%, list=27%, signal=57%
GOBP_TRANSLATIONAL_TERMINATION	17	0.184896	0.911424	0.537572	0.910602	1	8294	tags=76%, list=58%, signal=182%
GOBP_CELL_CYCLE_PHASE_TRANSITION	458	0.037063	0.910854	0.562376	0.910931	1	2827	tags=23%, list=20%, signal=28%
GOBP_REGULATION_OF_GLUCAN_BIOSYNTHETIC_PROCESS	25	0.154259	0.910674	0.58483	0.910351	1	657	tags=20%, list=5%, signal=21%
GOBP_INTRINSIC_APOPTOTIC_SIGNALING_PATHWAY_BY_P53_CLASS_MEDIATOR	72	0.0900626	0.910276	0.549708	0.910282	1	4279	tags=39%, list=30%, signal=55%
GOBP_REGULATION_OF_LEUKOCYTE_MEDIATED_CYTOTOXICITY	39	0.120935	0.909906	0.586279	0.910148	1	9275	tags=77%, list=65%, signal=218%
GOBP_OVULATION	19	0.17541	0.909269	0.564453	0.910651	1	6526	tags=63%, list=46%, signal=116%
GOBP_NEGATIVE_REGULATION_OF_MAPK_CASCADE	142	0.0644327	0.9087	0.574297	0.910988	1	8050	tags=63%, list=56%, signal=142%
GOBP_LUNG_EPITHELIUM_DEVELOPMENT	29	0.140011	0.908323	0.536082	0.910859	1	2439	tags=31%, list=17%, signal=37%
GOBP_GLYCOPROTEIN_BIOSYNTHETIC_PROCESS	270	0.0477585	0.906932	0.557576	0.913026	1	3937	tags=32%, list=28%, signal=44%
GOBP_POSITIVE_REGULATION_OF_MITOCHONDRIAL_FISSION	21	0.164076	0.906836	0.542194	0.912282	1	3785	tags=43%, list=26%, signal=58%
GOBP_T_HELPER_17_TYPE_IMMUNE_RESPONSE	24	0.157526	0.906038	0.555992	0.913127	1	2517	tags=33%, list=18%, signal=40%
GOBP_NEGATIVE_REGULATION_OF_OXIDATIVE_STRESS_INDUCED_INTRINSIC_APOPTOTIC_SIGNALING_PATHWAY	19	0.176413	0.905973	0.558935	0.912326	1	5759	tags=58%, list=40%, signal=97%
GOBP_REGULATION_OF_T_CELL_DIFFERENTIATION_IN_THYMUS	21	0.168067	0.905599	0.561886	0.912223	1	9176	tags=81%, list=64%, signal=226%
GOBP_NEGATIVE_REGULATION_OF_CALCIUM_MEDIATED_SIGNALING	17	0.179016	0.905095	0.55914	0.912369	1	8378	tags=76%, list=59%, signal=184%
GOBP_POSTSYNAPSE_ORGANIZATION	148	0.0649944	0.903229	0.555556	0.915569	1	9515	tags=73%, list=67%, signal=216%
GOBP_REGULATION_OF_LYMPHOCYTE_MEDIATED_IMMUNITY	102	0.0769855	0.902627	0.560729	0.915915	1	1710	tags=20%, list=12%, signal=22%
GOBP_NEGATIVE_REGULATION_OF_MAP_KINASE_ACTIVITY	49	0.107824	0.901697	0.567452	0.917112	1	1089	tags=18%, list=8%, signal=20%
GOBP_REGULATION_OF_DNA_BINDING_TRANSCRIPTION_FACTOR_ACTIVITY	345	0.042181	0.901604	0.584795	0.91635	1	6623	tags=50%, list=46%, signal=92%
GOBP_REGULATION_OF_NIK_NF_KAPPAB_SIGNALING	81	0.0840209	0.900695	0.563953	0.917435	1	12399	tags=95%, list=87%, signal=711%
GOBP_DNA_UNWINDING_INVOLVED_IN_DNA_REPLICATION	22	0.159315	0.900623	0.576846	0.916634	1	10075	tags=86%, list=70%, signal=292%
GOBP_PROTEIN_N_LINKED_GLYCOSYLATION	62	0.0952654	0.900401	0.578947	0.91619	1	6485	tags=55%, list=45%, signal=100%
GOBP_RESPONSE_TO_GAMMA_RADIATION	53	0.104474	0.89984	0.576446	0.91644	1	8764	tags=72%, list=61%, signal=184%
GOBP_REGULATION_OF_RIG_I_SIGNALING_PATHWAY	17	0.176779	0.899827	0.56785	0.915506	1	5045	tags=53%, list=35%, signal=82%
GOBP_REGULATION_OF_GLUCOSE_TRANSMEMBRANE_TRANSPORT	57	0.0981761	0.899722	0.577083	0.914777	1	2364	tags=26%, list=17%, signal=31%
GOBP_RNA_POLYADENYLATION	46	0.11208	0.899547	0.592445	0.914235	1	2132	tags=26%, list=15%, signal=31%
GOBP_ACTIVATION_OF_INNATE_IMMUNE_RESPONSE	41	0.118026	0.899269	0.555985	0.913901	1	1804	tags=24%, list=13%, signal=28%
GOBP_NEURON_RECOGNITION	49	0.111072	0.899092	0.563953	0.913352	1	2502	tags=29%, list=17%, signal=35%
GOBP_PHOSPHATIDYLINOSITOL_PHOSPHATE_BIOSYNTHETIC_PROCESS	61	0.0986737	0.898666	0.559596	0.913325	1	12426	tags=97%, list=87%, signal=735%
GOBP_CILIUM_ORGANIZATION	372	0.0401744	0.898496	0.587549	0.912757	1	2784	tags=23%, list=19%, signal=28%
GOBP_REGULATION_OF_TELOMERE_MAINTENANCE_VIA_TELOMERE_LENGTHENING	59	0.0996372	0.898163	0.577825	0.91253	1	7306	tags=61%, list=51%, signal=124%
GOBP_CYTOSKELETON_DEPENDENT_CYTOKINESIS	90	0.0796777	0.897918	0.559006	0.912133	1	4746	tags=41%, list=33%, signal=61%
GOBP_REGULATION_OF_ACUTE_INFLAMMATORY_RESPONSE	26	0.146377	0.897547	0.579654	0.91201	1	5610	tags=54%, list=39%, signal=88%
GOBP_NEGATIVE_REGULATION_OF_MONONUCLEAR_CELL_MIGRATION	15	0.190186	0.897379	0.562	0.911414	1	6816	tags=67%, list=48%, signal=127%
GOBP_TETRAPYRROLE_METABOLIC_PROCESS	51	0.106336	0.897014	0.583333	0.9113	1	5494	tags=49%, list=38%, signal=79%
GOBP_TRNA_5_END_PROCESSING	16	0.186034	0.896968	0.551308	0.910445	1	4492	tags=50%, list=31%, signal=73%
GOBP_NEGATIVE_REGULATION_OF_IMMUNE_EFFECTOR_PROCESS	72	0.0907566	0.896904	0.580777	0.909634	1	8043	tags=65%, list=56%, signal=148%
GOBP_PROTEIN_DNA_COMPLEX_SUBUNIT_ORGANIZATION	176	0.0589626	0.896779	0.585603	0.908993	1	7698	tags=60%, list=54%, signal=128%
GOBP_POSITIVE_REGULATION_OF_PROTEOLYSIS	316	0.0451066	0.895692	0.589641	0.910507	1	1631	tags=16%, list=11%, signal=17%
GOBP_POSITIVE_REGULATION_OF_T_CELL_CYTOKINE_PRODUCTION	17	0.178929	0.894503	0.582	0.912295	1	7538	tags=71%, list=53%, signal=149%
GOBP_REGULATION_OF_SYNAPTIC_PLASTICITY	177	0.057864	0.894453	0.565217	0.911457	1	2252	tags=21%, list=16%, signal=25%
GOBP_NUCLEAR_MEMBRANE_REASSEMBLY	20	0.168301	0.893788	0.576132	0.912026	1	4746	tags=50%, list=33%, signal=75%
GOBP_CELL_COMMUNICATION_INVOLVED_IN_CARDIAC_CONDUCTION	54	0.105683	0.891449	0.579477	0.916297	1	3790	tags=37%, list=27%, signal=50%
GOBP_NEGATIVE_REGULATION_OF_PROTEIN_LOCALIZATION_TO_CELL_PERIPHERY	25	0.149462	0.890715	0.584314	0.91692	1	8162	tags=72%, list=57%, signal=167%
GOBP_REGULATION_OF_CELLULAR_RESPONSE_TO_HEAT	17	0.177677	0.890385	0.590196	0.91673	1	826	tags=24%, list=6%, signal=25%
GOBP_REGULATION_OF_LAMELLIPODIUM_ORGANIZATION	47	0.108841	0.890205	0.57377	0.916162	1	3316	tags=34%, list=23%, signal=44%
GOBP_REGULATION_OF_GLUTAMATE_SECRETION	15	0.18824	0.889916	0.570213	0.915863	1	9704	tags=87%, list=68%, signal=269%
GOBP_REGULATION_OF_NEUROTRANSMITTER_UPTAKE	16	0.178645	0.889348	0.570513	0.916205	1	7279	tags=69%, list=51%, signal=140%
GOBP_MITOCHONDRIAL_DNA_REPLICATION	15	0.18908	0.888925	0.614341	0.916156	1	9692	tags=87%, list=68%, signal=269%
GOBP_REGULATION_OF_DENDRITIC_SPINE_MORPHOGENESIS	42	0.115646	0.888025	0.570312	0.917194	1	9246	tags=76%, list=65%, signal=215%
GOBP_NON_MEMBRANE_BOUNDED_ORGANELLE_ASSEMBLY	331	0.0420249	0.887863	0.573122	0.916622	1	8053	tags=60%, list=56%, signal=135%
GOBP_CELLULAR_RESPONSE_TO_MOLECULE_OF_BACTERIAL_ORIGIN	144	0.0637803	0.886651	0.59127	0.918316	1	8928	tags=69%, list=62%, signal=181%
GOBP_NUCLEOSIDE_METABOLIC_PROCESS	48	0.1096	0.885845	0.572668	0.919129	1	2608	tags=29%, list=18%, signal=36%
GOBP_TELOMERE_MAINTENANCE_VIA_TELOMERE_LENGTHENING	76	0.0847997	0.885769	0.580897	0.918343	1	3497	tags=33%, list=24%, signal=43%
GOBP_GRANULOCYTE_CHEMOTAXIS	72	0.0900714	0.884364	0.616183	0.920585	1	11628	tags=90%, list=81%, signal=481%
GOBP_OVULATION_CYCLE_PROCESS	38	0.122592	0.884083	0.568773	0.920257	1	6530	tags=58%, list=46%, signal=106%
GOBP_POSITIVE_REGULATION_OF_FILOPODIUM_ASSEMBLY	28	0.140633	0.882651	0.591716	0.922498	1	9739	tags=82%, list=68%, signal=257%
GOBP_NEGATIVE_REGULATION_OF_TYPE_I_INTERFERON_PRODUCTION	26	0.147426	0.881774	0.594705	0.923495	1	5045	tags=50%, list=35%, signal=77%
GOBP_CALCIUM_ION_TRANSPORT_INTO_CYTOSOL	126	0.0669489	0.881707	0.580645	0.922716	1	5406	tags=44%, list=38%, signal=71%
GOBP_CELLULAR_RESPONSE_TO_LIPID	443	0.036688	0.880967	0.605159	0.923404	1	9950	tags=73%, list=70%, signal=233%
GOBP_LABYRINTHINE_LAYER_MORPHOGENESIS	18	0.174088	0.88049	0.569038	0.923524	1	6252	tags=61%, list=44%, signal=108%
GOBP_JNK_CASCADE	153	0.0619585	0.880358	0.583826	0.922884	1	6787	tags=54%, list=47%, signal=101%
GOBP_RNA_PHOSPHODIESTER_BOND_HYDROLYSIS	132	0.0644012	0.879674	0.583673	0.923431	1	6237	tags=50%, list=44%, signal=88%
GOBP_REGULATION_OF_BINDING	309	0.042507	0.879205	0.578035	0.923567	1	10049	tags=74%, list=70%, signal=245%
GOBP_EXTRACELLULAR_TRANSPORT	38	0.121769	0.878867	0.610656	0.923315	1	3531	tags=37%, list=25%, signal=49%
GOBP_EXIT_FROM_MITOSIS	26	0.144491	0.878745	0.617188	0.922655	1	6737	tags=62%, list=47%, signal=116%
GOBP_DNA_STRAND_ELONGATION_INVOLVED_IN_DNA_REPLICATION	15	0.192468	0.878593	0.605372	0.92206	1	10597	tags=93%, list=74%, signal=360%
GOBP_RESPONSE_TO_MOLECULE_OF_BACTERIAL_ORIGIN	235	0.0490635	0.878532	0.60161	0.921272	1	9350	tags=70%, list=65%, signal=199%
GOBP_RESPONSE_TO_STARVATION	168	0.058091	0.877565	0.639676	0.922442	1	3264	tags=29%, list=23%, signal=37%
GOBP_TROPHECTODERMAL_CELL_DIFFERENTIATION	15	0.186476	0.877305	0.587084	0.92208	1	6869	tags=67%, list=48%, signal=128%
GOBP_UBIQUITIN_DEPENDENT_PROTEIN_CATABOLIC_PROCESS_VIA_THE_MULTIVESICULAR_BODY_SORTING_PATHWAY	31	0.130542	0.876446	0.605769	0.923012	1	5056	tags=48%, list=35%, signal=75%
GOBP_PYRIMIDINE_NUCLEOSIDE_TRIPHOSPHATE_BIOSYNTHETIC_PROCESS	17	0.175585	0.876306	0.606996	0.922366	1	8427	tags=76%, list=59%, signal=186%
GOBP_PROTEIN_LOCALIZATION_TO_CILIUM	65	0.0917101	0.876176	0.635081	0.921713	1	7054	tags=58%, list=49%, signal=115%
GOBP_FOREBRAIN_DEVELOPMENT	329	0.0424542	0.875554	0.572597	0.922185	1	2579	tags=22%, list=18%, signal=26%
GOBP_PEPTIDYL_LYSINE_TRIMETHYLATION	48	0.108903	0.875537	0.606855	0.921302	1	2320	tags=27%, list=16%, signal=32%
GOBP_ENDOMEMBRANE_SYSTEM_ORGANIZATION	460	0.0350603	0.874816	0.577438	0.921996	1	2747	tags=23%, list=19%, signal=27%
GOBP_RESPONSE_TO_NUTRIENT	114	0.0688102	0.874322	0.617336	0.922146	1	3288	tags=30%, list=23%, signal=38%
GOBP_TRANSPORT_OF_VIRUS	16	0.180539	0.87391	0.571984	0.922088	1	11721	tags=100%, list=82%, signal=554%
GOBP_POSITIVE_REGULATION_OF_NITRIC_OXIDE_SYNTHASE_ACTIVITY	17	0.17596	0.873794	0.569416	0.921433	1	2533	tags=35%, list=18%, signal=43%
GOBP_VASCULAR_ASSOCIATED_SMOOTH_MUSCLE_CELL_MIGRATION	21	0.161625	0.873786	0.60728	0.920532	1	10630	tags=90%, list=74%, signal=352%
GOBP_CELLULAR_RESPONSE_TO_VIRUS	61	0.0950739	0.873727	0.600807	0.919741	1	3334	tags=33%, list=23%, signal=43%
GOBP_POSITIVE_REGULATION_OF_LEUKOCYTE_PROLIFERATION	110	0.0713512	0.87305	0.625243	0.920367	1	6787	tags=55%, list=47%, signal=103%
GOBP_NEGATIVE_REGULATION_OF_CHONDROCYTE_DIFFERENTIATION	19	0.166769	0.872533	0.60587	0.920532	1	2886	tags=37%, list=20%, signal=46%
GOBP_CELLULAR_RESPONSE_TO_EXTRACELLULAR_STIMULUS	210	0.0519481	0.87216	0.623301	0.920431	1	3353	tags=29%, list=23%, signal=37%
GOBP_WALKING_BEHAVIOR	30	0.136508	0.871545	0.602362	0.920802	1	4248	tags=43%, list=30%, signal=62%
GOBP_NUCLEAR_EXPORT	141	0.0622145	0.871077	0.622407	0.920881	1	10072	tags=77%, list=70%, signal=256%
GOBP_NEGATIVE_REGULATION_OF_STRIATED_MUSCLE_CELL_DIFFERENTIATION	31	0.135102	0.869701	0.588822	0.922947	1	2223	tags=29%, list=16%, signal=34%
GOBP_DENDRITIC_SPINE_MORPHOGENESIS	55	0.099238	0.869517	0.618143	0.922414	1	9246	tags=75%, list=65%, signal=210%
GOBP_HISTONE_MRNA_METABOLIC_PROCESS	23	0.150371	0.868961	0.624769	0.92271	1	12153	tags=100%, list=85%, signal=665%
GOBP_DIOL_BIOSYNTHETIC_PROCESS	18	0.166177	0.868785	0.599624	0.92216	1	11132	tags=94%, list=78%, signal=426%
GOBP_SARCOPLASMIC_RETICULUM_CALCIUM_ION_TRANSPORT	30	0.133663	0.868242	0.635108	0.922389	1	10009	tags=83%, list=70%, signal=277%
GOBP_RECOMBINATIONAL_REPAIR	153	0.0581043	0.867833	0.64503	0.922388	1	6935	tags=54%, list=48%, signal=104%
GOBP_NEGATIVE_REGULATION_OF_RESPONSE_TO_REACTIVE_OXYGEN_SPECIES	15	0.187666	0.867136	0.610101	0.922984	1	2085	tags=33%, list=15%, signal=39%
GOBP_CHONDROCYTE_PROLIFERATION	18	0.170097	0.867068	0.622047	0.922222	1	1542	tags=28%, list=11%, signal=31%
GOBP_REGULATION_OF_CHROMOSOME_SEGREGATION	78	0.0835321	0.866607	0.613861	0.922269	1	4678	tags=41%, list=33%, signal=61%
GOBP_AUTOPHAGOSOME_MATURATION	53	0.102407	0.865658	0.634888	0.923417	1	4746	tags=43%, list=33%, signal=65%
GOBP_POSITIVE_REGULATION_OF_TORC1_SIGNALING	20	0.160475	0.865219	0.641434	0.923463	1	8433	tags=75%, list=59%, signal=183%
GOBP_EATING_BEHAVIOR	27	0.136075	0.864402	0.609658	0.924288	1	5472	tags=52%, list=38%, signal=84%
GOBP_MEMBRANE_DOCKING	80	0.0816794	0.864186	0.639442	0.923819	1	10457	tags=81%, list=73%, signal=301%
GOBP_MACROPHAGE_ACTIVATION_INVOLVED_IN_IMMUNE_RESPONSE	15	0.187036	0.864169	0.627413	0.922959	1	11628	tags=100%, list=81%, signal=534%
GOBP_MICROTUBULE_CYTOSKELETON_ORGANIZATION_INVOLVED_IN_MITOSIS	146	0.0607453	0.864125	0.641762	0.922159	1	1490	tags=16%, list=10%, signal=18%
GOBP_POSITIVE_REGULATION_OF_MONONUCLEAR_CELL_MIGRATION	40	0.115307	0.863999	0.614068	0.921549	1	4075	tags=40%, list=28%, signal=56%
GOBP_ACTIVATED_T_CELL_PROLIFERATION	28	0.137252	0.861911	0.619718	0.925052	1	2126	tags=29%, list=15%, signal=33%
GOBP_MITOTIC_DNA_INTEGRITY_CHECKPOINT_SIGNALING	78	0.0839377	0.861824	0.607595	0.92434	1	6139	tags=51%, list=43%, signal=89%
GOBP_CENTRAL_NERVOUS_SYSTEM_NEURON_AXONOGENESIS	33	0.124723	0.859982	0.623457	0.927323	1	10787	tags=88%, list=75%, signal=357%
GOBP_RETINOIC_ACID_RECEPTOR_SIGNALING_PATHWAY	26	0.144543	0.859936	0.645349	0.926522	1	2886	tags=35%, list=20%, signal=43%
GOBP_POSITIVE_REGULATION_OF_PEPTIDASE_ACTIVITY	157	0.059005	0.859026	0.59847	0.927577	1	2808	tags=25%, list=20%, signal=31%
GOBP_POSITIVE_REGULATION_OF_CELLULAR_PROTEIN_CATABOLIC_PROCESS	147	0.0613153	0.858938	0.610687	0.926874	1	1466	tags=16%, list=10%, signal=18%
GOBP_RESPONSE_TO_INTERFERON_BETA	26	0.139981	0.858931	0.641851	0.925998	1	1301	tags=23%, list=9%, signal=25%
GOBP_RESPIRATORY_SYSTEM_DEVELOPMENT	173	0.055203	0.858879	0.607004	0.92521	1	3187	tags=28%, list=22%, signal=35%
GOBP_POSITIVE_REGULATION_OF_NIK_NF_KAPPAB_SIGNALING	54	0.099132	0.858216	0.606316	0.925691	1	9180	tags=74%, list=64%, signal=206%
GOBP_MACROAUTOPHAGY	289	0.0435847	0.857827	0.65	0.92562	1	5079	tags=40%, list=36%, signal=60%
GOBP_NUCLEIC_ACID_PHOSPHODIESTER_BOND_HYDROLYSIS	229	0.0481957	0.857226	0.633603	0.925939	1	10874	tags=81%, list=76%, signal=332%
GOBP_EYE_PHOTORECEPTOR_CELL_DEVELOPMENT	24	0.147851	0.857006	0.648703	0.925528	1	3251	tags=38%, list=23%, signal=48%
GOBP_POSITIVE_REGULATION_OF_DENDRITE_MORPHOGENESIS	33	0.12701	0.856177	0.605108	0.92644	1	5554	tags=52%, list=39%, signal=84%
GOBP_PEPTIDYL_ASPARAGINE_MODIFICATION	22	0.153764	0.855807	0.596422	0.926349	1	6254	tags=59%, list=44%, signal=105%
GOBP_PURINE_RIBONUCLEOSIDE_METABOLIC_PROCESS	17	0.170709	0.855142	0.644592	0.926813	1	2608	tags=35%, list=18%, signal=43%
GOBP_REGULATION_OF_MACROPHAGE_ACTIVATION	43	0.10997	0.855074	0.624242	0.926086	1	6413	tags=56%, list=45%, signal=101%
GOBP_NEGATIVE_REGULATION_OF_DEFENSE_RESPONSE_TO_VIRUS	24	0.150968	0.855032	0.638507	0.92528	1	5590	tags=54%, list=39%, signal=89%
GOBP_POSITIVE_REGULATION_OF_UBIQUITIN_PROTEIN_TRANSFERASE_ACTIVITY	26	0.14149	0.8547	0.643701	0.925092	1	8980	tags=77%, list=63%, signal=206%
GOBP_REGULATION_OF_ATP_BIOSYNTHETIC_PROCESS	19	0.162789	0.85421	0.621415	0.925258	1	9717	tags=84%, list=68%, signal=262%
GOBP_CAMP_METABOLIC_PROCESS	20	0.157808	0.853814	0.642045	0.925203	1	7041	tags=65%, list=49%, signal=128%
GOBP_REGULATION_OF_RRNA_PROCESSING	16	0.175376	0.853032	0.650108	0.92594	1	1069	tags=25%, list=7%, signal=27%
GOBP_NEGATIVE_REGULATION_OF_RECEPTOR_MEDIATED_ENDOCYTOSIS	28	0.136376	0.852779	0.617063	0.925573	1	7246	tags=64%, list=51%, signal=130%
GOBP_CHROMATIN_DISASSEMBLY	16	0.172292	0.85186	0.626923	0.926638	1	10945	tags=94%, list=77%, signal=399%
GOBP_DNA_SYNTHESIS_INVOLVED_IN_DNA_REPAIR	34	0.125149	0.851794	0.656064	0.925906	1	5364	tags=50%, list=38%, signal=80%
GOBP_MRNA_3_END_PROCESSING	60	0.0894706	0.85035	0.630435	0.928035	1	5637	tags=48%, list=39%, signal=79%
GOBP_FIBROBLAST_APOPTOTIC_PROCESS	19	0.164808	0.849658	0.639175	0.928623	1	2914	tags=37%, list=20%, signal=46%
GOBP_DNA_STRAND_ELONGATION	37	0.115566	0.849644	0.631164	0.927776	1	10719	tags=86%, list=75%, signal=344%
GOBP_HORMONE_MEDIATED_SIGNALING_PATHWAY	154	0.059036	0.848824	0.652263	0.928536	1	3807	tags=32%, list=27%, signal=44%
GOBP_ESTABLISHMENT_OF_PIGMENT_GRANULE_LOCALIZATION	21	0.15035	0.848756	0.63655	0.927792	1	3981	tags=43%, list=28%, signal=59%
GOBP_DENDRITIC_CELL_MIGRATION	23	0.144001	0.848489	0.629555	0.927482	1	3539	tags=39%, list=25%, signal=52%
GOBP_POSITIVE_REGULATION_OF_JUN_KINASE_ACTIVITY	39	0.115406	0.848388	0.648822	0.926809	1	6787	tags=59%, list=47%, signal=112%
GOBP_GRANULOCYTE_MIGRATION	88	0.0780216	0.847911	0.652352	0.926893	1	4903	tags=42%, list=34%, signal=64%
GOBP_MATING	27	0.135888	0.847333	0.652941	0.927164	1	6534	tags=59%, list=46%, signal=109%
GOBP_ENDOPLASMIC_RETICULUM_TUBULAR_NETWORK_ORGANIZATION	18	0.165301	0.846366	0.660606	0.928347	1	10350	tags=89%, list=72%, signal=321%
GOBP_POLYOL_METABOLIC_PROCESS	95	0.0749913	0.844787	0.658798	0.930746	1	4353	tags=38%, list=30%, signal=54%
GOBP_MITOTIC_SPINDLE_ASSEMBLY	66	0.0909027	0.844719	0.650295	0.930021	1	8239	tags=67%, list=58%, signal=157%
GOBP_PROTEIN_LOCALIZATION_TO_CYTOSKELETON	56	0.0957003	0.844672	0.651261	0.929247	1	8340	tags=68%, list=58%, signal=162%
GOBP_POSITIVE_REGULATION_OF_NEURAL_PRECURSOR_CELL_PROLIFERATION	46	0.107688	0.84458	0.645361	0.928561	1	9656	tags=78%, list=68%, signal=240%
GOBP_POSITIVE_REGULATION_OF_LEUKOCYTE_APOPTOTIC_PROCESS	17	0.166892	0.844314	0.624506	0.928269	1	4345	tags=47%, list=30%, signal=68%
GOBP_LEUKOCYTE_MEDIATED_IMMUNITY	244	0.0455131	0.843811	0.641434	0.928418	1	13543	tags=99%, list=95%, signal=1839%
GOBP_ACTIVATION_OF_IMMUNE_RESPONSE	212	0.0504234	0.843303	0.641975	0.928586	1	6574	tags=51%, list=46%, signal=93%
GOBP_RESPONSE_TO_IONIZING_RADIATION	135	0.0635182	0.843146	0.664717	0.928058	1	12129	tags=91%, list=85%, signal=594%
GOBP_POSITIVE_REGULATION_OF_RESPONSE_TO_EXTERNAL_STIMULUS	300	0.0434619	0.841387	0.649899	0.930785	1	6684	tags=51%, list=47%, signal=94%
GOBP_REGULATION_OF_ERAD_PATHWAY	20	0.156964	0.840634	0.638298	0.931449	1	6338	tags=60%, list=44%, signal=108%
GOBP_MITOCHONDRIAL_ELECTRON_TRANSPORT_CYTOCHROME_C_TO_OXYGEN	16	0.174724	0.840495	0.620763	0.930855	1	7335	tags=69%, list=51%, signal=141%
GOBP_MATURATION_OF_5_8S_RRNA_FROM_TRICISTRONIC_RRNA_TRANSCRIPT_SSU_RRNA_5_8S_RRNA_LSU_RRNA	24	0.145015	0.839595	0.665979	0.931791	1	10442	tags=88%, list=73%, signal=324%
GOBP_RESPONSE_TO_DSRNA	37	0.11426	0.839184	0.666667	0.931751	1	7259	tags=62%, list=51%, signal=126%
GOBP_REGULATION_OF_MITOTIC_CELL_CYCLE_PHASE_TRANSITION	264	0.0444248	0.838491	0.679513	0.932302	1	3059	tags=26%, list=21%, signal=32%
GOBP_LIPOSACCHARIDE_METABOLIC_PROCESS	96	0.0725999	0.838384	0.672234	0.931637	1	2394	tags=24%, list=17%, signal=29%
GOBP_T_HELPER_17_CELL_DIFFERENTIATION	16	0.173053	0.838275	0.663968	0.930998	1	1996	tags=31%, list=14%, signal=36%
GOBP_PEPTIDYL_THREONINE_MODIFICATION	109	0.0691403	0.837799	0.676829	0.931075	1	1773	tags=19%, list=12%, signal=22%
GOBP_LYMPHANGIOGENESIS	17	0.168041	0.837412	0.64741	0.930972	1	9376	tags=82%, list=66%, signal=239%
GOBP_VESICLE_CYTOSKELETAL_TRAFFICKING	66	0.0859501	0.837015	0.654812	0.930874	1	1159	tags=17%, list=8%, signal=18%
GOBP_HISTONE_MRNA_CATABOLIC_PROCESS	15	0.176957	0.836131	0.674134	0.931796	1	11772	tags=100%, list=82%, signal=565%
GOBP_THYROID_HORMONE_METABOLIC_PROCESS	15	0.181254	0.834237	0.65996	0.934738	1	3130	tags=40%, list=22%, signal=51%
GOBP_POSITIVE_REGULATION_OF_PROTEIN_POLYUBIQUITINATION	17	0.165413	0.833987	0.68501	0.934385	1	11096	tags=94%, list=78%, signal=419%
GOBP_REGULATION_OF_NATURAL_KILLER_CELL_ACTIVATION	26	0.137554	0.833315	0.661224	0.934892	1	6286	tags=58%, list=44%, signal=103%
GOBP_PROTON_TRANSMEMBRANE_TRANSPORT	126	0.0629277	0.832163	0.67433	0.936401	1	7052	tags=56%, list=49%, signal=109%
GOBP_SIGNAL_TRANSDUCTION_INVOLVED_IN_REGULATION_OF_GENE_EXPRESSION	16	0.172445	0.831303	0.678571	0.937256	1	10049	tags=88%, list=70%, signal=294%
GOBP_POSITIVE_REGULATION_OF_DNA_BINDING_TRANSCRIPTION_FACTOR_ACTIVITY	210	0.0492797	0.831232	0.671548	0.936548	1	9111	tags=69%, list=64%, signal=186%
GOBP_POSITIVE_REGULATION_OF_T_CELL_MEDIATED_IMMUNITY	34	0.118837	0.8304	0.671548	0.937312	1	8819	tags=74%, list=62%, signal=191%
GOBP_POSITIVE_REGULATION_OF_PROTEIN_LOCALIZATION	396	0.0364094	0.83005	0.693387	0.937171	1	4982	tags=38%, list=35%, signal=57%
GOBP_FOREBRAIN_GENERATION_OF_NEURONS	45	0.103886	0.829474	0.670707	0.937474	1	3285	tags=33%, list=23%, signal=43%
GOBP_VENTRICULAR_SYSTEM_DEVELOPMENT	29	0.127334	0.829193	0.660342	0.93718	1	10017	tags=83%, list=70%, signal=276%
GOBP_LEUKOCYTE_APOPTOTIC_PROCESS	82	0.077158	0.828764	0.693957	0.937231	1	6750	tags=55%, list=47%, signal=103%
GOBP_CELL_RECOGNITION	109	0.0704247	0.828605	0.686475	0.936698	1	3854	tags=34%, list=27%, signal=46%
GOBP_POSITIVE_REGULATION_OF_CELL_MIGRATION_INVOLVED_IN_SPROUTING_ANGIOGENESIS	21	0.155742	0.828601	0.629921	0.935852	1	4585	tags=48%, list=32%, signal=70%
GOBP_REGULATION_OF_DEFENSE_RESPONSE_TO_VIRUS_BY_HOST	28	0.131069	0.828358	0.702479	0.935482	1	4768	tags=46%, list=33%, signal=70%
GOBP_POSITIVE_REGULATION_OF_MRNA_PROCESSING	27	0.13402	0.828354	0.666045	0.934642	1	10798	tags=89%, list=76%, signal=362%
GOBP_REGULATION_OF_MITOCHONDRION_ORGANIZATION	134	0.0620156	0.828139	0.675456	0.93425	1	3923	tags=34%, list=27%, signal=46%
GOBP_REGULATION_OF_CALCIUM_ION_TRANSMEMBRANE_TRANSPORT	118	0.0643979	0.826236	0.664729	0.93721	1	4903	tags=41%, list=34%, signal=61%
GOBP_NEURON_MIGRATION	146	0.0585828	0.826228	0.685149	0.936376	1	12981	tags=97%, list=91%, signal=1036%
GOBP_BIOLOGICAL_PROCESS_INVOLVED_IN_SYMBIOTIC_INTERACTION	201	0.0490398	0.824539	0.663968	0.938876	1	12399	tags=92%, list=87%, signal=679%
GOBP_REGULATION_OF_PROTEASOMAL_UBIQUITIN_DEPENDENT_PROTEIN_CATABOLIC_PROCESS	129	0.0603188	0.824351	0.673828	0.938387	1	8013	tags=62%, list=56%, signal=140%
GOBP_TELOMERE_MAINTENANCE	126	0.0634568	0.823274	0.689655	0.939648	1	1029	tags=13%, list=7%, signal=14%
GOBP_RESPONSE_TO_ANGIOTENSIN	27	0.133763	0.822892	0.67	0.939555	1	7094	tags=63%, list=50%, signal=125%
GOBP_LONG_TERM_SYNAPTIC_DEPRESSION	28	0.131209	0.822541	0.680894	0.9394	1	8852	tags=75%, list=62%, signal=196%
GOBP_LYMPHOCYTE_MEDIATED_IMMUNITY	176	0.0532374	0.82223	0.702532	0.939168	1	13223	tags=98%, list=92%, signal=1281%
GOBP_NEGATIVE_REGULATION_OF_OXIDATIVE_STRESS_INDUCED_CELL_DEATH	41	0.109741	0.821567	0.682731	0.939633	1	5759	tags=51%, list=40%, signal=86%
GOBP_RNA_DEPENDENT_DNA_BIOSYNTHETIC_PROCESS	67	0.0841542	0.821149	0.692457	0.939589	1	3497	tags=33%, list=24%, signal=43%
GOBP_REGULATION_OF_LYMPHOCYTE_APOPTOTIC_PROCESS	40	0.109899	0.820342	0.697856	0.940368	1	9515	tags=78%, list=67%, signal=231%
GOBP_POSITIVE_REGULATION_OF_LYMPHOCYTE_DIFFERENTIATION	81	0.0761916	0.819178	0.690522	0.94179	1	6684	tags=54%, list=47%, signal=101%
GOBP_MITOCHONDRIAL_ELECTRON_TRANSPORT_NADH_TO_UBIQUINONE	49	0.0979612	0.817498	0.723361	0.944208	1	6483	tags=55%, list=45%, signal=100%
GOBP_POSITIVE_REGULATION_OF_HEART_RATE	22	0.145936	0.817436	0.681363	0.943489	1	9616	tags=82%, list=67%, signal=249%
GOBP_PROTEIN_DNA_COMPLEX_DISASSEMBLY	16	0.172292	0.815919	0.689516	0.94555	1	10945	tags=94%, list=77%, signal=399%
GOBP_POSITIVE_REGULATION_OF_INTRINSIC_APOPTOTIC_SIGNALING_PATHWAY	49	0.100427	0.815861	0.70751	0.944829	1	6156	tags=53%, list=43%, signal=93%
GOBP_CATECHOL_CONTAINING_COMPOUND_BIOSYNTHETIC_PROCESS	16	0.167238	0.815666	0.694391	0.944381	1	11911	tags=100%, list=83%, signal=598%
GOBP_PYRIMIDINE_RIBONUCLEOSIDE_TRIPHOSPHATE_METABOLIC_PROCESS	16	0.166031	0.813301	0.683544	0.948225	1	8353	tags=75%, list=58%, signal=180%
GOBP_CELLULAR_GLUCOSE_HOMEOSTASIS	119	0.0615735	0.813206	0.696252	0.947563	1	4053	tags=34%, list=28%, signal=48%
GOBP_POSITIVE_REGULATION_OF_STEM_CELL_PROLIFERATION	20	0.150952	0.813038	0.712851	0.947038	1	8569	tags=75%, list=60%, signal=187%
GOBP_REGULATION_OF_SYSTEMIC_ARTERIAL_BLOOD_PRESSURE_BY_RENIN_ANGIOTENSIN	15	0.170727	0.812761	0.715649	0.946722	1	7094	tags=67%, list=50%, signal=132%
GOBP_CELL_CYCLE_CHECKPOINT_SIGNALING	158	0.0551178	0.812664	0.711297	0.946068	1	3021	tags=27%, list=21%, signal=33%
GOBP_NEGATIVE_REGULATION_OF_INFLAMMATORY_RESPONSE_TO_ANTIGENIC_STIMULUS	22	0.143809	0.812598	0.699433	0.945353	1	4446	tags=45%, list=31%, signal=66%
GOBP_DNA_INTEGRITY_CHECKPOINT_SIGNALING	115	0.0651751	0.811386	0.694215	0.946812	1	12878	tags=97%, list=90%, signal=962%
GOBP_NEGATIVE_REGULATION_OF_CELL_CYCLE_PROCESS	251	0.0436109	0.810935	0.683794	0.946863	1	2406	tags=21%, list=17%, signal=25%
GOBP_RESPONSE_TO_TESTOSTERONE	30	0.122879	0.809188	0.697154	0.949341	1	11593	tags=93%, list=81%, signal=492%
GOBP_REGULATION_OF_VIRAL_INDUCED_CYTOPLASMIC_PATTERN_RECOGNITION_RECEPTOR_SIGNALING_PATHWAY	20	0.149597	0.809056	0.693277	0.948739	1	3583	tags=40%, list=25%, signal=53%
GOBP_GLYCOSYLATION	216	0.0472962	0.808921	0.68254	0.948122	1	3835	tags=31%, list=27%, signal=42%
GOBP_NIK_NF_KAPPAB_SIGNALING	104	0.0676741	0.808791	0.705645	0.947548	1	10039	tags=77%, list=70%, signal=256%
GOBP_B_CELL_APOPTOTIC_PROCESS	22	0.142555	0.807998	0.714286	0.948245	1	5764	tags=55%, list=40%, signal=91%
GOBP_ELECTRON_TRANSPORT_CHAIN	144	0.060041	0.807425	0.703985	0.948489	1	7094	tags=56%, list=50%, signal=109%
GOBP_DENDRITIC_CELL_CHEMOTAXIS	17	0.162897	0.806772	0.690802	0.948886	1	7767	tags=71%, list=54%, signal=154%
GOBP_POSITIVE_REGULATION_OF_TRANSFERASE_ACTIVITY	477	0.0318533	0.805994	0.711423	0.949527	1	3786	tags=30%, list=26%, signal=39%
GOBP_GLYCOSPHINGOLIPID_METABOLIC_PROCESS	56	0.093331	0.805528	0.717647	0.949635	1	3777	tags=36%, list=26%, signal=48%
GOBP_MOTOR_NEURON_AXON_GUIDANCE	26	0.137621	0.80541	0.660784	0.949031	1	5735	tags=54%, list=40%, signal=90%
GOBP_MEMORY	113	0.0662432	0.804864	0.698795	0.949241	1	4248	tags=36%, list=30%, signal=51%
GOBP_MITOTIC_CYTOKINESIS	65	0.0838308	0.80423	0.674797	0.949668	1	4746	tags=42%, list=33%, signal=62%
GOBP_RNA_DECAPPING	17	0.162527	0.803381	0.713693	0.950409	1	10296	tags=88%, list=72%, signal=315%
GOBP_GLUCOSE_IMPORT	57	0.0900398	0.803093	0.710526	0.950097	1	2229	tags=25%, list=16%, signal=29%
GOBP_LONG_TERM_SYNAPTIC_POTENTIATION	80	0.0753991	0.803068	0.736	0.949304	1	2502	tags=25%, list=17%, signal=30%
GOBP_MITOTIC_G1_S_TRANSITION_CHECKPOINT_SIGNALING	28	0.130193	0.80282	0.716	0.948942	1	5802	tags=54%, list=41%, signal=90%
GOBP_ALCOHOL_BIOSYNTHETIC_PROCESS	116	0.0629247	0.801964	0.702756	0.949719	1	11928	tags=90%, list=83%, signal=536%
GOBP_CHROMOSOME_LOCALIZATION	75	0.0785717	0.80194	0.722868	0.948928	1	4983	tags=43%, list=35%, signal=65%
GOBP_NEGATIVE_REGULATION_OF_DOUBLE_STRAND_BREAK_REPAIR_VIA_HOMOLOGOUS_RECOMBINATION	17	0.16132	0.801235	0.706796	0.949426	1	9472	tags=82%, list=66%, signal=244%
GOBP_REGULATION_OF_CENTRIOLE_REPLICATION	21	0.146148	0.801228	0.692308	0.948608	1	6084	tags=57%, list=43%, signal=99%
GOBP_CENTRAL_NERVOUS_SYSTEM_NEURON_DEVELOPMENT	74	0.0778744	0.800527	0.722334	0.949066	1	10873	tags=84%, list=76%, signal=348%
GOBP_DIGESTION	73	0.0819569	0.800057	0.72541	0.949092	1	2751	tags=27%, list=19%, signal=34%
GOBP_PROTEIN_KINASE_C_ACTIVATING_G_PROTEIN_COUPLED_RECEPTOR_SIGNALING_PATHWAY	22	0.143287	0.79994	0.700599	0.948484	1	12254	tags=100%, list=86%, signal=698%
GOBP_PHOSPHATIDYLINOSITOL_BIOSYNTHETIC_PROCESS	125	0.0611541	0.798679	0.691089	0.949993	1	12289	tags=92%, list=86%, signal=648%
GOBP_DEOXYRIBOSE_PHOSPHATE_METABOLIC_PROCESS	43	0.102332	0.797173	0.701349	0.951905	1	4859	tags=44%, list=34%, signal=67%
GOBP_REGULATION_OF_B_CELL_DIFFERENTIATION	22	0.140524	0.796177	0.730845	0.952982	1	5793	tags=55%, list=41%, signal=92%
GOBP_RESPONSE_TO_ESTROGEN	51	0.0950258	0.796158	0.708	0.952188	1	10983	tags=86%, list=77%, signal=371%
GOBP_INTERSTRAND_CROSS_LINK_REPAIR	31	0.116972	0.79608	0.736418	0.951502	1	4327	tags=42%, list=30%, signal=60%
GOBP_REGULATION_OF_MITOCHONDRIAL_FISSION	29	0.123976	0.795987	0.723232	0.950839	1	3161	tags=34%, list=22%, signal=44%
GOBP_HETEROPHILIC_CELL_CELL_ADHESION_VIA_PLASMA_MEMBRANE_CELL_ADHESION_MOLECULES	38	0.10785	0.795587	0.719921	0.950733	1	9751	tags=79%, list=68%, signal=247%
GOBP_ANTIGEN_RECEPTOR_MEDIATED_SIGNALING_PATHWAY	120	0.0625045	0.795513	0.719439	0.950056	1	6859	tags=54%, list=48%, signal=103%
GOBP_AMP_METABOLIC_PROCESS	24	0.138326	0.795038	0.739884	0.950099	1	8154	tags=71%, list=57%, signal=165%
GOBP_CD4_POSITIVE_ALPHA_BETA_T_CELL_ACTIVATION	67	0.0807348	0.794653	0.723992	0.950045	1	10376	tags=81%, list=73%, signal=292%
GOBP_CELLULAR_RESPONSE_TO_REACTIVE_OXYGEN_SPECIES	122	0.0616462	0.794435	0.742915	0.949634	1	2876	tags=26%, list=20%, signal=33%
GOBP_NEGATIVE_REGULATION_OF_MITOTIC_CELL_CYCLE_PHASE_TRANSITION	150	0.0559395	0.794133	0.717526	0.949404	1	3021	tags=27%, list=21%, signal=33%
GOBP_NEGATIVE_REGULATION_OF_PROTEOLYSIS	210	0.0475978	0.793555	0.722656	0.949666	1	3210	tags=27%, list=22%, signal=34%
GOBP_PIGMENT_GRANULE_ORGANIZATION	26	0.130718	0.793546	0.701826	0.94887	1	12434	tags=100%, list=87%, signal=765%
GOBP_LIGAND_GATED_ION_CHANNEL_SIGNALING_PATHWAY	20	0.14903	0.792426	0.719057	0.950059	1	2161	tags=30%, list=15%, signal=35%
GOBP_FC_EPSILON_RECEPTOR_SIGNALING_PATHWAY	22	0.140206	0.791918	0.734	0.950187	1	12298	tags=100%, list=86%, signal=713%
GOBP_POSITIVE_REGULATION_OF_CYTOKINE_PRODUCTION_INVOLVED_IN_INFLAMMATORY_RESPONSE	17	0.162967	0.791765	0.733059	0.949638	1	7766	tags=71%, list=54%, signal=154%
GOBP_POSITIVE_REGULATION_OF_PROTEIN_KINASE_ACTIVITY	333	0.0373673	0.791593	0.736031	0.949138	1	4287	tags=34%, list=30%, signal=47%
GOBP_MYELOID_CELL_HOMEOSTASIS	133	0.0593183	0.791029	0.70099	0.949338	1	4965	tags=41%, list=35%, signal=62%
GOBP_REGULATION_OF_TYPE_I_INTERFERON_MEDIATED_SIGNALING_PATHWAY	34	0.116148	0.790784	0.732632	0.948975	1	445	tags=15%, list=3%, signal=15%
GOBP_T_CELL_MEDIATED_CYTOTOXICITY	26	0.131925	0.790515	0.735586	0.948635	1	1416	tags=23%, list=10%, signal=26%
GOBP_REGULATION_OF_AEROBIC_RESPIRATION	30	0.123418	0.790377	0.718053	0.9481	1	2528	tags=30%, list=18%, signal=36%
GOBP_NEGATIVE_REGULATION_OF_DNA_BIOSYNTHETIC_PROCESS	33	0.116688	0.790334	0.738523	0.947353	1	11335	tags=91%, list=79%, signal=437%
GOBP_POSITIVE_REGULATION_OF_FATTY_ACID_TRANSPORT	18	0.152629	0.789737	0.717172	0.947645	1	5764	tags=56%, list=40%, signal=93%
GOBP_REGULATION_OF_FILOPODIUM_ASSEMBLY	47	0.0977762	0.789732	0.723282	0.946844	1	3778	tags=36%, list=26%, signal=49%
GOBP_SPECIFICATION_OF_ANIMAL_ORGAN_IDENTITY	26	0.133975	0.789142	0.765432	0.947143	1	5237	tags=50%, list=37%, signal=79%
GOBP_NEGATIVE_REGULATION_OF_RELEASE_OF_CYTOCHROME_C_FROM_MITOCHONDRIA	18	0.154799	0.787986	0.733945	0.948453	1	10500	tags=89%, list=73%, signal=334%
GOBP_DENDRITE_MORPHOGENESIS	133	0.0585605	0.787277	0.724	0.948943	1	6051	tags=48%, list=42%, signal=83%
GOBP_PROTEIN_DEMANNOSYLATION	17	0.15971	0.78706	0.738776	0.948526	1	9495	tags=82%, list=66%, signal=245%
GOBP_FEAR_RESPONSE	35	0.111314	0.786597	0.758285	0.948572	1	10669	tags=86%, list=75%, signal=337%
GOBP_CENTRAL_NERVOUS_SYSTEM_PROJECTION_NEURON_AXONOGENESIS	26	0.1305	0.78651	0.745491	0.947908	1	10787	tags=88%, list=75%, signal=359%
GOBP_REGULATION_OF_CELL_CYCLE_PHASE_TRANSITION	343	0.0366508	0.785104	0.73	0.949637	1	2406	tags=20%, list=17%, signal=24%
GOBP_NUCLEOSIDE_MONOPHOSPHATE_BIOSYNTHETIC_PROCESS	40	0.103161	0.784855	0.728713	0.949264	1	8181	tags=68%, list=57%, signal=157%
GOBP_IMMUNE_RESPONSE_REGULATING_CELL_SURFACE_RECEPTOR_SIGNALING_PATHWAY	169	0.052587	0.784376	0.730994	0.949341	1	7041	tags=54%, list=49%, signal=106%
GOBP_PROTEIN_METHYLATION	173	0.0515473	0.782358	0.744898	0.952092	1	2412	tags=22%, list=17%, signal=26%
GOBP_ESTABLISHMENT_OF_PROTEIN_LOCALIZATION_TO_VACUOLE	49	0.0948238	0.780164	0.721414	0.955206	1	3901	tags=37%, list=27%, signal=50%
GOBP_ACTIVIN_RECEPTOR_SIGNALING_PATHWAY	35	0.110192	0.779435	0.750503	0.955693	1	2513	tags=29%, list=18%, signal=35%
GOBP_NEGATIVE_REGULATION_OF_FIBROBLAST_PROLIFERATION	27	0.127645	0.778988	0.735353	0.955715	1	7711	tags=67%, list=54%, signal=144%
GOBP_COPPER_ION_HOMEOSTASIS	18	0.154624	0.777994	0.716797	0.956652	1	11297	tags=94%, list=79%, signal=449%
GOBP_DIGESTIVE_SYSTEM_PROCESS	66	0.0826452	0.777785	0.741245	0.956191	1	10090	tags=79%, list=71%, signal=266%
GOBP_REGULATION_OF_MITOTIC_SPINDLE_ASSEMBLY	20	0.14422	0.777599	0.738095	0.955711	1	6520	tags=60%, list=46%, signal=110%
GOBP_T_CELL_MEDIATED_IMMUNITY	66	0.0826739	0.776755	0.752083	0.956419	1	1639	tags=20%, list=11%, signal=22%
GOBP_NEGATIVE_REGULATION_OF_CELL_ACTIVATION	154	0.0530694	0.776721	0.753479	0.955679	1	6213	tags=49%, list=43%, signal=85%
GOBP_EMBRYONIC_HEMOPOIESIS	21	0.141667	0.776191	0.734864	0.95585	1	8872	tags=76%, list=62%, signal=200%
GOBP_TUMOR_NECROSIS_FACTOR_MEDIATED_SIGNALING_PATHWAY	78	0.0751032	0.776134	0.747475	0.955138	1	6448	tags=53%, list=45%, signal=95%
GOBP_DNA_REPLICATION_INDEPENDENT_CHROMATIN_ORGANIZATION	22	0.138146	0.774882	0.774193	0.956514	1	6477	tags=59%, list=45%, signal=108%
GOBP_POSITIVE_REGULATION_OF_CELL_KILLING	28	0.124028	0.774315	0.772636	0.956715	1	1804	tags=25%, list=13%, signal=29%
GOBP_PROTEIN_TARGETING_TO_PEROXISOME	18	0.155885	0.774289	0.767821	0.955965	1	9690	tags=83%, list=68%, signal=258%
GOBP_POSITIVE_REGULATION_OF_DEFENSE_RESPONSE_TO_VIRUS_BY_HOST	21	0.142927	0.77404	0.752536	0.955621	1	4768	tags=48%, list=33%, signal=71%
GOBP_REGULATION_OF_ATP_DEPENDENT_ACTIVITY	63	0.0819638	0.773937	0.751479	0.954998	1	10409	tags=81%, list=73%, signal=296%
GOBP_NEGATIVE_REGULATION_OF_PRODUCTION_OF_MOLECULAR_MEDIATOR_OF_IMMUNE_RESPONSE	19	0.149762	0.772184	0.747433	0.957161	1	7645	tags=68%, list=53%, signal=147%
GOBP_NUCLEAR_CHROMOSOME_SEGREGATION	235	0.0432438	0.771636	0.75	0.95728	1	4746	tags=37%, list=33%, signal=55%
GOBP_REGULATION_OF_MICROTUBULE_DEPOLYMERIZATION	30	0.118548	0.771538	0.771605	0.95665	1	4981	tags=47%, list=35%, signal=71%
GOBP_POSITIVE_REGULATION_OF_INTERFERON_GAMMA_PRODUCTION	41	0.103125	0.768927	0.74269	0.960463	1	10039	tags=80%, list=70%, signal=269%
GOBP_RELEASE_OF_SEQUESTERED_CALCIUM_ION_INTO_CYTOSOL_BY_ENDOPLASMIC_RETICULUM	28	0.121716	0.768494	0.74645	0.960429	1	10009	tags=82%, list=70%, signal=273%
GOBP_MITOCHONDRIAL_TRANSMEMBRANE_TRANSPORT	93	0.0678332	0.76813	0.736434	0.960213	1	3956	tags=34%, list=28%, signal=47%
GOBP_SPHINGOMYELIN_METABOLIC_PROCESS	18	0.150599	0.767923	0.75	0.959774	1	1026	tags=22%, list=7%, signal=24%
GOBP_POSITIVE_REGULATION_OF_CELL_CYCLE	263	0.0415458	0.767164	0.780876	0.960276	1	3059	tags=25%, list=21%, signal=32%
GOBP_PURINE_NUCLEOSIDE_METABOLIC_PROCESS	22	0.135956	0.766935	0.768	0.959868	1	2608	tags=32%, list=18%, signal=39%
GOBP_REGULATION_OF_INTRACELLULAR_STEROID_HORMONE_RECEPTOR_SIGNALING_PATHWAY	64	0.0823547	0.766777	0.752363	0.959338	1	8435	tags=67%, list=59%, signal=163%
GOBP_NEGATIVE_REGULATION_OF_DNA_RECOMBINATION	35	0.109295	0.766547	0.745455	0.958905	1	9472	tags=77%, list=66%, signal=228%
GOBP_VESICLE_TRANSPORT_ALONG_MICROTUBULE	44	0.0977255	0.766502	0.766129	0.958183	1	2506	tags=27%, list=18%, signal=33%
GOBP_REGULATION_OF_ACTIN_NUCLEATION	29	0.116169	0.765727	0.762	0.958756	1	1793	tags=24%, list=13%, signal=28%
GOBP_HEMATOPOIETIC_STEM_CELL_DIFFERENTIATION	27	0.125076	0.765305	0.767717	0.958686	1	8807	tags=74%, list=62%, signal=192%
GOBP_REGULATION_OF_NEUROTRANSMITTER_RECEPTOR_ACTIVITY	54	0.0888725	0.765239	0.759842	0.958019	1	1646	tags=20%, list=12%, signal=23%
GOBP_REGULATION_OF_LIPOPOLYSACCHARIDE_MEDIATED_SIGNALING_PATHWAY	18	0.152629	0.76361	0.754527	0.959984	1	5764	tags=56%, list=40%, signal=93%
GOBP_REGULATION_OF_SYNAPTIC_VESICLE_RECYCLING	19	0.145645	0.763202	0.749511	0.959892	1	2435	tags=32%, list=17%, signal=38%
GOBP_MITOCHONDRIAL_OUTER_MEMBRANE_PERMEABILIZATION	30	0.117189	0.7628	0.756286	0.959779	1	4047	tags=40%, list=28%, signal=56%
GOBP_PLATELET_MORPHOGENESIS	19	0.144112	0.762614	0.74031	0.959307	1	6973	tags=63%, list=49%, signal=123%
GOBP_POSITIVE_REGULATION_OF_TUMOR_NECROSIS_FACTOR_SUPERFAMILY_CYTOKINE_PRODUCTION	79	0.0733576	0.762561	0.774757	0.958616	1	8188	tags=65%, list=57%, signal=150%
GOBP_NEGATIVE_REGULATION_OF_PROTEIN_DEPHOSPHORYLATION	28	0.117565	0.761793	0.75969	0.959099	1	6493	tags=57%, list=45%, signal=104%
GOBP_TRANSITION_METAL_ION_HOMEOSTASIS	109	0.0638297	0.761732	0.740594	0.958412	1	4210	tags=36%, list=29%, signal=50%
GOBP_POSITIVE_REGULATION_OF_REACTIVE_OXYGEN_SPECIES_BIOSYNTHETIC_PROCESS	15	0.161823	0.761601	0.789691	0.957838	1	9128	tags=80%, list=64%, signal=221%
GOBP_SPERMATID_DIFFERENTIATION	115	0.0605355	0.760675	0.775591	0.958614	1	4985	tags=41%, list=35%, signal=62%
GOBP_LUNG_ALVEOLUS_DEVELOPMENT	35	0.107052	0.757885	0.73913	0.962512	1	9504	tags=77%, list=66%, signal=229%
GOBP_CENTRIOLE_ASSEMBLY	42	0.0986044	0.756212	0.739544	0.964537	1	6084	tags=52%, list=43%, signal=91%
GOBP_RESPONSE_TO_EXTRACELLULAR_STIMULUS	376	0.0350084	0.756209	0.755647	0.963755	1	3353	tags=27%, list=23%, signal=34%
GOBP_TRICARBOXYLIC_ACID_CYCLE	30	0.113657	0.756059	0.769539	0.963229	1	7911	tags=67%, list=55%, signal=149%
GOBP_REGULATION_OF_CELL_CYCLE_CHECKPOINT	32	0.11145	0.755464	0.773737	0.963399	1	11369	tags=91%, list=79%, signal=441%
GOBP_NEGATIVE_REGULATION_OF_PROTEIN_CONTAINING_COMPLEX_ASSEMBLY	125	0.0588933	0.755304	0.779412	0.96289	1	3054	tags=27%, list=21%, signal=34%
GOBP_DNA_RECOMBINATION	273	0.0392238	0.75512	0.780439	0.962398	1	10240	tags=75%, list=72%, signal=261%
GOBP_P_BODY_ASSEMBLY	20	0.141408	0.754077	0.798419	0.963349	1	4415	tags=45%, list=31%, signal=65%
GOBP_NEGATIVE_REGULATION_OF_RECEPTOR_INTERNALIZATION	15	0.160087	0.753665	0.772128	0.963258	1	7246	tags=67%, list=51%, signal=135%
GOBP_SMOOTH_MUSCLE_TISSUE_DEVELOPMENT	21	0.138866	0.753483	0.780933	0.962767	1	10955	tags=90%, list=77%, signal=386%
GOBP_DNA_DEPENDENT_DNA_REPLICATION	146	0.0536487	0.753447	0.777108	0.962051	1	8643	tags=66%, list=60%, signal=164%
GOBP_REGULATION_OF_ACTION_POTENTIAL	46	0.0966053	0.752466	0.781496	0.962884	1	12612	tags=98%, list=88%, signal=826%
GOBP_CELLULAR_RESPIRATION	211	0.0443695	0.751814	0.761711	0.963165	1	6626	tags=51%, list=46%, signal=93%
GOBP_POSITIVE_REGULATION_OF_ALPHA_BETA_T_CELL_ACTIVATION	52	0.0897243	0.751615	0.784884	0.962713	1	5596	tags=48%, list=39%, signal=79%
GOBP_CYTOSOLIC_TRANSPORT	161	0.0496587	0.751461	0.780822	0.962178	1	3294	tags=28%, list=23%, signal=36%
GOBP_POSITIVE_REGULATION_OF_LEUKOCYTE_CELL_CELL_ADHESION	170	0.0494653	0.751305	0.781746	0.961677	1	6787	tags=52%, list=47%, signal=98%
GOBP_GLIAL_CELL_PROLIFERATION	33	0.108807	0.751289	0.753112	0.960925	1	4947	tags=45%, list=35%, signal=69%
GOBP_POSITIVE_REGULATION_OF_CYSTEINE_TYPE_ENDOPEPTIDASE_ACTIVITY	119	0.0584959	0.750901	0.793499	0.960828	1	4337	tags=36%, list=30%, signal=51%
GOBP_INOSITOL_PHOSPHATE_CATABOLIC_PROCESS	19	0.138993	0.750462	0.792308	0.960774	1	2530	tags=32%, list=18%, signal=38%
GOBP_DNA_DAMAGE_RESPONSE_SIGNAL_TRANSDUCTION_BY_P53_CLASS_MEDIATOR_RESULTING_IN_CELL_CYCLE_ARREST	16	0.1569	0.749642	0.775468	0.961288	1	5802	tags=56%, list=41%, signal=95%
GOBP_COCHLEA_MORPHOGENESIS	18	0.149513	0.749576	0.786693	0.960605	1	9781	tags=83%, list=68%, signal=263%
GOBP_NEGATIVE_REGULATION_OF_ACTIN_FILAMENT_BUNDLE_ASSEMBLY	30	0.115416	0.749469	0.768293	0.959995	1	4549	tags=43%, list=32%, signal=63%
GOBP_DNA_MODIFICATION	88	0.0689686	0.749462	0.779528	0.959233	1	2594	tags=25%, list=18%, signal=30%
GOBP_REGULATION_OF_DNA_REPLICATION	118	0.0590938	0.74916	0.790021	0.95897	1	10432	tags=79%, list=73%, signal=289%
GOBP_REGULATION_OF_SKELETAL_MUSCLE_CELL_DIFFERENTIATION	16	0.15585	0.74863	0.803119	0.959076	1	5817	tags=56%, list=41%, signal=95%
GOBP_REGULATION_OF_DNA_DEPENDENT_DNA_REPLICATION	45	0.0955107	0.748512	0.803681	0.9585	1	10396	tags=82%, list=73%, signal=300%
GOBP_NEGATIVE_REGULATION_OF_PROTEIN_LOCALIZATION_TO_NUCLEUS	30	0.109614	0.74705	0.815385	0.960078	1	2725	tags=30%, list=19%, signal=37%
GOBP_REGULATION_OF_HUMORAL_IMMUNE_RESPONSE	19	0.143136	0.746678	0.785141	0.959911	1	9245	tags=79%, list=65%, signal=223%
GOBP_DENDRITE_DEVELOPMENT	218	0.0431833	0.746515	0.781308	0.959409	1	10215	tags=76%, list=71%, signal=261%
GOBP_NEGATIVE_REGULATION_OF_PROTEIN_CATABOLIC_PROCESS	108	0.0623606	0.745868	0.78501	0.959663	1	4543	tags=38%, list=32%, signal=55%
GOBP_NEGATIVE_REGULATION_OF_RHO_PROTEIN_SIGNAL_TRANSDUCTION	21	0.135084	0.745313	0.780793	0.959741	1	5561	tags=52%, list=39%, signal=86%
GOBP_REGULATION_OF_MICROTUBULE_CYTOSKELETON_ORGANIZATION	143	0.0538513	0.744247	0.771429	0.960648	1	5337	tags=43%, list=37%, signal=67%
GOBP_REGULATION_OF_LEUKOCYTE_MEDIATED_IMMUNITY	148	0.0542021	0.744168	0.797189	0.960011	1	9861	tags=74%, list=69%, signal=237%
GOBP_RESPONSE_TO_KETONE	151	0.0525084	0.743439	0.791667	0.960422	1	11284	tags=84%, list=79%, signal=394%
GOBP_REGULATION_OF_PHOSPHOLIPID_METABOLIC_PROCESS	30	0.113538	0.743355	0.791498	0.959801	1	2669	tags=30%, list=19%, signal=37%
GOBP_CELL_FATE_COMMITMENT_INVOLVED_IN_FORMATION_OF_PRIMARY_GERM_LAYER	21	0.133263	0.743049	0.805611	0.959516	1	6268	tags=57%, list=44%, signal=102%
GOBP_NEURON_APOPTOTIC_PROCESS	208	0.0441197	0.742467	0.791837	0.959701	1	3365	tags=28%, list=24%, signal=36%
GOBP_TELOMERE_ORGANIZATION	134	0.0553615	0.741128	0.800412	0.961044	1	1029	tags=13%, list=7%, signal=14%
GOBP_POSITIVE_REGULATION_OF_RESPONSE_TO_WOUNDING	50	0.0920539	0.739655	0.769962	0.962622	1	10986	tags=86%, list=77%, signal=370%
GOBP_TRANSLESION_SYNTHESIS	24	0.125061	0.7394	0.785441	0.96226	1	5364	tags=50%, list=38%, signal=80%
GOBP_REGULATION_OF_GLYCOPROTEIN_METABOLIC_PROCESS	43	0.0958499	0.739313	0.77668	0.961618	1	5284	tags=47%, list=37%, signal=74%
GOBP_REGULATION_OF_LYMPHOCYTE_DIFFERENTIATION	136	0.053983	0.738885	0.812866	0.961562	1	9224	tags=70%, list=64%, signal=195%
GOBP_COCHLEA_DEVELOPMENT	41	0.0974669	0.738661	0.803119	0.961156	1	4190	tags=39%, list=29%, signal=55%
GOBP_REGULATION_OF_NEURONAL_SYNAPTIC_PLASTICITY	49	0.0876569	0.73836	0.797917	0.960908	1	2252	tags=24%, list=16%, signal=29%
GOBP_SINGLE_FERTILIZATION	82	0.0693567	0.736433	0.807322	0.96313	1	12093	tags=91%, list=85%, signal=589%
GOBP_REGULATION_OF_LYMPHOCYTE_ACTIVATION	336	0.0346805	0.735927	0.819106	0.963133	1	6878	tags=51%, list=48%, signal=97%
GOBP_POSITIVE_REGULATION_OF_DENDRITIC_SPINE_MORPHOGENESIS	17	0.14885	0.734931	0.777778	0.963926	1	2079	tags=29%, list=15%, signal=34%
GOBP_MUSCLE_CELL_MIGRATION	76	0.0740209	0.73282	0.808678	0.966486	1	10989	tags=84%, list=77%, signal=362%
GOBP_DENTATE_GYRUS_DEVELOPMENT	16	0.1534	0.732478	0.812623	0.966234	1	5852	tags=56%, list=41%, signal=95%
GOBP_REGULATION_OF_HEART_RATE_BY_CARDIAC_CONDUCTION	35	0.10429	0.731813	0.805726	0.966511	1	11995	tags=94%, list=84%, signal=583%
GOBP_METANEPHRIC_EPITHELIUM_DEVELOPMENT	20	0.133226	0.731421	0.818182	0.966357	1	6677	tags=60%, list=47%, signal=112%
GOBP_REGULATION_OF_SYSTEMIC_ARTERIAL_BLOOD_PRESSURE_MEDIATED_BY_A_CHEMICAL_SIGNAL	32	0.109024	0.731097	0.798058	0.966079	1	9616	tags=78%, list=67%, signal=238%
GOBP_TRNA_METHYLATION	39	0.0962374	0.730589	0.802966	0.966114	1	6327	tags=54%, list=44%, signal=96%
GOBP_PYRIMIDINE_CONTAINING_COMPOUND_CATABOLIC_PROCESS	32	0.107285	0.730499	0.816284	0.965467	1	8747	tags=72%, list=61%, signal=185%
GOBP_NEGATIVE_REGULATION_OF_CELLULAR_RESPONSE_TO_INSULIN_STIMULUS	32	0.108699	0.730275	0.817326	0.965061	1	7833	tags=66%, list=55%, signal=145%
GOBP_REGULATION_OF_CARDIAC_MUSCLE_CONTRACTION_BY_CALCIUM_ION_SIGNALING	23	0.124884	0.729833	0.78672	0.964968	1	9408	tags=78%, list=66%, signal=228%
GOBP_RESPONSE_TO_PROSTAGLANDIN_E	18	0.143842	0.729647	0.794926	0.964469	1	6684	tags=61%, list=47%, signal=115%
GOBP_G_PROTEIN_COUPLED_RECEPTOR_SIGNALING_PATHWAY_COUPLED_TO_CYCLIC_NUCLEOTIDE_SECOND_MESSENGER	41	0.0951681	0.728518	0.821429	0.965445	1	5618	tags=49%, list=39%, signal=80%
GOBP_HEPARIN_METABOLIC_PROCESS	15	0.154977	0.727089	0.796371	0.966862	1	7319	tags=67%, list=51%, signal=136%
GOBP_REGULATION_OF_CARDIAC_MUSCLE_CONTRACTION	63	0.0783818	0.726372	0.798493	0.967179	1	10914	tags=84%, list=76%, signal=354%
GOBP_SISTER_CHROMATID_SEGREGATION	175	0.0468611	0.725835	0.815476	0.967234	1	4894	tags=39%, list=34%, signal=58%
GOBP_AMINE_METABOLIC_PROCESS	95	0.0642797	0.725523	0.816135	0.966934	1	5860	tags=47%, list=41%, signal=80%
GOBP_REGULATION_OF_AUTOPHAGOSOME_MATURATION	15	0.155775	0.724464	0.818913	0.9677	1	3494	tags=40%, list=24%, signal=53%
GOBP_NEGATIVE_REGULATION_OF_INTRINSIC_APOPTOTIC_SIGNALING_PATHWAY_IN_RESPONSE_TO_DNA_DAMAGE	29	0.11262	0.724067	0.798781	0.967549	1	10227	tags=83%, list=72%, signal=290%
GOBP_MESENCHYMAL_TO_EPITHELIAL_TRANSITION	16	0.152704	0.723681	0.834356	0.96737	1	10331	tags=88%, list=72%, signal=315%
GOBP_DIOL_METABOLIC_PROCESS	26	0.117139	0.723602	0.818898	0.966731	1	527	tags=15%, list=4%, signal=16%
GOBP_DEPHOSPHORYLATION	369	0.0324608	0.723557	0.802817	0.966055	1	2686	tags=22%, list=19%, signal=26%
GOBP_VASCULAR_ASSOCIATED_SMOOTH_MUSCLE_CELL_PROLIFERATION	51	0.0877441	0.723495	0.823529	0.965395	1	11928	tags=92%, list=83%, signal=553%
GOBP_NEGATIVE_REGULATION_OF_EXTRINSIC_APOPTOTIC_SIGNALING_PATHWAY	81	0.0689795	0.723021	0.814664	0.96538	1	9788	tags=75%, list=68%, signal=237%
GOBP_EXTRINSIC_APOPTOTIC_SIGNALING_PATHWAY	187	0.0453	0.722828	0.818363	0.964915	1	4560	tags=36%, list=32%, signal=53%
GOBP_REGULATION_OF_T_CELL_MEDIATED_IMMUNITY	51	0.0858906	0.72262	0.825651	0.96448	1	6907	tags=57%, list=48%, signal=110%
GOBP_RESPONSE_TO_MANGANESE_ION	20	0.134928	0.722353	0.825919	0.964137	1	10943	tags=90%, list=77%, signal=383%
GOBP_MITOTIC_CELL_CYCLE_CHECKPOINT_SIGNALING	120	0.0569618	0.722226	0.822811	0.963614	1	3124	tags=28%, list=22%, signal=35%
GOBP_REGULATION_OF_HISTONE_METHYLATION	67	0.0740942	0.719912	0.808678	0.966311	1	12605	tags=96%, list=88%, signal=802%
GOBP_RESPONSE_TO_MITOCHONDRIAL_DEPOLARISATION	18	0.140762	0.719837	0.823779	0.965677	1	3550	tags=39%, list=25%, signal=52%
GOBP_NEURAL_PRECURSOR_CELL_PROLIFERATION	130	0.054148	0.719798	0.812379	0.964995	1	3962	tags=33%, list=28%, signal=45%
GOBP_REGULATION_OF_RESPONSE_TO_REACTIVE_OXYGEN_SPECIES	30	0.109614	0.719441	0.8	0.964743	1	2725	tags=30%, list=19%, signal=37%
GOBP_MONONUCLEAR_CELL_MIGRATION	122	0.0556601	0.71819	0.819533	0.965852	1	1437	tags=16%, list=10%, signal=17%
GOBP_PHOSPHATE_ION_TRANSPORT	21	0.135224	0.717859	0.821074	0.965588	1	5559	tags=52%, list=39%, signal=86%
GOBP_REGULATION_OF_TOR_SIGNALING	94	0.0642648	0.717734	0.818913	0.965038	1	3498	tags=31%, list=24%, signal=41%
GOBP_GLOMERULAR_EPITHELIUM_DEVELOPMENT	24	0.123074	0.717614	0.827292	0.964477	1	11947	tags=96%, list=84%, signal=581%
GOBP_REGULATION_OF_INTRINSIC_APOPTOTIC_SIGNALING_PATHWAY_IN_RESPONSE_TO_DNA_DAMAGE_BY_P53_CLASS_MEDIATOR	17	0.146132	0.717535	0.818182	0.963859	1	6324	tags=59%, list=44%, signal=105%
GOBP_PYRIMIDINE_NUCLEOSIDE_MONOPHOSPHATE_METABOLIC_PROCESS	20	0.133653	0.716788	0.821782	0.964234	1	8101	tags=70%, list=57%, signal=161%
GOBP_VACUOLAR_ACIDIFICATION	23	0.124214	0.715527	0.822	0.965286	1	8174	tags=70%, list=57%, signal=162%
GOBP_RESPIRATORY_ELECTRON_TRANSPORT_CHAIN	104	0.0595562	0.713729	0.80814	0.967203	1	6579	tags=52%, list=46%, signal=95%
GOBP_STRIATED_MUSCLE_CELL_PROLIFERATION	53	0.0855863	0.713185	0.808943	0.967244	1	4446	tags=40%, list=31%, signal=57%
GOBP_MICROTUBULE_POLYMERIZATION_OR_DEPOLYMERIZATION	115	0.0569189	0.712791	0.830986	0.967085	1	8767	tags=67%, list=61%, signal=172%
GOBP_REGULATION_OF_CALCIUM_ION_TRANSPORT_INTO_CYTOSOL	78	0.0691188	0.712247	0.808594	0.967104	1	4883	tags=41%, list=34%, signal=62%
GOBP_NUCLEAR_BODY_ORGANIZATION	16	0.145765	0.711116	0.84114	0.967978	1	1492	tags=25%, list=10%, signal=28%
GOBP_REGULATION_OF_T_CELL_DIFFERENTIATION	111	0.0580939	0.710751	0.84902	0.967715	1	9224	tags=70%, list=64%, signal=196%
GOBP_RESPONSE_TO_MAGNESIUM_ION	15	0.151659	0.710615	0.816568	0.967158	1	6413	tags=60%, list=45%, signal=109%
GOBP_MUSCLE_CELL_PROLIFERATION	166	0.0470216	0.710524	0.844055	0.966543	1	6571	tags=51%, list=46%, signal=93%
GOBP_REGULATION_OF_PROTEIN_K63_LINKED_UBIQUITINATION	15	0.150861	0.709693	0.857944	0.966973	1	10238	tags=87%, list=72%, signal=305%
GOBP_NEGATIVE_REGULATION_OF_DNA_BINDING	41	0.0932884	0.708865	0.816327	0.967408	1	5296	tags=46%, list=37%, signal=73%
GOBP_RAC_PROTEIN_SIGNAL_TRANSDUCTION	43	0.0910823	0.707132	0.850299	0.969065	1	1361	tags=19%, list=10%, signal=20%
GOBP_REGULATION_OF_HISTONE_DEACETYLATION	38	0.0972612	0.705846	0.823985	0.97014	1	8773	tags=71%, list=61%, signal=183%
GOBP_NEGATIVE_REGULATION_OF_CALCIUM_ION_TRANSPORT	44	0.089527	0.704517	0.859375	0.971293	1	4248	tags=39%, list=30%, signal=55%
GOBP_REGULATION_OF_ORGAN_GROWTH	70	0.0716745	0.704369	0.834297	0.970746	1	5108	tags=43%, list=36%, signal=66%
GOBP_PYRIMIDINE_RIBONUCLEOTIDE_BIOSYNTHETIC_PROCESS	21	0.130322	0.703816	0.834343	0.970786	1	8353	tags=71%, list=58%, signal=171%
GOBP_N_TERMINAL_PROTEIN_AMINO_ACID_MODIFICATION	28	0.114867	0.702854	0.84375	0.971368	1	1424	tags=21%, list=10%, signal=24%
GOBP_POSITIVE_REGULATION_OF_NEURON_PROJECTION_DEVELOPMENT	136	0.0520779	0.702654	0.832707	0.970897	1	11985	tags=89%, list=84%, signal=544%
GOBP_NEGATIVE_REGULATION_OF_MRNA_METABOLIC_PROCESS	81	0.0661744	0.701539	0.812	0.971728	1	8592	tags=67%, list=60%, signal=166%
GOBP_POSITIVE_REGULATION_OF_HISTONE_H3_K4_METHYLATION	25	0.114968	0.700416	0.813559	0.972547	1	2362	tags=28%, list=17%, signal=33%
GOBP_POSITIVE_REGULATION_OF_CREB_TRANSCRIPTION_FACTOR_ACTIVITY	17	0.137274	0.699602	0.838264	0.972913	1	8133	tags=71%, list=57%, signal=163%
GOBP_RESPONSE_TO_INTERLEUKIN_1	85	0.0636565	0.69933	0.860236	0.972557	1	2459	tags=24%, list=17%, signal=28%
GOBP_RELEASE_OF_CYTOCHROME_C_FROM_MITOCHONDRIA	52	0.0818883	0.698519	0.844488	0.972951	1	10658	tags=83%, list=75%, signal=323%
GOBP_REGULATION_OF_SPINDLE_ORGANIZATION	40	0.0942816	0.697665	0.845703	0.973379	1	6520	tags=55%, list=46%, signal=101%
GOBP_NEGATIVE_REGULATION_OF_CELL_CYCLE	320	0.034504	0.697134	0.852156	0.973352	1	5237	tags=40%, list=37%, signal=62%
GOBP_EPITHELIAL_CELL_DEVELOPMENT	171	0.0471971	0.696542	0.859155	0.973426	1	12295	tags=91%, list=86%, signal=638%
GOBP_HIPPOCAMPUS_DEVELOPMENT	73	0.0694665	0.695757	0.835031	0.973736	1	2341	tags=23%, list=16%, signal=28%
GOBP_VASCULAR_ENDOTHELIAL_GROWTH_FACTOR_PRODUCTION	28	0.10618	0.695462	0.854772	0.973414	1	9720	tags=79%, list=68%, signal=245%
GOBP_TOR_SIGNALING	114	0.0546108	0.694861	0.863821	0.973475	1	3364	tags=29%, list=24%, signal=38%
GOBP_REGULATION_OF_CELL_ACTIVATION	437	0.0289055	0.692422	0.873727	0.975993	1	13572	tags=98%, list=95%, signal=1858%
GOBP_MOTILE_CILIUM_ASSEMBLY	44	0.0884143	0.691972	0.842829	0.975858	1	6214	tags=52%, list=43%, signal=92%
GOBP_POSITIVE_REGULATION_OF_PROTEIN_KINASE_B_SIGNALING	85	0.0631046	0.691889	0.873727	0.975235	1	8019	tags=62%, list=56%, signal=141%
GOBP_CATECHOL_CONTAINING_COMPOUND_METABOLIC_PROCESS	48	0.0839999	0.691358	0.867076	0.975223	1	11911	tags=92%, list=83%, signal=547%
GOBP_POLYOL_CATABOLIC_PROCESS	25	0.115679	0.690782	0.846899	0.975254	1	4640	tags=44%, list=32%, signal=65%
GOBP_REGULATION_OF_ALPHA_BETA_T_CELL_ACTIVATION	77	0.0670889	0.689756	0.861635	0.97584	1	4988	tags=42%, list=35%, signal=63%
GOBP_PHOSPHOLIPASE_C_ACTIVATING_G_PROTEIN_COUPLED_RECEPTOR_SIGNALING_PATHWAY	73	0.069014	0.688401	0.847195	0.976867	1	5286	tags=44%, list=37%, signal=69%
GOBP_NEGATIVE_REGULATION_OF_PROTEIN_TYROSINE_KINASE_ACTIVITY	28	0.107265	0.687017	0.858012	0.977944	1	8683	tags=71%, list=61%, signal=181%
GOBP_SIGNAL_TRANSDUCTION_IN_RESPONSE_TO_DNA_DAMAGE	163	0.0452572	0.686577	0.849524	0.977799	1	13046	tags=96%, list=91%, signal=1078%
GOBP_TRIGLYCERIDE_CATABOLIC_PROCESS	17	0.139346	0.685507	0.854251	0.978437	1	3056	tags=35%, list=21%, signal=45%
GOBP_REGULATION_OF_MEGAKARYOCYTE_DIFFERENTIATION	20	0.127256	0.685501	0.860558	0.977717	1	3187	tags=35%, list=22%, signal=45%
GOBP_T_CELL_DIFFERENTIATION_INVOLVED_IN_IMMUNE_RESPONSE	50	0.0819339	0.685182	0.851464	0.977411	1	7984	tags=64%, list=56%, signal=144%
GOBP_ODONTOGENESIS	96	0.0592287	0.683393	0.843424	0.979027	1	2286	tags=22%, list=16%, signal=26%
GOBP_NEGATIVE_REGULATION_OF_ERK1_AND_ERK2_CASCADE	58	0.0752687	0.682825	0.881466	0.979019	1	8050	tags=64%, list=56%, signal=145%
GOBP_RNA_5_END_PROCESSING	23	0.120803	0.681848	0.88247	0.979547	1	4492	tags=43%, list=31%, signal=63%
GOBP_ADENYLATE_CYCLASE_INHIBITING_G_PROTEIN_COUPLED_RECEPTOR_SIGNALING_PATHWAY	62	0.0745476	0.681627	0.899048	0.979098	1	6780	tags=55%, list=47%, signal=104%
GOBP_POSITIVE_REGULATION_OF_PROTEIN_SERINE_THREONINE_KINASE_ACTIVITY	182	0.0436455	0.681358	0.900826	0.978716	1	8812	tags=66%, list=62%, signal=170%
GOBP_RESPONSE_TO_SALT	15	0.146535	0.679911	0.846983	0.979839	1	8393	tags=73%, list=59%, signal=177%
GOBP_MITOCHONDRIAL_DEPOLARIZATION	19	0.128373	0.679547	0.850099	0.97956	1	1929	tags=26%, list=13%, signal=30%
GOBP_POSITIVE_REGULATION_OF_DNA_RECOMBINATION	63	0.0722714	0.679029	0.863179	0.979494	1	1921	tags=21%, list=13%, signal=24%
GOBP_POSITIVE_REGULATION_OF_BLOOD_CIRCULATION	31	0.103881	0.678318	0.877049	0.979642	1	10511	tags=84%, list=73%, signal=316%
GOBP_MICROTUBULE_NUCLEATION	35	0.0970279	0.677973	0.852	0.979333	1	1475	tags=20%, list=10%, signal=22%
GOBP_GLYCEROL_ETHER_METABOLIC_PROCESS	20	0.128261	0.676507	0.87751	0.980387	1	8178	tags=70%, list=57%, signal=163%
GOBP_MITOTIC_CHROMOSOME_CONDENSATION	18	0.132325	0.676149	0.864919	0.980106	1	1287	tags=22%, list=9%, signal=24%
GOBP_NEGATIVE_REGULATION_OF_BMP_SIGNALING_PATHWAY	48	0.0833684	0.675687	0.85102	0.979949	1	2386	tags=25%, list=17%, signal=30%
GOBP_NEURONAL_STEM_CELL_POPULATION_MAINTENANCE	21	0.12584	0.674218	0.864078	0.981057	1	5693	tags=52%, list=40%, signal=87%
GOBP_REGULATION_OF_B_CELL_MEDIATED_IMMUNITY	44	0.0869589	0.674156	0.852652	0.980408	1	9810	tags=77%, list=69%, signal=245%
GOBP_POSITIVE_REGULATION_OF_LYMPHOCYTE_MEDIATED_IMMUNITY	67	0.0701558	0.673509	0.86875	0.980456	1	8819	tags=69%, list=62%, signal=178%
GOBP_NEGATIVE_REGULATION_OF_OXIDOREDUCTASE_ACTIVITY	17	0.132732	0.672922	0.877378	0.980455	1	1468	tags=24%, list=10%, signal=26%
GOBP_POSITIVE_REGULATION_OF_CATABOLIC_PROCESS	459	0.0277898	0.671668	0.905376	0.981198	1	11267	tags=81%, list=79%, signal=372%
GOBP_COLLATERAL_SPROUTING	23	0.118108	0.67047	0.882122	0.981949	1	178	tags=13%, list=1%, signal=13%
GOBP_MESODERMAL_CELL_DIFFERENTIATION	20	0.124389	0.670356	0.880952	0.981368	1	3943	tags=40%, list=28%, signal=55%
GOBP_ENERGY_DERIVATION_BY_OXIDATION_OF_ORGANIC_COMPOUNDS	283	0.0344567	0.669984	0.879276	0.981087	1	2548	tags=21%, list=18%, signal=25%
GOBP_RESPONSE_TO_PROGESTERONE	34	0.0963433	0.669689	0.898406	0.980726	1	11243	tags=88%, list=79%, signal=412%
GOBP_REGULATION_OF_B_CELL_PROLIFERATION	45	0.0834175	0.669565	0.872549	0.980151	1	6437	tags=53%, list=45%, signal=97%
GOBP_GLOMERULAR_EPITHELIAL_CELL_DIFFERENTIATION	21	0.121919	0.668848	0.887189	0.980299	1	12559	tags=100%, list=88%, signal=820%
GOBP_ASPARTATE_FAMILY_AMINO_ACID_BIOSYNTHETIC_PROCESS	19	0.126449	0.668848	0.89313	0.979584	1	10236	tags=84%, list=72%, signal=296%
GOBP_SULFUR_COMPOUND_BIOSYNTHETIC_PROCESS	129	0.0507946	0.667253	0.876953	0.98074	1	4157	tags=34%, list=29%, signal=48%
GOBP_REGULATION_OF_DNA_RECOMBINATION	112	0.053523	0.665367	0.897384	0.982232	1	1921	tags=19%, list=13%, signal=21%
GOBP_TOLL_LIKE_RECEPTOR_2_SIGNALING_PATHWAY	15	0.142377	0.665095	0.891429	0.981865	1	7499	tags=67%, list=52%, signal=140%
GOBP_CELLULAR_RESPONSE_TO_FLUID_SHEAR_STRESS	17	0.134634	0.664408	0.905222	0.981969	1	5647	tags=53%, list=39%, signal=87%
GOBP_POSITIVE_REGULATION_OF_CELL_CYCLE_PHASE_TRANSITION	100	0.0573635	0.663508	0.877228	0.982302	1	8051	tags=62%, list=56%, signal=141%
GOBP_CELL_COMMUNICATION_BY_ELECTRICAL_COUPLING	31	0.102168	0.663104	0.87041	0.982064	1	1309	tags=19%, list=9%, signal=21%
GOBP_POSITIVE_REGULATION_OF_INFLAMMATORY_RESPONSE	94	0.0584159	0.662136	0.88843	0.982528	1	6776	tags=53%, list=47%, signal=100%
GOBP_REGULATION_OF_VIRAL_PROCESS	112	0.0537829	0.661747	0.894949	0.982238	1	2045	tags=20%, list=14%, signal=23%
GOBP_REGULATION_OF_OXIDATIVE_PHOSPHORYLATION	21	0.121989	0.660872	0.888016	0.982537	1	2343	tags=29%, list=16%, signal=34%
GOBP_CD4_POSITIVE_ALPHA_BETA_T_CELL_DIFFERENTIATION	55	0.0746736	0.660111	0.882937	0.982719	1	10376	tags=80%, list=73%, signal=290%
GOBP_NEGATIVE_REGULATION_OF_AMYLOID_PRECURSOR_PROTEIN_CATABOLIC_PROCESS	21	0.115126	0.659087	0.891129	0.983134	1	6527	tags=57%, list=46%, signal=105%
GOBP_T_CELL_RECEPTOR_SIGNALING_PATHWAY	89	0.0600126	0.658664	0.901575	0.98287	1	6859	tags=54%, list=48%, signal=103%
GOBP_SULFUR_AMINO_ACID_METABOLIC_PROCESS	23	0.112782	0.657033	0.88972	0.984008	1	8959	tags=74%, list=63%, signal=198%
GOBP_NEGATIVE_REGULATION_OF_SMOOTH_MUSCLE_CONTRACTION	15	0.138387	0.65495	0.899029	0.985597	1	7556	tags=67%, list=53%, signal=141%
GOBP_NEGATIVE_REGULATION_OF_CARDIAC_MUSCLE_TISSUE_GROWTH	21	0.117717	0.654092	0.892368	0.985827	1	9895	tags=81%, list=69%, signal=262%
GOBP_POSITIVE_REGULATION_OF_AXON_EXTENSION	38	0.0897464	0.653413	0.905242	0.985872	1	977	tags=16%, list=7%, signal=17%
GOBP_RESPONSE_TO_MUSCLE_ACTIVITY	15	0.141089	0.652961	0.892787	0.985671	1	6564	tags=60%, list=46%, signal=111%
GOBP_POSITIVE_REGULATION_OF_CELL_ACTIVATION	261	0.0355757	0.651698	0.898636	0.986326	1	6787	tags=51%, list=47%, signal=95%
GOBP_REGULATION_OF_CENTROSOME_CYCLE	46	0.0810761	0.651323	0.913481	0.986001	1	8170	tags=65%, list=57%, signal=152%
GOBP_APICAL_PROTEIN_LOCALIZATION	15	0.139661	0.650378	0.88972	0.98628	1	864	tags=20%, list=6%, signal=21%
GOBP_POSITIVE_REGULATION_OF_MACROAUTOPHAGY	69	0.0667205	0.650377	0.902287	0.985573	1	9827	tags=75%, list=69%, signal=240%
GOBP_GLUTAMATE_SECRETION	20	0.119449	0.649184	0.915851	0.986144	1	10449	tags=85%, list=73%, signal=315%
GOBP_PROTEIN_KINASE_A_SIGNALING	25	0.110787	0.648763	0.9	0.985905	1	6998	tags=60%, list=49%, signal=117%
GOBP_REGULATION_OF_PHOSPHATASE_ACTIVITY	66	0.0685858	0.648724	0.891473	0.985239	1	8340	tags=65%, list=58%, signal=156%
GOBP_MITOCHONDRIAL_FUSION	30	0.101205	0.648589	0.882466	0.984688	1	2845	tags=30%, list=20%, signal=37%
GOBP_REGULATION_OF_MITOCHONDRIAL_MEMBRANE_PERMEABILITY_INVOLVED_IN_APOPTOTIC_PROCESS	38	0.0865471	0.648406	0.893281	0.98418	1	2528	tags=26%, list=18%, signal=32%
GOBP_REGULATION_OF_T_HELPER_17_TYPE_IMMUNE_RESPONSE	16	0.134564	0.648256	0.892704	0.98363	1	1652	tags=25%, list=12%, signal=28%
GOBP_GPI_ANCHOR_METABOLIC_PROCESS	32	0.0938507	0.648011	0.901879	0.983166	1	2682	tags=28%, list=19%, signal=35%
GOBP_POSITIVE_REGULATION_OF_ACTIVATED_T_CELL_PROLIFERATION	16	0.133575	0.647226	0.913131	0.983314	1	7029	tags=63%, list=49%, signal=123%
GOBP_ORGANIC_HYDROXY_COMPOUND_BIOSYNTHETIC_PROCESS	184	0.0417732	0.646567	0.901747	0.983322	1	12389	tags=91%, list=87%, signal=670%
GOBP_MAGNESIUM_ION_TRANSPORT	15	0.138107	0.646292	0.902196	0.982932	1	12327	tags=100%, list=86%, signal=724%
GOBP_NEURON_DEATH	301	0.0317508	0.64538	0.917172	0.983183	1	9817	tags=72%, list=69%, signal=224%
GOBP_POSITIVE_REGULATION_OF_HEMOPOIESIS	121	0.0508579	0.645123	0.91684	0.982755	1	6842	tags=53%, list=48%, signal=101%
GOBP_NEGATIVE_REGULATION_OF_REPRODUCTIVE_PROCESS	38	0.0875729	0.644331	0.901381	0.982856	1	1008	tags=16%, list=7%, signal=17%
GOBP_NEGATIVE_REGULATION_OF_ORGANIC_ACID_TRANSPORT	18	0.126514	0.643859	0.880567	0.982641	1	2959	tags=33%, list=21%, signal=42%
GOBP_NEGATIVE_REGULATION_OF_POTASSIUM_ION_TRANSPORT	23	0.115891	0.643757	0.90249	0.982048	1	2075	tags=26%, list=15%, signal=30%
GOBP_POSITIVE_REGULATION_OF_PLASMA_MEMBRANE_BOUNDED_CELL_PROJECTION_ASSEMBLY	98	0.0555366	0.643349	0.910156	0.981769	1	9863	tags=74%, list=69%, signal=238%
GOBP_N_TERMINAL_PROTEIN_AMINO_ACID_ACETYLATION	15	0.136399	0.642663	0.918	0.981785	1	6631	tags=60%, list=46%, signal=112%
GOBP_POSITIVE_REGULATION_OF_INTERLEUKIN_4_PRODUCTION	15	0.137827	0.642371	0.885655	0.981352	1	12331	tags=100%, list=86%, signal=725%
GOBP_MIDDLE_EAR_MORPHOGENESIS	16	0.135085	0.640911	0.897486	0.982103	1	4326	tags=44%, list=30%, signal=63%
GOBP_VASODILATION	40	0.0857496	0.640782	0.912046	0.981543	1	4139	tags=38%, list=29%, signal=53%
GOBP_NEGATIVE_REGULATION_OF_REGULATED_SECRETORY_PATHWAY	20	0.121091	0.640354	0.920664	0.981301	1	2560	tags=30%, list=18%, signal=36%
GOBP_RESPONSE_TO_INTERFERON_GAMMA	92	0.0569182	0.640022	0.903592	0.980944	1	9916	tags=75%, list=69%, signal=243%
GOBP_NEGATIVE_REGULATION_OF_INTRACELLULAR_STEROID_HORMONE_RECEPTOR_SIGNALING_PATHWAY	31	0.0938174	0.639755	0.921722	0.980529	1	8348	tags=68%, list=58%, signal=162%
GOBP_POSITIVE_REGULATION_OF_STEROID_METABOLIC_PROCESS	20	0.11913	0.638821	0.907787	0.980791	1	2588	tags=30%, list=18%, signal=37%
GOBP_NEGATIVE_REGULATION_OF_SUPRAMOLECULAR_FIBER_ORGANIZATION	147	0.0453279	0.638261	0.916497	0.980635	1	3638	tags=30%, list=25%, signal=40%
GOBP_MITOTIC_SISTER_CHROMATID_SEGREGATION	152	0.0435278	0.637479	0.929961	0.980711	1	4746	tags=38%, list=33%, signal=56%
GOBP_REGULATION_OF_ADAPTIVE_IMMUNE_RESPONSE	131	0.0487435	0.636468	0.926004	0.981006	1	1710	tags=17%, list=12%, signal=19%
GOBP_I_KAPPAB_KINASE_NF_KAPPAB_SIGNALING	236	0.0363012	0.635946	0.929825	0.980845	1	4821	tags=37%, list=34%, signal=55%
GOBP_ORGAN_GROWTH	128	0.0485606	0.63582	0.919255	0.980298	1	2886	tags=25%, list=20%, signal=31%
GOBP_REGULATION_OF_PROTON_TRANSPORT	21	0.116667	0.635672	0.912791	0.979751	1	2419	tags=29%, list=17%, signal=34%
GOBP_RESPONSE_TO_LITHIUM_ION	19	0.123947	0.635637	0.894231	0.979093	1	7261	tags=63%, list=51%, signal=128%
GOBP_CYTOKINE_MEDIATED_SIGNALING_PATHWAY	307	0.0311485	0.634948	0.911368	0.97906	1	3709	tags=29%, list=26%, signal=38%
GOBP_POSITIVE_REGULATION_OF_LONG_TERM_SYNAPTIC_POTENTIATION	21	0.111695	0.634092	0.916155	0.979214	1	2490	tags=29%, list=17%, signal=35%
GOBP_INTRACELLULAR_STEROL_TRANSPORT	26	0.10042	0.634056	0.926587	0.978564	1	5716	tags=50%, list=40%, signal=83%
GOBP_REGULATION_OF_ACTIVIN_RECEPTOR_SIGNALING_PATHWAY	22	0.112282	0.63292	0.922027	0.978973	1	2296	tags=27%, list=16%, signal=32%
GOBP_NUCLEOTIDE_SUGAR_METABOLIC_PROCESS	32	0.094626	0.632467	0.916179	0.978699	1	7140	tags=59%, list=50%, signal=118%
GOBP_NEGATIVE_REGULATION_OF_BINDING	131	0.0467507	0.631171	0.911937	0.979297	1	10035	tags=75%, list=70%, signal=248%
GOBP_RESPONSE_TO_OXYGEN_RADICAL	24	0.109057	0.627232	0.903886	0.982268	1	12743	tags=100%, list=89%, signal=916%
GOBP_LENS_DEVELOPMENT_IN_CAMERA_TYPE_EYE	68	0.0655808	0.625946	0.919765	0.982768	1	4113	tags=35%, list=29%, signal=49%
GOBP_ADIPOSE_TISSUE_DEVELOPMENT	41	0.0829337	0.62558	0.909836	0.982437	1	1258	tags=17%, list=9%, signal=19%
GOBP_NUCLEOLAR_LARGE_RRNA_TRANSCRIPTION_BY_RNA_POLYMERASE_I	17	0.124417	0.625547	0.921154	0.981787	1	2428	tags=29%, list=17%, signal=35%
GOBP_REGULATION_OF_MICROTUBULE_POLYMERIZATION_OR_DEPOLYMERIZATION	82	0.0579601	0.623484	0.93032	0.982907	1	8767	tags=67%, list=61%, signal=172%
GOBP_WATER_HOMEOSTASIS	42	0.0829652	0.622555	0.918534	0.983038	1	9712	tags=76%, list=68%, signal=237%
GOBP_PROTEOGLYCAN_BIOSYNTHETIC_PROCESS	53	0.0715148	0.622017	0.937107	0.98286	1	3837	tags=34%, list=27%, signal=46%
GOBP_POSITIVE_REGULATION_OF_NEURON_APOPTOTIC_PROCESS	43	0.0798703	0.621279	0.918164	0.982828	1	6177	tags=51%, list=43%, signal=90%
GOBP_DETECTION_OF_LIGHT_STIMULUS	36	0.0878724	0.620887	0.916836	0.982495	1	5896	tags=50%, list=41%, signal=85%
GOBP_INDOLE_CONTAINING_COMPOUND_METABOLIC_PROCESS	18	0.122488	0.619899	0.914683	0.982674	1	11756	tags=94%, list=82%, signal=530%
GOBP_POSITIVE_REGULATION_OF_INTERLEUKIN_8_PRODUCTION	41	0.0843293	0.618952	0.910985	0.982829	1	8563	tags=68%, list=60%, signal=170%
GOBP_PROTEIN_LOCALIZATION_TO_MICROTUBULE_ORGANIZING_CENTER	35	0.0888686	0.617721	0.934156	0.983203	1	8129	tags=66%, list=57%, signal=152%
GOBP_NEGATIVE_REGULATION_OF_OXIDATIVE_STRESS_INDUCED_NEURON_DEATH	18	0.119933	0.617543	0.926566	0.982666	1	9409	tags=78%, list=66%, signal=227%
GOBP_HISTONE_LYSINE_DEMETHYLATION	27	0.101093	0.61661	0.936128	0.982768	1	3323	tags=33%, list=23%, signal=43%
GOBP_BONE_MINERALIZATION	97	0.0536998	0.616371	0.931677	0.982284	1	5281	tags=42%, list=37%, signal=67%
GOBP_RIBOSOMAL_LARGE_SUBUNIT_ASSEMBLY	23	0.106098	0.615306	0.926471	0.982502	1	10298	tags=83%, list=72%, signal=295%
GOBP_REGULATION_OF_SPINDLE_ASSEMBLY	27	0.0997618	0.61396	0.914397	0.982939	1	6520	tags=56%, list=46%, signal=102%
GOBP_PEPTIDYL_GLUTAMIC_ACID_MODIFICATION	26	0.10073	0.612665	0.942418	0.983326	1	11762	tags=92%, list=82%, signal=519%
GOBP_POSITIVE_REGULATION_OF_ORGAN_GROWTH	34	0.0882642	0.612464	0.925311	0.98281	1	5049	tags=44%, list=35%, signal=68%
GOBP_REGULATION_OF_MRNA_3_END_PROCESSING	27	0.100135	0.611367	0.952096	0.983017	1	10752	tags=85%, list=75%, signal=343%
GOBP_PTERIDINE_CONTAINING_COMPOUND_METABOLIC_PROCESS	31	0.0942333	0.609955	0.92126	0.983503	1	11110	tags=87%, list=78%, signal=389%
GOBP_POSITIVE_REGULATION_OF_FAT_CELL_DIFFERENTIATION	58	0.069365	0.608513	0.923387	0.983959	1	2463	tags=24%, list=17%, signal=29%
GOBP_POSITIVE_REGULATION_OF_INTERFERON_BETA_PRODUCTION	36	0.085524	0.605748	0.936083	0.985479	1	1957	tags=22%, list=14%, signal=26%
GOBP_REGULATION_OF_SHORT_TERM_NEURONAL_SYNAPTIC_PLASTICITY	15	0.128279	0.605132	0.919192	0.985285	1	1980	tags=27%, list=14%, signal=31%
GOBP_REGULATION_OF_HISTONE_H3_K9_METHYLATION	21	0.109174	0.604662	0.933586	0.984975	1	12060	tags=95%, list=84%, signal=607%
GOBP_POSITIVE_REGULATION_OF_MYELOID_CELL_DIFFERENTIATION	73	0.0593312	0.603538	0.950495	0.985157	1	6991	tags=55%, list=49%, signal=107%
GOBP_POSITIVE_REGULATION_OF_NEURON_DEATH	73	0.0609304	0.602436	0.94707	0.985326	1	9515	tags=73%, list=67%, signal=216%
GOBP_POSITIVE_REGULATION_OF_WOUND_HEALING	39	0.0831041	0.600674	0.926531	0.986043	1	11648	tags=90%, list=81%, signal=482%
GOBP_DORSAL_VENTRAL_PATTERN_FORMATION	67	0.0627633	0.598686	0.934959	0.986842	1	1667	tags=18%, list=12%, signal=20%
GOBP_REPLICATIVE_SENESCENCE	15	0.129595	0.597998	0.94929	0.986689	1	8635	tags=73%, list=60%, signal=185%
GOBP_REGULATION_OF_PROTEIN_POLYMERIZATION	180	0.0380887	0.596844	0.926978	0.986882	1	10028	tags=74%, list=70%, signal=244%
GOBP_PINOCYTOSIS	22	0.104225	0.594395	0.941406	0.988007	1	1761	tags=23%, list=12%, signal=26%
GOBP_REGULATION_OF_DIGESTIVE_SYSTEM_PROCESS	22	0.106822	0.594178	0.957746	0.987497	1	3024	tags=32%, list=21%, signal=40%
GOBP_ACTIVATION_OF_CYSTEINE_TYPE_ENDOPEPTIDASE_ACTIVITY	18	0.117132	0.592964	0.933723	0.987699	1	1504	tags=22%, list=11%, signal=25%
GOBP_PYRIMIDINE_NUCLEOBASE_METABOLIC_PROCESS	18	0.115242	0.59163	0.921909	0.987963	1	9476	tags=78%, list=66%, signal=230%
GOBP_REGULATION_OF_T_CELL_MEDIATED_CYTOTOXICITY	19	0.111591	0.591189	0.944015	0.98759	1	1416	tags=21%, list=10%, signal=23%
GOBP_MESODERM_MORPHOGENESIS	53	0.0686492	0.591007	0.968815	0.987039	1	3608	tags=32%, list=25%, signal=43%
GOBP_ACTIVATION_OF_CYSTEINE_TYPE_ENDOPEPTIDASE_ACTIVITY_INVOLVED_IN_APOPTOTIC_PROCESS	64	0.0620511	0.590876	0.944558	0.986465	1	4255	tags=36%, list=30%, signal=51%
GOBP_POSITIVE_REGULATION_OF_ENDOTHELIAL_CELL_MIGRATION	99	0.0486743	0.588677	0.960396	0.987309	1	4797	tags=38%, list=34%, signal=57%
GOBP_NEGATIVE_REGULATION_OF_SMOOTH_MUSCLE_CELL_MIGRATION	23	0.100197	0.585055	0.962151	0.989137	1	5408	tags=48%, list=38%, signal=77%
GOBP_NEURON_FATE_SPECIFICATION	16	0.117085	0.584709	0.957576	0.988703	1	9946	tags=81%, list=70%, signal=267%
GOBP_CELLULAR_RESPONSE_TO_OXYGEN_RADICAL	20	0.109026	0.583897	0.944215	0.988572	1	12743	tags=100%, list=89%, signal=917%
GOBP_PRODUCTION_OF_MOLECULAR_MEDIATOR_OF_IMMUNE_RESPONSE	144	0.0414415	0.579255	0.96875	0.990883	1	8847	tags=66%, list=62%, signal=171%
GOBP_REGULATION_OF_PROTEIN_SERINE_THREONINE_KINASE_ACTIVITY	322	0.0281976	0.577557	0.950476	0.99126	1	1559	tags=14%, list=11%, signal=15%
GOBP_PROTEIN_KINASE_C_SIGNALING	24	0.0982437	0.5773	0.946535	0.990752	1	9918	tags=79%, list=69%, signal=258%
GOBP_REGULATION_OF_IMMUNOGLOBULIN_PRODUCTION	52	0.0674271	0.57632	0.955285	0.990677	1	10039	tags=77%, list=70%, signal=257%
GOBP_NEGATIVE_REGULATION_OF_PROTEIN_MODIFICATION_PROCESS	445	0.0241779	0.574447	0.963563	0.991125	1	12326	tags=89%, list=86%, signal=621%
GOBP_NEGATIVE_REGULATION_OF_CARTILAGE_DEVELOPMENT	23	0.102639	0.573854	0.958904	0.99082	1	2886	tags=30%, list=20%, signal=38%
GOBP_DENDRITIC_SPINE_DEVELOPMENT	86	0.0532962	0.573251	0.960152	0.990524	1	9884	tags=74%, list=69%, signal=239%
GOBP_REGULATION_OF_SODIUM_ION_TRANSPORT	79	0.0550876	0.573237	0.957031	0.989861	1	2474	tags=23%, list=17%, signal=27%
GOBP_AMINOGLYCAN_CATABOLIC_PROCESS	22	0.101389	0.572428	0.949119	0.989666	1	8952	tags=73%, list=63%, signal=194%
GOBP_RESPONSE_TO_NITRIC_OXIDE	18	0.111146	0.571091	0.948875	0.989811	1	11918	tags=94%, list=83%, signal=566%
GOBP_POSTSYNAPTIC_SIGNAL_TRANSDUCTION	34	0.0831331	0.570922	0.961066	0.989243	1	9749	tags=76%, list=68%, signal=240%
GOBP_REGULATION_OF_CHROMATIN_BINDING	21	0.102451	0.56721	0.96	0.990687	1	12837	tags=100%, list=90%, signal=975%
GOBP_POSITIVE_REGULATION_OF_VASCULAR_ENDOTHELIAL_GROWTH_FACTOR_PRODUCTION	21	0.106373	0.564796	0.947475	0.991376	1	9376	tags=76%, list=66%, signal=221%
GOBP_NEGATIVE_REGULATION_OF_NEURON_APOPTOTIC_PROCESS	125	0.0433843	0.562719	0.962963	0.991816	1	2473	tags=22%, list=17%, signal=26%
GOBP_POSITIVE_REGULATION_OF_HISTONE_MODIFICATION	91	0.0508093	0.561368	0.960825	0.991861	1	7449	tags=57%, list=52%, signal=119%
GOBP_SMOOTH_MUSCLE_CELL_PROLIFERATION	123	0.0440858	0.560796	0.955253	0.99152	1	12396	tags=91%, list=87%, signal=678%
GOBP_KERATAN_SULFATE_METABOLIC_PROCESS	17	0.111935	0.560793	0.954545	0.990855	1	5130	tags=47%, list=36%, signal=73%
GOBP_POSITIVE_REGULATION_OF_TRANSCRIPTION_BY_RNA_POLYMERASE_III	18	0.111286	0.559679	0.97166	0.990769	1	793	tags=17%, list=6%, signal=18%
GOBP_RESPONSE_TO_STEROID_HORMONE	268	0.0290453	0.558806	0.974409	0.990551	1	3807	tags=29%, list=27%, signal=39%
GOBP_VITAMIN_METABOLIC_PROCESS	82	0.0523192	0.558424	0.957317	0.990077	1	8324	tags=63%, list=58%, signal=151%
GOBP_REGULATION_OF_CELLULAR_PH	64	0.0592525	0.557418	0.973577	0.989925	1	8317	tags=64%, list=58%, signal=152%
GOBP_PROTEIN_PEPTIDYL_PROLYL_ISOMERIZATION	32	0.0815995	0.551769	0.97556	0.992086	1	1963	tags=22%, list=14%, signal=25%
GOBP_ER_NUCLEUS_SIGNALING_PATHWAY	44	0.0696851	0.549204	0.967677	0.992592	1	6156	tags=50%, list=43%, signal=88%
GOBP_LIMBIC_SYSTEM_DEVELOPMENT	94	0.0496496	0.54917	0.973684	0.991946	1	10704	tags=80%, list=75%, signal=315%
GOBP_POSITIVE_REGULATION_OF_OXIDOREDUCTASE_ACTIVITY	47	0.0676525	0.54763	0.971888	0.991981	1	2686	tags=26%, list=19%, signal=31%
GOBP_LONG_CHAIN_FATTY_ACYL_COA_METABOLIC_PROCESS	22	0.0930451	0.539806	0.979424	0.994689	1	7121	tags=59%, list=50%, signal=118%
GOBP_SECRETORY_GRANULE_ORGANIZATION	29	0.0832351	0.539802	0.975855	0.994026	1	5715	tags=48%, list=40%, signal=80%
GOBP_POSITIVE_REGULATION_OF_SMOOTH_MUSCLE_CONTRACTION	23	0.0931168	0.536442	0.974409	0.994748	1	8618	tags=70%, list=60%, signal=175%
GOBP_INTRACELLULAR_ESTROGEN_RECEPTOR_SIGNALING_PATHWAY	47	0.0666256	0.533562	0.980392	0.995224	1	9699	tags=74%, list=68%, signal=231%
GOBP_REGULATION_OF_CHROMATIN_ASSEMBLY_OR_DISASSEMBLY	31	0.0807898	0.531658	0.982626	0.995267	1	4382	tags=39%, list=31%, signal=56%
GOBP_POSITIVE_REGULATION_OF_COAGULATION	16	0.106541	0.519404	0.985743	0.998898	1	8309	tags=69%, list=58%, signal=164%
GOBP_GANGLIOSIDE_METABOLIC_PROCESS	26	0.088347	0.518571	0.975877	0.998499	1	938	tags=15%, list=7%, signal=16%
GOBP_MEMBRANE_REPOLARIZATION_DURING_CARDIAC_MUSCLE_CELL_ACTION_POTENTIAL	18	0.100714	0.517817	0.985386	0.998064	1	2533	tags=28%, list=18%, signal=34%
GOBP_REGULATION_OF_B_CELL_ACTIVATION	101	0.0436515	0.516359	0.992172	0.997883	1	2919	tags=25%, list=20%, signal=31%
GOBP_NEGATIVE_REGULATION_OF_PHOSPHATASE_ACTIVITY	29	0.0790286	0.511308	0.984032	0.998691	1	9227	tags=72%, list=65%, signal=204%
GOBP_FILOPODIUM_ASSEMBLY	63	0.0545723	0.503876	0.984095	1	1	7394	tags=57%, list=52%, signal=118%
GOBP_CENTROSOME_DUPLICATION	67	0.0513307	0.503638	0.985859	0.999435	1	4818	tags=39%, list=34%, signal=58%
GOBP_POSITIVE_REGULATION_OF_G_PROTEIN_COUPLED_RECEPTOR_SIGNALING_PATHWAY	17	0.103402	0.501668	0.991837	0.999257	1	12823	tags=100%, list=90%, signal=966%
GOBP_NEGATIVE_REGULATION_OF_RESPONSE_TO_CYTOKINE_STIMULUS	52	0.0596385	0.500869	0.989796	0.998795	1	10425	tags=79%, list=73%, signal=290%
GOBP_POSITIVE_REGULATION_OF_BLOOD_VESSEL_ENDOTHELIAL_CELL_MIGRATION	50	0.0591902	0.4956	0.994118	0.99937	1	6592	tags=52%, list=46%, signal=96%
GOBP_POSITIVE_REGULATION_OF_CELLULAR_EXTRAVASATION	16	0.101488	0.491654	0.997992	0.99953	1	9275	tags=75%, list=65%, signal=213%
GOBP_CELLULAR_RESPONSE_TO_INTERFERON_GAMMA	77	0.0470651	0.489679	0.99359	0.999289	1	9916	tags=74%, list=69%, signal=240%
GOBP_CELLULAR_RESPONSE_TO_STEROID_HORMONE_STIMULUS	174	0.033056	0.489445	0.983871	0.998674	1	1258	tags=12%, list=9%, signal=13%
GOBP_REGULATION_OF_PROTEIN_DEPHOSPHORYLATION	76	0.0487041	0.488037	0.995927	0.998318	1	5704	tags=45%, list=40%, signal=74%
GOBP_REGULATION_OF_TRANSCRIPTION_INVOLVED_IN_G1_S_TRANSITION_OF_MITOTIC_CELL_CYCLE	18	0.0953931	0.484511	0.992481	0.998363	1	2609	tags=28%, list=18%, signal=34%
GOBP_PROTEIN_POLYMERIZATION	246	0.02706	0.482388	0.989837	0.998095	1	8862	tags=65%, list=62%, signal=167%
GOBP_CELLULAR_RESPONSE_TO_GONADOTROPIN_STIMULUS	15	0.102632	0.48013	0.997963	0.997822	1	10927	tags=87%, list=76%, signal=367%
GOBP_NEGATIVE_REGULATION_OF_MICROTUBULE_POLYMERIZATION_OR_DEPOLYMERIZATION	39	0.0634769	0.469942	0.990158	0.998731	1	8261	tags=64%, list=58%, signal=151%
GOBP_PARAXIAL_MESODERM_DEVELOPMENT	15	0.100014	0.469934	0.998058	0.998076	1	5244	tags=47%, list=37%, signal=74%
GOBP_REGULATION_OF_INSULIN_RECEPTOR_SIGNALING_PATHWAY	53	0.053599	0.45688	1	0.99903	1	12457	tags=92%, list=87%, signal=714%
GOBP_SEX_DETERMINATION	16	0.0932797	0.454588	0.996205	0.998608	1	5817	tags=50%, list=41%, signal=84%
GOBP_REGULATION_OF_MRNA_POLYADENYLATION	19	0.0861334	0.452552	1	0.998147	1	5543	tags=47%, list=39%, signal=77%
GOBP_AMINE_CATABOLIC_PROCESS	22	0.0797643	0.445638	0.997895	0.99813	1	12511	tags=95%, list=87%, signal=761%
GOBP_NEGATIVE_REGULATION_OF_TRANSMEMBRANE_RECEPTOR_PROTEIN_SERINE_THREONINE_KINASE_SIGNALING_PATHWAY	109	0.0338484	0.398391	1	0.999543	1	12114	tags=88%, list=85%, signal=572%

## Sheet: C5BP_DOWN
NAME	SIZE	ES	NES	NOM p-val	FDR q-val	FWER p-val	RANK AT MAX	LEADING EDGE
GOBP_LIPID_CATABOLIC_PROCESS	239	-0.186275	-3.35379	0	0	0	4203	tags=48%, list=29%, signal=66%
GOBP_MONOCARBOXYLIC_ACID_CATABOLIC_PROCESS	104	-0.239239	-2.83951	0	0.00947979	0.016	3480	tags=48%, list=24%, signal=63%
GOBP_POSITIVE_REGULATION_OF_EXTRACELLULAR_MATRIX_ORGANIZATION	25	-0.467683	-2.81185	0	0.00827659	0.021	2477	tags=64%, list=17%, signal=77%
GOBP_CELLULAR_LIPID_CATABOLIC_PROCESS	174	-0.180613	-2.76348	0	0.00889449	0.03	2874	tags=38%, list=20%, signal=47%
GOBP_EXTERNAL_ENCAPSULATING_STRUCTURE_ORGANIZATION	258	-0.145058	-2.67696	0	0.0175642	0.073	4283	tags=44%, list=30%, signal=62%
GOBP_HOMOPHILIC_CELL_ADHESION_VIA_PLASMA_MEMBRANE_ADHESION_MOLECULES	148	-0.180811	-2.62962	0	0.0209779	0.102	4979	tags=53%, list=35%, signal=80%
GOBP_POSITIVE_REGULATION_OF_GLIAL_CELL_DIFFERENTIATION	40	-0.338134	-2.55499	0	0.0361947	0.19	4117	tags=63%, list=29%, signal=88%
GOBP_FATTY_ACID_CATABOLIC_PROCESS	91	-0.230726	-2.54687	0	0.0340645	0.203	3480	tags=47%, list=24%, signal=62%
GOBP_REGULATION_OF_EXTRACELLULAR_MATRIX_ORGANIZATION	43	-0.316188	-2.51449	0	0.0389929	0.253	2477	tags=49%, list=17%, signal=59%
GOBP_CELL_SUBSTRATE_ADHESION	313	-0.117457	-2.45482	0	0.0544773	0.37	8090	tags=68%, list=57%, signal=153%
GOBP_MONOCARBOXYLIC_ACID_METABOLIC_PROCESS	439	-0.100907	-2.43906	0	0.0556872	0.403	4694	tags=43%, list=33%, signal=61%
GOBP_IRON_ION_TRANSPORT	48	-0.299292	-2.39233	0	0.0739285	0.528	6163	tags=73%, list=43%, signal=128%
GOBP_REGULATION_OF_GLIAL_CELL_DIFFERENTIATION	68	-0.242754	-2.38756	0	0.0701667	0.539	4117	tags=53%, list=29%, signal=74%
GOBP_REGULATION_OF_SMALL_GTPASE_MEDIATED_SIGNAL_TRANSDUCTION	274	-0.122575	-2.34044	0	0.0918773	0.661	8094	tags=69%, list=57%, signal=155%
GOBP_EPIBOLY	32	-0.340434	-2.29648	0	0.116659	0.773	6316	tags=78%, list=44%, signal=140%
GOBP_REGULATION_OF_CHOLESTEROL_EFFLUX	30	-0.3454	-2.26851	0.00212314	0.131431	0.837	7466	tags=87%, list=52%, signal=181%
GOBP_ORGANIC_ACID_CATABOLIC_PROCESS	197	-0.137112	-2.26821	0	0.1237	0.837	7214	tags=64%, list=50%, signal=127%
GOBP_FATTY_ACID_METABOLIC_PROCESS	291	-0.113718	-2.26218	0.0018797	0.120783	0.848	4600	tags=43%, list=32%, signal=63%
GOBP_SMALL_MOLECULE_CATABOLIC_PROCESS	298	-0.112986	-2.249	0	0.125944	0.887	7249	tags=62%, list=51%, signal=123%
GOBP_CELL_JUNCTION_ASSEMBLY	365	-0.101091	-2.24364	0.00199203	0.123209	0.892	6350	tags=54%, list=44%, signal=95%
GOBP_NEGATIVE_REGULATION_OF_STRIATED_MUSCLE_CELL_APOPTOTIC_PROCESS	16	-0.466683	-2.23923	0	0.12103	0.899	4954	tags=81%, list=35%, signal=124%
GOBP_FATTY_ACID_BETA_OXIDATION	70	-0.225473	-2.23501	0.0021322	0.118931	0.904	2717	tags=41%, list=19%, signal=51%
GOBP_INORGANIC_ION_IMPORT_ACROSS_PLASMA_MEMBRANE	80	-0.20773	-2.21734	0	0.128489	0.931	5985	tags=63%, list=42%, signal=107%
GOBP_WOUND_HEALING_SPREADING_OF_EPIDERMAL_CELLS	16	-0.447966	-2.2052	0.0020284	0.133121	0.948	7009	tags=94%, list=49%, signal=184%
GOBP_NEURONAL_ACTION_POTENTIAL	29	-0.341373	-2.19794	0.00198413	0.133537	0.953	2526	tags=52%, list=18%, signal=63%
GOBP_CERAMIDE_CATABOLIC_PROCESS	16	-0.453662	-2.19527	0	0.130767	0.958	5140	tags=81%, list=36%, signal=127%
GOBP_ADAPTIVE_THERMOGENESIS	135	-0.162106	-2.19326	0.00208333	0.127554	0.958	6603	tags=62%, list=46%, signal=115%
GOBP_CEREBELLAR_CORTEX_FORMATION	22	-0.387616	-2.19189	0	0.124135	0.959	5517	tags=77%, list=39%, signal=126%
GOBP_HEART_DEVELOPMENT	498	-0.0841419	-2.19062	0	0.12096	0.959	4985	tags=43%, list=35%, signal=64%
GOBP_NEGATIVE_REGULATION_OF_SMALL_MOLECULE_METABOLIC_PROCESS	77	-0.213071	-2.16851	0.00204082	0.134621	0.977	7371	tags=73%, list=52%, signal=149%
GOBP_TRANSMISSION_OF_NERVE_IMPULSE	59	-0.235745	-2.16129	0	0.136043	0.977	4400	tags=54%, list=31%, signal=78%
GOBP_METENCEPHALON_DEVELOPMENT	94	-0.188813	-2.15446	0	0.137921	0.98	5534	tags=57%, list=39%, signal=93%
GOBP_RESPONSE_TO_WOUNDING	444	-0.089463	-2.15134	0.00203252	0.136699	0.984	6556	tags=55%, list=46%, signal=98%
GOBP_MUSCLE_CELL_DIFFERENTIATION	299	-0.107856	-2.14931	0.00194553	0.134428	0.984	8248	tags=68%, list=58%, signal=158%
GOBP_OLIGODENDROCYTE_DIFFERENTIATION	91	-0.18926	-2.14167	0.00211416	0.136485	0.984	4855	tags=53%, list=34%, signal=79%
GOBP_NEGATIVE_REGULATION_OF_RESPONSE_TO_WOUNDING	62	-0.232887	-2.13772	0.00201207	0.136488	0.987	7526	tags=76%, list=53%, signal=159%
GOBP_CELL_CELL_ADHESION_VIA_PLASMA_MEMBRANE_ADHESION_MOLECULES	225	-0.124393	-2.13725	0.00571429	0.133057	0.987	5623	tags=52%, list=39%, signal=84%
GOBP_MUSCLE_CELL_DEVELOPMENT	140	-0.15769	-2.13502	0.00203252	0.131242	0.987	8698	tags=76%, list=61%, signal=193%
GOBP_NEGATIVE_REGULATION_OF_WOUND_HEALING	47	-0.263393	-2.13117	0	0.130983	0.987	6592	tags=72%, list=46%, signal=134%
GOBP_CELL_CELL_JUNCTION_MAINTENANCE	16	-0.437955	-2.12443	0.00407332	0.133647	0.988	7152	tags=94%, list=50%, signal=187%
GOBP_LIPID_OXIDATION	98	-0.178654	-2.11363	0.00198807	0.139897	0.99	2717	tags=37%, list=19%, signal=45%
GOBP_MORPHOGENESIS_OF_AN_EPITHELIAL_SHEET	50	-0.247606	-2.10673	0.00195312	0.142728	0.993	5625	tags=64%, list=39%, signal=105%
GOBP_PULMONARY_VALVE_DEVELOPMENT	20	-0.385117	-2.10304	0	0.142504	0.993	6657	tags=85%, list=47%, signal=159%
GOBP_CELL_CELL_JUNCTION_ORGANIZATION	168	-0.135401	-2.08965	0.00387597	0.152005	0.996	6685	tags=60%, list=47%, signal=112%
GOBP_POSITIVE_REGULATION_OF_OSTEOBLAST_DIFFERENTIATION	62	-0.22198	-2.06134	0	0.17756	0.999	6528	tags=68%, list=46%, signal=124%
GOBP_MUSCLE_CONTRACTION	272	-0.109315	-2.05661	0.01	0.179074	0.999	6354	tags=55%, list=44%, signal=97%
GOBP_ANTIGEN_PROCESSING_AND_PRESENTATION_OF_EXOGENOUS_ANTIGEN	30	-0.312984	-2.05365	0.00384615	0.178201	0.999	4115	tags=60%, list=29%, signal=84%
GOBP_ANTIGEN_PROCESSING_AND_PRESENTATION_OF_EXOGENOUS_PEPTIDE_ANTIGEN	25	-0.352945	-2.04365	0.00824742	0.185515	0.999	4115	tags=64%, list=29%, signal=90%
GOBP_SODIUM_ION_HOMEOSTASIS	36	-0.285734	-2.04114	0.00625	0.184696	0.999	5459	tags=67%, list=38%, signal=108%
GOBP_IMPORT_ACROSS_PLASMA_MEMBRANE	138	-0.148215	-2.04075	0.00424628	0.181406	0.999	5985	tags=57%, list=42%, signal=96%
GOBP_MORPHOGENESIS_OF_AN_EPITHELIUM	429	-0.0872089	-2.0407	0.00194175	0.177919	0.999	4925	tags=43%, list=34%, signal=63%
GOBP_POSITIVE_REGULATION_OF_STEROL_TRANSPORT	27	-0.328406	-2.0397	0.00190476	0.17555	0.999	5377	tags=70%, list=38%, signal=113%
GOBP_GLIAL_CELL_DIFFERENTIATION	199	-0.126837	-2.03723	0.00391389	0.17526	0.999	4752	tags=46%, list=33%, signal=68%
GOBP_CELL_MATRIX_ADHESION	199	-0.124551	-2.03127	0.00201613	0.178646	1	8090	tags=69%, list=57%, signal=156%
GOBP_MEMBRANE_LIPID_CATABOLIC_PROCESS	28	-0.317523	-2.02681	0.00389864	0.179717	1	5684	tags=71%, list=40%, signal=118%
GOBP_SENSORY_PERCEPTION_OF_CHEMICAL_STIMULUS	51	-0.242324	-2.02455	0.00195312	0.178778	1	4119	tags=53%, list=29%, signal=74%
GOBP_MUSCLE_SYSTEM_PROCESS	340	-0.0962899	-2.02278	0.00968992	0.17753	1	6354	tags=54%, list=44%, signal=95%
GOBP_RESPONSE_TO_PH	31	-0.301969	-2.01872	0.00606061	0.178363	1	5841	tags=71%, list=41%, signal=120%
GOBP_IRON_ION_TRANSMEMBRANE_TRANSPORT	19	-0.381618	-2.01617	0.00413223	0.178158	1	5841	tags=79%, list=41%, signal=133%
GOBP_TISSUE_REGENERATION	53	-0.238459	-2.01457	0.00211864	0.176757	1	5238	tags=60%, list=37%, signal=95%
GOBP_NUCLEOTIDE_TRANSMEMBRANE_TRANSPORT	16	-0.410781	-2.00805	0.00391389	0.181243	1	8434	tags=100%, list=59%, signal=243%
GOBP_HISTONE_H3_DEACETYLATION	17	-0.399353	-2.00718	0.00420168	0.17922	1	2709	tags=59%, list=19%, signal=72%
GOBP_LIPID_LOCALIZATION	332	-0.0963019	-2.00643	0.00206186	0.17702	1	4514	tags=41%, list=32%, signal=58%
GOBP_INOSITOL_LIPID_MEDIATED_SIGNALING	144	-0.143604	-2.00234	0.00199601	0.178953	1	7502	tags=67%, list=52%, signal=139%
GOBP_WOUND_HEALING	334	-0.0952397	-1.99886	0.00187617	0.179635	1	6592	tags=55%, list=46%, signal=100%
GOBP_HINDBRAIN_DEVELOPMENT	129	-0.151412	-1.99511	0.00621118	0.180671	1	5948	tags=57%, list=42%, signal=96%
GOBP_CALCIUM_ION_REGULATED_EXOCYTOSIS	57	-0.226969	-1.98767	0.00974659	0.18594	1	8811	tags=84%, list=62%, signal=218%
GOBP_POTASSIUM_ION_TRANSPORT	199	-0.11891	-1.98566	0.00407332	0.18525	1	4217	tags=41%, list=29%, signal=58%
GOBP_REGULATION_OF_BIOLOGICAL_PROCESS_INVOLVED_IN_SYMBIOTIC_INTERACTION	32	-0.295251	-1.98449	0.00190114	0.184062	1	5620	tags=69%, list=39%, signal=113%
GOBP_POSITIVE_REGULATION_OF_EXCITATORY_POSTSYNAPTIC_POTENTIAL	24	-0.336783	-1.98314	0.00934579	0.18315	1	8302	tags=92%, list=58%, signal=218%
GOBP_REGULATION_OF_MEMBRANE_POTENTIAL	363	-0.0909144	-1.98236	0.00402414	0.181191	1	6298	tags=53%, list=44%, signal=92%
GOBP_COPPER_ION_TRANSPORT	16	-0.400516	-1.982	0.00761905	0.179102	1	6793	tags=88%, list=48%, signal=166%
GOBP_LONG_CHAIN_FATTY_ACID_METABOLIC_PROCESS	77	-0.189015	-1.97588	0.00998004	0.182992	1	3070	tags=40%, list=21%, signal=51%
GOBP_POSITIVE_REGULATION_OF_GLIOGENESIS	55	-0.222133	-1.97511	0.00782779	0.181359	1	4117	tags=51%, list=29%, signal=71%
GOBP_PULMONARY_VALVE_MORPHOGENESIS	16	-0.410037	-1.9741	0.00641026	0.179938	1	6657	tags=88%, list=47%, signal=164%
GOBP_REGULATION_OF_GLIOGENESIS	83	-0.18313	-1.97153	0.0059761	0.180467	1	4117	tags=47%, list=29%, signal=66%
GOBP_REGULATION_OF_STEROL_TRANSPORT	44	-0.254658	-1.97132	0.00618557	0.178265	1	5796	tags=66%, list=41%, signal=110%
GOBP_REGULATION_OF_OLIGODENDROCYTE_DIFFERENTIATION	40	-0.256365	-1.97127	0.00612245	0.176025	1	3853	tags=52%, list=27%, signal=72%
GOBP_CELL_CELL_JUNCTION_ASSEMBLY	117	-0.157843	-1.96744	0.00392927	0.178095	1	6685	tags=62%, list=47%, signal=116%
GOBP_POSITIVE_REGULATION_OF_CHOLESTEROL_EFFLUX	21	-0.368627	-1.96708	0	0.176166	1	4952	tags=71%, list=35%, signal=109%
GOBP_SODIUM_ION_IMPORT_ACROSS_PLASMA_MEMBRANE	15	-0.421238	-1.96441	0.00826446	0.176896	1	5424	tags=80%, list=38%, signal=129%
GOBP_VASCULAR_TRANSPORT	78	-0.186945	-1.96098	0.00421941	0.178635	1	5776	tags=59%, list=40%, signal=98%
GOBP_ENSHEATHMENT_OF_NEURONS	133	-0.144711	-1.9588	0.00984252	0.178686	1	7198	tags=65%, list=50%, signal=129%
GOBP_REGULATION_OF_CALCIUM_ION_DEPENDENT_EXOCYTOSIS	37	-0.275437	-1.95765	0.00380228	0.177539	1	5735	tags=68%, list=40%, signal=113%
GOBP_APOPTOTIC_PROCESS_INVOLVED_IN_MORPHOGENESIS	21	-0.347269	-1.95576	0.0056926	0.17735	1	8662	tags=95%, list=61%, signal=241%
GOBP_ANTIGEN_PROCESSING_AND_PRESENTATION_OF_PEPTIDE_ANTIGEN	45	-0.242508	-1.95251	0.00793651	0.178866	1	4171	tags=53%, list=29%, signal=75%
GOBP_BASEMENT_MEMBRANE_ORGANIZATION	29	-0.299371	-1.94989	0.00809717	0.179502	1	5098	tags=66%, list=36%, signal=102%
GOBP_ACROSOME_REACTION	23	-0.345978	-1.94262	0.00195312	0.185207	1	6875	tags=83%, list=48%, signal=159%
GOBP_POSITIVE_REGULATION_OF_COLD_INDUCED_THERMOGENESIS	80	-0.185084	-1.93393	0.00396825	0.192828	1	5592	tags=58%, list=39%, signal=94%
GOBP_REGULATION_OF_RECEPTOR_SIGNALING_PATHWAY_VIA_STAT	62	-0.208473	-1.92234	0.00957854	0.204171	1	6259	tags=65%, list=44%, signal=114%
GOBP_CEREBELLAR_CORTEX_MORPHOGENESIS	31	-0.291154	-1.92155	0.0164271	0.20287	1	5534	tags=68%, list=39%, signal=110%
GOBP_POSITIVE_REGULATION_OF_LIPID_METABOLIC_PROCESS	115	-0.150548	-1.91786	0.00385356	0.205129	1	5078	tags=50%, list=36%, signal=78%
GOBP_REGULATION_OF_VASCULATURE_DEVELOPMENT	235	-0.108326	-1.91662	0.012685	0.204372	1	8275	tags=69%, list=58%, signal=160%
GOBP_MITOTIC_RECOMBINATION	25	-0.32095	-1.91472	0.0040568	0.204166	1	8004	tags=88%, list=56%, signal=200%
GOBP_NEGATIVE_REGULATION_OF_MUSCLE_CELL_APOPTOTIC_PROCESS	28	-0.301759	-1.91271	0.00195695	0.20428	1	5909	tags=71%, list=41%, signal=121%
GOBP_CHOLESTEROL_EFFLUX	37	-0.266744	-1.91158	0.00596422	0.203366	1	5859	tags=68%, list=41%, signal=114%
GOBP_EMBRYONIC_APPENDAGE_MORPHOGENESIS	94	-0.167981	-1.90871	0.00584795	0.204631	1	9177	tags=81%, list=64%, signal=224%
GOBP_RETINA_LAYER_FORMATION	20	-0.349674	-1.90443	0.0077821	0.207375	1	5018	tags=70%, list=35%, signal=108%
GOBP_MORPHOGENESIS_OF_A_POLARIZED_EPITHELIUM	91	-0.173274	-1.90318	0.010142	0.206557	1	4925	tags=52%, list=34%, signal=78%
GOBP_ESTABLISHMENT_OF_PLANAR_POLARITY_OF_EMBRYONIC_EPITHELIUM	15	-0.39909	-1.89746	0.00965251	0.211079	1	4787	tags=73%, list=33%, signal=110%
GOBP_CARBOXYLIC_ACID_TRANSPORT	199	-0.118441	-1.89738	0.0118343	0.209107	1	6667	tags=58%, list=47%, signal=108%
GOBP_ORGANOPHOSPHATE_ESTER_TRANSPORT	111	-0.155652	-1.896	0.00590551	0.208509	1	3590	tags=41%, list=25%, signal=54%
GOBP_SMALL_GTPASE_MEDIATED_SIGNAL_TRANSDUCTION	461	-0.0770567	-1.89596	0.00988142	0.206531	1	8179	tags=65%, list=57%, signal=146%
GOBP_C4_DICARBOXYLATE_TRANSPORT	24	-0.327572	-1.89524	0.00392927	0.205242	1	6050	tags=75%, list=42%, signal=130%
GOBP_ANTIGEN_PROCESSING_AND_PRESENTATION_OF_PEPTIDE_ANTIGEN_VIA_MHC_CLASS_I	23	-0.323112	-1.88772	0.00770713	0.212157	1	2849	tags=52%, list=20%, signal=65%
GOBP_STRIATED_MUSCLE_CELL_DEVELOPMENT	48	-0.224685	-1.88704	0.00604839	0.211083	1	9014	tags=85%, list=63%, signal=230%
GOBP_POST_EMBRYONIC_DEVELOPMENT	78	-0.181718	-1.88298	0.013834	0.213849	1	5667	tags=58%, list=40%, signal=95%
GOBP_NUCLEOTIDE_TRANSPORT	29	-0.291642	-1.88231	0.010101	0.212606	1	7674	tags=83%, list=54%, signal=178%
GOBP_CARDIAC_SEPTUM_DEVELOPMENT	92	-0.166081	-1.88185	0.00394477	0.211214	1	6657	tags=63%, list=47%, signal=117%
GOBP_HINDBRAIN_MORPHOGENESIS	39	-0.254825	-1.8779	0.0114943	0.213713	1	5534	tags=64%, list=39%, signal=104%
GOBP_MYOBLAST_FUSION	30	-0.288193	-1.87375	0.00785855	0.216513	1	7329	tags=80%, list=51%, signal=164%
GOBP_APPENDAGE_DEVELOPMENT	141	-0.136528	-1.87122	0.0140562	0.217357	1	9326	tags=79%, list=65%, signal=224%
GOBP_ESTABLISHMENT_OF_SPINDLE_ORIENTATION	33	-0.27425	-1.87023	0.00618557	0.216653	1	5622	tags=67%, list=39%, signal=110%
GOBP_TOLL_LIKE_RECEPTOR_9_SIGNALING_PATHWAY	16	-0.389915	-1.86992	0.0165631	0.21518	1	4263	tags=69%, list=30%, signal=98%
GOBP_CEREBELLAR_PURKINJE_CELL_LAYER_MORPHOGENESIS	15	-0.413538	-1.86962	0.00604839	0.213815	1	5534	tags=80%, list=39%, signal=130%
GOBP_SPINAL_CORD_DEVELOPMENT	76	-0.182392	-1.86614	0.00621118	0.216059	1	5686	tags=58%, list=40%, signal=96%
GOBP_MESENCHYMAL_CELL_DIFFERENTIATION	208	-0.110343	-1.866	0.0140281	0.214384	1	2915	tags=31%, list=20%, signal=39%
GOBP_MULTICELLULAR_ORGANISMAL_MOVEMENT	43	-0.240288	-1.86411	0.0147368	0.215062	1	6885	tags=72%, list=48%, signal=139%
GOBP_POSITIVE_REGULATION_OF_PEPTIDE_SECRETION	65	-0.196145	-1.85931	0.0124224	0.21888	1	1829	tags=32%, list=13%, signal=37%
GOBP_MYOTUBE_DIFFERENTIATION	93	-0.166088	-1.85863	0.00792079	0.217898	1	7329	tags=68%, list=51%, signal=138%
GOBP_REGULATION_OF_LIPID_TRANSPORT	101	-0.15988	-1.85798	0.00982318	0.216936	1	4952	tags=50%, list=35%, signal=77%
GOBP_POSITIVE_REGULATION_OF_OLIGODENDROCYTE_DIFFERENTIATION	22	-0.327585	-1.8548	0.0214844	0.219089	1	3774	tags=59%, list=26%, signal=80%
GOBP_CELL_JUNCTION_MAINTENANCE	37	-0.255603	-1.85471	0.0138067	0.217366	1	8337	tags=84%, list=58%, signal=200%
GOBP_GLIOGENESIS	257	-0.100055	-1.85444	0.0193798	0.215939	1	7054	tags=59%, list=49%, signal=115%
GOBP_OLEFINIC_COMPOUND_METABOLIC_PROCESS	96	-0.163316	-1.85353	0.0154739	0.215132	1	2895	tags=36%, list=20%, signal=45%
GOBP_NEGATIVE_REGULATION_OF_LIPID_METABOLIC_PROCESS	77	-0.17629	-1.8503	0.0168067	0.217418	1	7337	tags=69%, list=51%, signal=141%
GOBP_RESPONSE_TO_MECHANICAL_STIMULUS	167	-0.123682	-1.85004	0.0105042	0.215967	1	5960	tags=54%, list=42%, signal=91%
GOBP_REGULATION_OF_SYSTEM_PROCESS	445	-0.0776515	-1.84715	0.0139721	0.217785	1	6413	tags=52%, list=45%, signal=92%
GOBP_LINOLEIC_ACID_METABOLIC_PROCESS	15	-0.398474	-1.83906	0.00626305	0.226227	1	2889	tags=60%, list=20%, signal=75%
GOBP_POSITIVE_REGULATION_OF_LIPID_TRANSPORT	63	-0.194339	-1.83874	0.0167715	0.224861	1	4952	tags=54%, list=35%, signal=82%
GOBP_REGULATION_OF_PLATELET_AGGREGATION	20	-0.333496	-1.83831	0.0165289	0.22379	1	4534	tags=65%, list=32%, signal=95%
GOBP_ORGANIC_ANION_TRANSPORT	254	-0.102631	-1.83829	0.00974659	0.222104	1	6667	tags=57%, list=47%, signal=104%
GOBP_PLACENTA_BLOOD_VESSEL_DEVELOPMENT	28	-0.293807	-1.83375	0.00785855	0.226169	1	2958	tags=50%, list=21%, signal=63%
GOBP_BRANCHING_INVOLVED_IN_SALIVARY_GLAND_MORPHOGENESIS	19	-0.340558	-1.83101	0.00943396	0.227988	1	2664	tags=53%, list=19%, signal=65%
GOBP_NEURAL_TUBE_PATTERNING	29	-0.283847	-1.82979	0.0106383	0.227637	1	3347	tags=52%, list=23%, signal=67%
GOBP_POTASSIUM_ION_IMPORT_ACROSS_PLASMA_MEMBRANE	41	-0.236071	-1.82435	0.0138889	0.232754	1	8494	tags=83%, list=59%, signal=204%
GOBP_POSITIVE_REGULATION_OF_CATION_CHANNEL_ACTIVITY	61	-0.193497	-1.82256	0.0140845	0.233216	1	3810	tags=46%, list=27%, signal=62%
GOBP_CELLULAR_RESPONSE_TO_CADMIUM_ION	23	-0.316793	-1.81967	0.0192678	0.235084	1	3561	tags=57%, list=25%, signal=75%
GOBP_REGULATION_OF_MEMBRANE_LIPID_DISTRIBUTION	52	-0.208966	-1.81906	0.0142276	0.234205	1	4999	tags=56%, list=35%, signal=85%
GOBP_INNER_EAR_RECEPTOR_CELL_STEREOCILIUM_ORGANIZATION	26	-0.304567	-1.81712	0.014	0.234851	1	5554	tags=69%, list=39%, signal=113%
GOBP_DIENCEPHALON_DEVELOPMENT	54	-0.206312	-1.81657	0.00784314	0.233995	1	6066	tags=63%, list=42%, signal=109%
GOBP_PHOSPHATIDYLINOSITOL_3_KINASE_SIGNALING	112	-0.14628	-1.81372	0.0178218	0.236068	1	7502	tags=67%, list=52%, signal=140%
GOBP_REGULATION_OF_LIPID_STORAGE	41	-0.241552	-1.81068	0.0264151	0.238343	1	6323	tags=68%, list=44%, signal=122%
GOBP_REGULATION_OF_RESPONSE_TO_WOUNDING	118	-0.144497	-1.8085	0.010352	0.239617	1	7526	tags=67%, list=53%, signal=140%
GOBP_TRANSITION_METAL_ION_TRANSPORT	88	-0.162431	-1.80825	0.00847458	0.238285	1	6793	tags=64%, list=48%, signal=120%
GOBP_POST_ANAL_TAIL_MORPHOGENESIS	15	-0.39335	-1.79888	0.01417	0.249444	1	4869	tags=73%, list=34%, signal=111%
GOBP_VASCULAR_PROCESS_IN_CIRCULATORY_SYSTEM	218	-0.103494	-1.79534	0.00994036	0.252081	1	6350	tags=55%, list=44%, signal=97%
GOBP_VENTRAL_SPINAL_CORD_DEVELOPMENT	32	-0.265052	-1.79452	0.0214844	0.251533	1	5604	tags=66%, list=39%, signal=108%
GOBP_SOMITE_DEVELOPMENT	66	-0.18687	-1.79282	0.0171429	0.252312	1	3408	tags=42%, list=24%, signal=55%
GOBP_NEGATIVE_REGULATION_OF_EPITHELIAL_CELL_APOPTOTIC_PROCESS	35	-0.255278	-1.78988	0.0197239	0.254828	1	3714	tags=51%, list=26%, signal=69%
GOBP_SPINDLE_LOCALIZATION	50	-0.211039	-1.78857	0.0156863	0.254962	1	4430	tags=52%, list=31%, signal=75%
GOBP_MECHANORECEPTOR_DIFFERENTIATION	49	-0.213795	-1.78722	0.0225873	0.255017	1	5126	tags=57%, list=36%, signal=89%
GOBP_EXTRACELLULAR_MATRIX_ASSEMBLY	42	-0.235991	-1.78586	0.015748	0.2554	1	2765	tags=43%, list=19%, signal=53%
GOBP_NEUROMUSCULAR_PROCESS_CONTROLLING_BALANCE	42	-0.229679	-1.78402	0.0257426	0.256219	1	4217	tags=52%, list=29%, signal=74%
GOBP_PEPTIDE_TRANSPORT	189	-0.111773	-1.7814	0.0195312	0.258211	1	1980	tags=25%, list=14%, signal=28%
GOBP_MUSCLE_ADAPTATION	83	-0.164837	-1.77968	0.0127119	0.258743	1	4894	tags=51%, list=34%, signal=76%
GOBP_SENSORY_PERCEPTION_OF_SMELL	31	-0.266257	-1.77892	0.0172786	0.258286	1	4044	tags=55%, list=28%, signal=76%
GOBP_POSITIVE_REGULATION_OF_TRANSMEMBRANE_TRANSPORT	171	-0.115149	-1.77673	0.0136719	0.259564	1	3810	tags=38%, list=27%, signal=51%
GOBP_DOUBLE_STRAND_BREAK_REPAIR_VIA_NONHOMOLOGOUS_END_JOINING	67	-0.186974	-1.77236	0.0164271	0.263887	1	8012	tags=75%, list=56%, signal=169%
GOBP_MESENCHYME_DEVELOPMENT	245	-0.0979816	-1.77227	0.01875	0.262296	1	3060	tags=31%, list=21%, signal=39%
GOBP_MAMMARY_GLAND_MORPHOGENESIS	36	-0.24625	-1.77028	0.021322	0.263532	1	5625	tags=64%, list=39%, signal=105%
GOBP_POSITIVE_REGULATION_OF_LIPID_CATABOLIC_PROCESS	16	-0.36747	-1.77006	0.0286299	0.262168	1	2796	tags=56%, list=20%, signal=70%
GOBP_ORGANIC_ACID_TRANSPORT	234	-0.102184	-1.76819	0.0136986	0.262931	1	6203	tags=53%, list=43%, signal=93%
GOBP_STEROID_METABOLIC_PROCESS	207	-0.105808	-1.76751	0.0141414	0.262261	1	5073	tags=46%, list=35%, signal=70%
GOBP_POSITIVE_REGULATION_OF_CALCIUM_MEDIATED_SIGNALING	25	-0.29473	-1.76347	0.0286885	0.266188	1	3802	tags=56%, list=27%, signal=76%
GOBP_AXON_ENSHEATHMENT_IN_CENTRAL_NERVOUS_SYSTEM	23	-0.311629	-1.76275	0.0292887	0.265584	1	8609	tags=91%, list=60%, signal=229%
GOBP_NEGATIVE_REGULATION_OF_NEURAL_PRECURSOR_CELL_PROLIFERATION	19	-0.332675	-1.76062	0.0135135	0.266844	1	6540	tags=79%, list=46%, signal=145%
GOBP_RECEPTOR_CLUSTERING	53	-0.20245	-1.75901	0.0151229	0.267557	1	10608	tags=94%, list=74%, signal=364%
GOBP_EPIDERMAL_CELL_DIFFERENTIATION	120	-0.138229	-1.75813	0.0139442	0.267142	1	3642	tags=39%, list=25%, signal=52%
GOBP_LIPID_TRANSLOCATION	46	-0.216427	-1.75737	0.0265849	0.266606	1	4999	tags=57%, list=35%, signal=87%
GOBP_SKELETAL_MUSCLE_CONTRACTION	31	-0.266019	-1.7554	0.0157791	0.267879	1	6354	tags=71%, list=44%, signal=127%
GOBP_PROTEIN_LOCALIZATION_TO_PHAGOPHORE_ASSEMBLY_SITE	17	-0.35526	-1.75532	0.0244399	0.266466	1	7545	tags=88%, list=53%, signal=187%
GOBP_NEGATIVE_REGULATION_OF_TORC1_SIGNALING	17	-0.35904	-1.75301	0.027668	0.268017	1	7491	tags=88%, list=52%, signal=185%
GOBP_KETONE_BIOSYNTHETIC_PROCESS	35	-0.253582	-1.75192	0.0199203	0.267983	1	4964	tags=60%, list=35%, signal=92%
GOBP_INNER_EAR_AUDITORY_RECEPTOR_CELL_DIFFERENTIATION	28	-0.281668	-1.75063	0.0277228	0.268211	1	3642	tags=54%, list=25%, signal=72%
GOBP_SYNCYTIUM_FORMATION	42	-0.226348	-1.74912	0.0201207	0.268857	1	7329	tags=74%, list=51%, signal=151%
GOBP_ESTABLISHMENT_OF_MITOTIC_SPINDLE_LOCALIZATION	34	-0.254615	-1.74776	0.0198413	0.26933	1	5622	tags=65%, list=39%, signal=106%
GOBP_HEART_VALVE_DEVELOPMENT	58	-0.191958	-1.74671	0.0137795	0.269357	1	6390	tags=64%, list=45%, signal=115%
GOBP_ACTIVATION_OF_GTPASE_ACTIVITY	93	-0.159326	-1.74657	0.0159681	0.268011	1	5426	tags=54%, list=38%, signal=86%
GOBP_HEART_VALVE_MORPHOGENESIS	49	-0.211509	-1.74517	0.0226415	0.268456	1	8369	tags=80%, list=59%, signal=191%
GOBP_ALPHA_AMINO_ACID_METABOLIC_PROCESS	156	-0.121357	-1.73887	0.0195312	0.27557	1	6810	tags=60%, list=48%, signal=113%
GOBP_POSITIVE_REGULATION_OF_LIPID_LOCALIZATION	81	-0.163799	-1.73727	0.0163599	0.276321	1	6323	tags=60%, list=44%, signal=108%
GOBP_MUSCLE_ORGAN_MORPHOGENESIS	58	-0.187112	-1.73693	0.0263158	0.275241	1	8185	tags=76%, list=57%, signal=177%
GOBP_NEGATIVE_REGULATION_OF_FIBROBLAST_GROWTH_FACTOR_RECEPTOR_SIGNALING_PATHWAY	15	-0.359933	-1.73523	0.0141414	0.276337	1	9160	tags=100%, list=64%, signal=278%
GOBP_AMIDE_TRANSPORT	219	-0.10205	-1.7345	0.034	0.275926	1	1829	tags=23%, list=13%, signal=26%
GOBP_LIPID_MODIFICATION	180	-0.110711	-1.73306	0.0330578	0.276271	1	3443	tags=35%, list=24%, signal=46%
GOBP_BLOOD_VESSEL_REMODELING	37	-0.240316	-1.73202	0.01875	0.276226	1	7009	tags=73%, list=49%, signal=143%
GOBP_RESPONSE_TO_SALT_STRESS	20	-0.325114	-1.73159	0.0261569	0.27542	1	8944	tags=95%, list=63%, signal=253%
GOBP_POSITIVE_REGULATION_OF_PROTEIN_LOCALIZATION_TO_NUCLEUS	79	-0.167356	-1.73077	0.024952	0.274996	1	5767	tags=57%, list=40%, signal=95%
GOBP_NEGATIVE_REGULATION_OF_RESPONSE_TO_EXTERNAL_STIMULUS	280	-0.0898581	-1.7305	0.00994036	0.273906	1	7526	tags=61%, list=53%, signal=127%
GOBP_CIRCULATORY_SYSTEM_PROCESS	466	-0.0707235	-1.72591	0.0220441	0.278959	1	3810	tags=33%, list=27%, signal=44%
GOBP_REGULATION_OF_LIPID_LOCALIZATION	122	-0.135501	-1.72579	0.0190114	0.277679	1	6168	tags=57%, list=43%, signal=99%
GOBP_POSITIVE_REGULATION_OF_CALCIUM_ION_DEPENDENT_EXOCYTOSIS	16	-0.356484	-1.72571	0.0263158	0.276339	1	7422	tags=88%, list=52%, signal=182%
GOBP_NEGATIVE_REGULATION_OF_PLATELET_ACTIVATION	16	-0.354537	-1.72338	0.0273973	0.278079	1	6556	tags=81%, list=46%, signal=150%
GOBP_L_ALPHA_AMINO_ACID_TRANSMEMBRANE_TRANSPORT	54	-0.199095	-1.71911	0.0264766	0.282668	1	5904	tags=61%, list=41%, signal=104%
GOBP_GLAND_MORPHOGENESIS	100	-0.144042	-1.71822	0.0199601	0.282462	1	5678	tags=54%, list=40%, signal=89%
GOBP_NEGATIVE_REGULATION_OF_TOR_SIGNALING	40	-0.226895	-1.7116	0.0336134	0.290958	1	7491	tags=75%, list=52%, signal=157%
GOBP_CELL_SURFACE_RECEPTOR_SIGNALING_PATHWAY_INVOLVED_IN_HEART_DEVELOPMENT	23	-0.293145	-1.70793	0.0301205	0.295063	1	5764	tags=70%, list=40%, signal=116%
GOBP_NON_CANONICAL_WNT_SIGNALING_PATHWAY	67	-0.178915	-1.70792	0.0333988	0.293599	1	4925	tags=52%, list=34%, signal=79%
GOBP_RESPONSE_TO_ACIDIC_PH	18	-0.330568	-1.70356	0.0230769	0.298646	1	5608	tags=72%, list=39%, signal=119%
GOBP_RESPONSE_TO_PLATELET_DERIVED_GROWTH_FACTOR	22	-0.29791	-1.70332	0.0235294	0.297503	1	8098	tags=86%, list=57%, signal=199%
GOBP_NEGATIVE_REGULATION_OF_CELL_ADHESION	224	-0.0995529	-1.70194	0.0239044	0.298172	1	10283	tags=82%, list=72%, signal=286%
GOBP_POSITIVE_REGULATION_OF_ION_TRANSPORT	211	-0.103386	-1.70149	0.0303644	0.297288	1	6542	tags=56%, list=46%, signal=102%
GOBP_PATTERN_SPECIFICATION_PROCESS	340	-0.0830296	-1.70101	0.0415842	0.296657	1	3048	tags=29%, list=21%, signal=36%
GOBP_POSITIVE_REGULATION_OF_HORMONE_SECRETION	90	-0.150904	-1.70063	0.0328542	0.295818	1	1829	tags=28%, list=13%, signal=32%
GOBP_TISSUE_REMODELING	127	-0.12687	-1.70007	0.0212355	0.295218	1	6423	tags=57%, list=45%, signal=103%
GOBP_FATTY_ACID_TRANSPORT	66	-0.176502	-1.69167	0.0314342	0.306751	1	4639	tags=50%, list=32%, signal=74%
GOBP_EPITHELIAL_TO_MESENCHYMAL_TRANSITION	138	-0.123517	-1.68958	0.0318725	0.308578	1	2915	tags=33%, list=20%, signal=41%
GOBP_SENSORY_ORGAN_DEVELOPMENT	447	-0.0692703	-1.68799	0.0220441	0.309598	1	5376	tags=44%, list=38%, signal=69%
GOBP_ANION_TRANSPORT	372	-0.0765813	-1.68788	0.0219124	0.308333	1	6969	tags=56%, list=49%, signal=107%
GOBP_REGULATION_OF_NEUROTRANSMITTER_LEVELS	192	-0.103823	-1.68725	0.0244898	0.307867	1	8815	tags=72%, list=62%, signal=185%
GOBP_OLIGODENDROCYTE_DEVELOPMENT	40	-0.22371	-1.68545	0.0329897	0.309164	1	8609	tags=83%, list=60%, signal=207%
GOBP_NEGATIVE_REGULATION_OF_NUCLEOTIDE_METABOLIC_PROCESS	19	-0.327191	-1.68529	0.0295359	0.307935	1	7371	tags=84%, list=52%, signal=174%
GOBP_ANTERIOR_POSTERIOR_PATTERN_SPECIFICATION	141	-0.122237	-1.68396	0.0292887	0.308561	1	2530	tags=30%, list=18%, signal=36%
GOBP_MULTICELLULAR_ORGANISM_GROWTH	122	-0.129334	-1.68386	0.0271967	0.307336	1	6021	tags=55%, list=42%, signal=94%
GOBP_NEPHRON_MORPHOGENESIS	62	-0.179158	-1.68253	0.040404	0.307951	1	10367	tags=90%, list=72%, signal=327%
GOBP_STRIATED_MUSCLE_CELL_DIFFERENTIATION	212	-0.101177	-1.67881	0.0244898	0.312178	1	7345	tags=61%, list=51%, signal=124%
GOBP_POSITIVE_REGULATION_OF_CALCIUM_ION_TRANSPORT	87	-0.152608	-1.67848	0.0339321	0.311232	1	4407	tags=46%, list=31%, signal=66%
GOBP_HYALURONAN_METABOLIC_PROCESS	22	-0.303157	-1.67751	0.0254403	0.311207	1	6723	tags=77%, list=47%, signal=146%
GOBP_NEGATIVE_REGULATION_OF_COAGULATION	33	-0.246578	-1.67693	0.0356436	0.31061	1	8617	tags=85%, list=60%, signal=213%
GOBP_OOCYTE_DIFFERENTIATION	40	-0.228948	-1.67207	0.0302419	0.316605	1	4244	tags=52%, list=30%, signal=74%
GOBP_REGULATION_OF_LIPID_CATABOLIC_PROCESS	43	-0.211371	-1.67103	0.0257937	0.316841	1	1976	tags=35%, list=14%, signal=40%
GOBP_REGULATION_OF_ACTIN_CYTOSKELETON_REORGANIZATION	37	-0.230637	-1.67078	0.0412574	0.315857	1	5601	tags=62%, list=39%, signal=102%
GOBP_NEURAL_CREST_CELL_MIGRATION	52	-0.196979	-1.6695	0.0290456	0.316544	1	7920	tags=75%, list=55%, signal=167%
GOBP_SKELETAL_MUSCLE_ORGAN_DEVELOPMENT	133	-0.123299	-1.66889	0.0339321	0.316131	1	3953	tags=40%, list=28%, signal=55%
GOBP_NUCLEUS_LOCALIZATION	22	-0.292228	-1.66875	0.0437376	0.315021	1	6229	tags=73%, list=44%, signal=129%
GOBP_EMBRYONIC_ORGAN_DEVELOPMENT	347	-0.0798825	-1.66667	0.027833	0.316863	1	5975	tags=50%, list=42%, signal=83%
GOBP_DETECTION_OF_MECHANICAL_STIMULUS	39	-0.223822	-1.66562	0.0393375	0.31729	1	3776	tags=49%, list=26%, signal=66%
GOBP_CARDIAC_CHAMBER_DEVELOPMENT	140	-0.123448	-1.66545	0.0395257	0.316108	1	6527	tags=58%, list=46%, signal=105%
GOBP_REGULATION_OF_ESTABLISHMENT_OF_PLANAR_POLARITY	52	-0.194858	-1.66508	0.0301205	0.315384	1	4925	tags=54%, list=34%, signal=82%
GOBP_CELL_SUBSTRATE_JUNCTION_ORGANIZATION	96	-0.143673	-1.66405	0.0380762	0.315593	1	8090	tags=71%, list=57%, signal=162%
GOBP_RENAL_SYSTEM_VASCULATURE_DEVELOPMENT	26	-0.27466	-1.66241	0.0333333	0.316754	1	7081	tags=77%, list=50%, signal=152%
GOBP_HAIR_CELL_DIFFERENTIATION	32	-0.245953	-1.65879	0.0360169	0.321011	1	3642	tags=50%, list=25%, signal=67%
GOBP_ANATOMICAL_STRUCTURE_MATURATION	187	-0.102115	-1.65784	0.0241935	0.321331	1	8884	tags=72%, list=62%, signal=188%
GOBP_APPENDAGE_MORPHOGENESIS	115	-0.128489	-1.65655	0.0157791	0.321884	1	5764	tags=53%, list=40%, signal=88%
GOBP_NEGATIVE_REGULATION_OF_FAT_CELL_DIFFERENTIATION	43	-0.210217	-1.65648	0.0316832	0.320635	1	6316	tags=65%, list=44%, signal=116%
GOBP_PROTEIN_LOCALIZATION_TO_CELL_JUNCTION	92	-0.14632	-1.65525	0.0365854	0.321218	1	6316	tags=59%, list=44%, signal=104%
GOBP_CARBOHYDRATE_DERIVATIVE_TRANSPORT	66	-0.177297	-1.65244	0.0277778	0.324201	1	9178	tags=82%, list=64%, signal=227%
GOBP_EPITHELIAL_TUBE_MORPHOGENESIS	278	-0.0839554	-1.65171	0.0288462	0.324005	1	5254	tags=45%, list=37%, signal=70%
GOBP_POSITIVE_REGULATION_OF_RECEPTOR_SIGNALING_PATHWAY_VIA_STAT	28	-0.257847	-1.65139	0.0401606	0.323234	1	6025	tags=68%, list=42%, signal=117%
GOBP_NEPHRON_DEVELOPMENT	128	-0.127185	-1.65001	0.0441767	0.324078	1	4902	tags=47%, list=34%, signal=71%
GOBP_REGULATION_OF_MEMBRANE_PERMEABILITY	62	-0.175538	-1.64984	0.04	0.322994	1	5344	tags=55%, list=37%, signal=87%
GOBP_NOTCH_SIGNALING_PATHWAY	156	-0.112164	-1.64871	0.0474227	0.323407	1	6390	tags=56%, list=45%, signal=100%
GOBP_NEGATIVE_REGULATION_OF_EPITHELIAL_CELL_MIGRATION	56	-0.186829	-1.64816	0.0361217	0.32289	1	5767	tags=59%, list=40%, signal=98%
GOBP_POSITIVE_REGULATION_OF_SECRETION	235	-0.0933693	-1.6419	0.0280561	0.331256	1	1913	tags=23%, list=13%, signal=26%
GOBP_HEART_MORPHOGENESIS	209	-0.0983924	-1.6416	0.039604	0.33045	1	6415	tags=55%, list=45%, signal=97%
GOBP_ESTABLISHMENT_OR_MAINTENANCE_OF_CELL_POLARITY	203	-0.096876	-1.63802	0.0217391	0.334815	1	4412	tags=40%, list=31%, signal=58%
GOBP_REGULATION_OF_PLATELET_ACTIVATION	34	-0.242429	-1.63789	0.0281385	0.333729	1	4534	tags=56%, list=32%, signal=82%
GOBP_POSTSYNAPTIC_SPECIALIZATION_ORGANIZATION	32	-0.24571	-1.6359	0.0366089	0.33557	1	5880	tags=66%, list=41%, signal=111%
GOBP_POSITIVE_REGULATION_OF_SODIUM_ION_TRANSMEMBRANE_TRANSPORT	19	-0.307461	-1.63377	0.0331384	0.337694	1	2384	tags=47%, list=17%, signal=57%
GOBP_CHEMICAL_SYNAPTIC_TRANSMISSION_POSTSYNAPTIC	87	-0.149255	-1.6336	0.0314342	0.33661	1	8071	tags=71%, list=56%, signal=163%
GOBP_REGULATION_OF_OSTEOBLAST_DIFFERENTIATION	113	-0.128686	-1.63264	0.0365854	0.336787	1	6528	tags=58%, list=46%, signal=107%
GOBP_NEGATIVE_REGULATION_OF_CARBOHYDRATE_METABOLIC_PROCESS	39	-0.217808	-1.63163	0.0412371	0.336999	1	7162	tags=72%, list=50%, signal=143%
GOBP_MATERNAL_PLACENTA_DEVELOPMENT	30	-0.250417	-1.63008	0.0380952	0.33826	1	6438	tags=70%, list=45%, signal=127%
GOBP_VOCALIZATION_BEHAVIOR	15	-0.353255	-1.62669	0.0279441	0.342517	1	8302	tags=93%, list=58%, signal=222%
GOBP_CELLULAR_AMINO_ACID_METABOLIC_PROCESS	233	-0.0931182	-1.62551	0.0410959	0.343062	1	6977	tags=58%, list=49%, signal=111%
GOBP_SEMI_LUNAR_VALVE_DEVELOPMENT	36	-0.2296	-1.62379	0.0356436	0.344451	1	6657	tags=69%, list=47%, signal=130%
GOBP_CELLULAR_SODIUM_ION_HOMEOSTASIS	15	-0.352051	-1.6224	0.0262626	0.345249	1	5459	tags=73%, list=38%, signal=118%
GOBP_REGULATION_OF_NON_CANONICAL_WNT_SIGNALING_PATHWAY	23	-0.282155	-1.6213	0.044	0.345847	1	2812	tags=48%, list=20%, signal=59%
GOBP_MUSCLE_CELL_APOPTOTIC_PROCESS	53	-0.188628	-1.62101	0.0360721	0.34495	1	5948	tags=60%, list=42%, signal=103%
GOBP_REGULATION_OF_CLATHRIN_DEPENDENT_ENDOCYTOSIS	18	-0.318561	-1.62086	0.0332031	0.343892	1	3396	tags=56%, list=24%, signal=73%
GOBP_REGULATION_OF_LIPID_BIOSYNTHETIC_PROCESS	129	-0.124156	-1.62044	0.0461847	0.343219	1	6556	tags=58%, list=46%, signal=106%
GOBP_REGULATION_OF_PHOSPHATIDYLINOSITOL_3_KINASE_SIGNALING	85	-0.14843	-1.61778	0.0489642	0.346236	1	7481	tags=67%, list=52%, signal=140%
GOBP_MUSCLE_ORGAN_DEVELOPMENT	268	-0.0849158	-1.61769	0.042	0.345092	1	4946	tags=43%, list=35%, signal=64%
GOBP_NADP_METABOLIC_PROCESS	33	-0.235989	-1.61596	0.0325203	0.346824	1	7468	tags=76%, list=52%, signal=158%
GOBP_POSITIVE_REGULATION_OF_EPITHELIAL_CELL_DIFFERENTIATION	40	-0.216805	-1.61493	0.0392157	0.347162	1	9065	tags=85%, list=63%, signal=232%
GOBP_NEGATIVE_REGULATION_OF_WNT_SIGNALING_PATHWAY	150	-0.111001	-1.61397	0.0349076	0.347337	1	4818	tags=45%, list=34%, signal=67%
GOBP_PROTEIN_LOCALIZATION_TO_SYNAPSE	65	-0.167105	-1.61277	0.0412371	0.348017	1	10603	tags=91%, list=74%, signal=349%
GOBP_REGULATION_OF_ENDOTHELIAL_CELL_DIFFERENTIATION	31	-0.237681	-1.61271	0.0512821	0.34683	1	9065	tags=87%, list=63%, signal=237%
GOBP_ENTRY_INTO_HOST	114	-0.132373	-1.61137	0.0461216	0.347753	1	6528	tags=59%, list=46%, signal=107%
GOBP_REGULATION_OF_SYNAPTIC_TRANSMISSION_GLUTAMATERGIC	62	-0.175915	-1.61034	0.0380228	0.348026	1	3724	tags=44%, list=26%, signal=59%
GOBP_REGULATION_OF_ERBB_SIGNALING_PATHWAY	63	-0.173339	-1.60581	0.0617761	0.354308	1	8202	tags=75%, list=57%, signal=174%
GOBP_ENDOCYTOSIS	480	-0.0641628	-1.60567	0.0433925	0.35321	1	8678	tags=67%, list=61%, signal=164%
GOBP_CALCIUM_ION_TRANSPORT	327	-0.0764782	-1.605	0.0397614	0.352997	1	6542	tags=53%, list=46%, signal=96%
GOBP_AXONEMAL_DYNEIN_COMPLEX_ASSEMBLY	34	-0.229386	-1.60452	0.0262097	0.352546	1	2617	tags=41%, list=18%, signal=50%
GOBP_FACULTATIVE_HETEROCHROMATIN_ASSEMBLY	29	-0.251836	-1.6011	0.0442308	0.356919	1	4297	tags=55%, list=30%, signal=79%
GOBP_PHOSPHOLIPID_TRANSPORT	78	-0.153789	-1.60024	0.026694	0.357252	1	2764	tags=35%, list=19%, signal=43%
GOBP_PURINE_NUCLEOTIDE_TRANSPORT	22	-0.28208	-1.59992	0.0304762	0.356521	1	7674	tags=82%, list=54%, signal=176%
GOBP_POSITIVE_REGULATION_OF_SPROUTING_ANGIOGENESIS	16	-0.336546	-1.59987	0.0444444	0.355307	1	6813	tags=81%, list=48%, signal=155%
GOBP_CELL_DIFFERENTIATION_IN_HINDBRAIN	19	-0.302239	-1.59907	0.0386179	0.355486	1	6222	tags=74%, list=44%, signal=130%
GOBP_POSITIVE_REGULATION_OF_PHOSPHATIDYLINOSITOL_3_KINASE_SIGNALING	62	-0.17125	-1.59782	0.0305927	0.356289	1	7481	tags=69%, list=52%, signal=145%
GOBP_POSITIVE_REGULATION_OF_PROTEIN_BINDING	74	-0.157048	-1.59695	0.045098	0.356511	1	7043	tags=65%, list=49%, signal=127%
GOBP_POSITIVE_REGULATION_OF_SMALL_GTPASE_MEDIATED_SIGNAL_TRANSDUCTION	56	-0.176948	-1.59456	0.0376984	0.35946	1	7440	tags=70%, list=52%, signal=145%
GOBP_TEMPERATURE_HOMEOSTASIS	149	-0.112809	-1.59378	0.0461538	0.359499	1	5699	tags=51%, list=40%, signal=84%
GOBP_REGULATION_OF_EPITHELIAL_CELL_DIFFERENTIATION	105	-0.133305	-1.59128	0.0471513	0.362561	1	4510	tags=45%, list=32%, signal=65%
GOBP_EAR_DEVELOPMENT	172	-0.10397	-1.5883	0.0448343	0.36635	1	7678	tags=64%, list=54%, signal=136%
GOBP_MEMBRANE_DEPOLARIZATION	72	-0.157038	-1.5874	0.034	0.366625	1	6506	tags=61%, list=45%, signal=112%
GOBP_CELL_DIFFERENTIATION_INVOLVED_IN_KIDNEY_DEVELOPMENT	50	-0.190064	-1.58656	0.0474308	0.366863	1	5873	tags=60%, list=41%, signal=101%
GOBP_REGULATION_OF_HORMONE_LEVELS	344	-0.0743169	-1.58371	0.04	0.370376	1	2248	tags=23%, list=16%, signal=27%
GOBP_REGULATION_OF_COAGULATION	48	-0.188167	-1.58163	0.0481696	0.37292	1	7151	tags=69%, list=50%, signal=137%
GOBP_G1_TO_G0_TRANSITION	18	-0.301827	-1.58072	0.0445736	0.373133	1	8402	tags=89%, list=59%, signal=215%
GOBP_NEURON_PROJECTION_ARBORIZATION	27	-0.253071	-1.57956	0.0574713	0.373801	1	5393	tags=63%, list=38%, signal=101%
GOBP_CELLULAR_RESPONSE_TO_PH	19	-0.303352	-1.57939	0.0476191	0.372837	1	1690	tags=42%, list=12%, signal=48%
GOBP_NEURAL_TUBE_DEVELOPMENT	138	-0.116834	-1.57915	0.0562249	0.37197	1	4875	tags=46%, list=34%, signal=69%
GOBP_CARDIAC_SEPTUM_MORPHOGENESIS	62	-0.168865	-1.57753	0.0583501	0.373585	1	6131	tags=60%, list=43%, signal=104%
GOBP_RECEPTOR_SIGNALING_PATHWAY_VIA_STAT	111	-0.125271	-1.57435	0.0584551	0.377966	1	5696	tags=52%, list=40%, signal=86%
GOBP_SCHWANN_CELL_DIFFERENTIATION	37	-0.215244	-1.57379	0.0441767	0.377734	1	3888	tags=49%, list=27%, signal=67%
GOBP_POSTSYNAPTIC_MEMBRANE_ORGANIZATION	32	-0.232571	-1.57312	0.0449219	0.377525	1	8302	tags=81%, list=58%, signal=193%
GOBP_ESTABLISHMENT_OF_TISSUE_POLARITY	67	-0.163919	-1.57189	0.046	0.378548	1	4925	tags=51%, list=34%, signal=77%
GOBP_POSITIVE_REGULATION_OF_GLUCOSE_METABOLIC_PROCESS	35	-0.220468	-1.57097	0.0704225	0.378983	1	3802	tags=49%, list=27%, signal=66%
GOBP_POSITIVE_REGULATION_OF_ION_TRANSMEMBRANE_TRANSPORT	132	-0.115484	-1.56856	0.0587045	0.38202	1	2590	tags=30%, list=18%, signal=36%
GOBP_NEGATIVE_REGULATION_OF_LIPID_BIOSYNTHETIC_PROCESS	45	-0.199705	-1.56651	0.0438247	0.384358	1	6688	tags=67%, list=47%, signal=125%
GOBP_INNER_EAR_RECEPTOR_CELL_DEVELOPMENT	37	-0.218227	-1.56609	0.0558767	0.383889	1	5005	tags=57%, list=35%, signal=87%
GOBP_POSITIVE_REGULATION_OF_INNATE_IMMUNE_RESPONSE	95	-0.136547	-1.56365	0.0470588	0.386774	1	3330	tags=37%, list=23%, signal=48%
GOBP_CARDIAC_CELL_DEVELOPMENT	63	-0.170951	-1.56204	0.0529412	0.388232	1	7782	tags=71%, list=54%, signal=156%
GOBP_ANTIGEN_PROCESSING_AND_PRESENTATION_OF_EXOGENOUS_PEPTIDE_ANTIGEN_VIA_MHC_CLASS_II	19	-0.291663	-1.56174	0.0567951	0.387511	1	4115	tags=58%, list=29%, signal=81%
GOBP_EMBRYONIC_ORGAN_MORPHOGENESIS	214	-0.0930045	-1.56127	0.0496894	0.38709	1	5975	tags=51%, list=42%, signal=86%
GOBP_ACETYL_COA_METABOLIC_PROCESS	31	-0.233694	-1.55891	0.0649087	0.390023	1	4970	tags=58%, list=35%, signal=89%
GOBP_NEGATIVE_REGULATION_OF_SMOOTHENED_SIGNALING_PATHWAY	32	-0.230802	-1.55784	0.0576923	0.3905	1	4752	tags=56%, list=33%, signal=84%
GOBP_CELLULAR_HORMONE_METABOLIC_PROCESS	73	-0.15297	-1.55772	0.0465549	0.38944	1	5073	tags=51%, list=35%, signal=78%
GOBP_REGULATION_OF_WOUND_HEALING	90	-0.141369	-1.55664	0.0553435	0.390131	1	7526	tags=67%, list=53%, signal=140%
GOBP_REGULATION_OF_SPROUTING_ANGIOGENESIS	33	-0.233447	-1.55578	0.0449438	0.390353	1	8371	tags=82%, list=59%, signal=197%
GOBP_POSTSYNAPSE_ASSEMBLY	26	-0.257772	-1.55262	0.0505837	0.394774	1	6222	tags=69%, list=44%, signal=122%
GOBP_STRIATED_MUSCLE_ADAPTATION	34	-0.221585	-1.55065	0.0524109	0.396896	1	5252	tags=59%, list=37%, signal=93%
GOBP_REGULATION_OF_ASTROCYTE_DIFFERENTIATION	26	-0.257201	-1.54962	0.0462777	0.397588	1	4030	tags=54%, list=28%, signal=75%
GOBP_INOSITOL_PHOSPHATE_MEDIATED_SIGNALING	45	-0.195216	-1.54713	0.0538302	0.400859	1	6752	tags=67%, list=47%, signal=126%
GOBP_LONG_CHAIN_FATTY_ACID_TRANSPORT	47	-0.190307	-1.54712	0.0478821	0.399598	1	4591	tags=51%, list=32%, signal=75%
GOBP_AORTA_DEVELOPMENT	55	-0.175535	-1.54617	0.0585938	0.400103	1	7121	tags=67%, list=50%, signal=133%
GOBP_REGULATION_OF_MITOTIC_NUCLEAR_DIVISION	98	-0.134056	-1.5447	0.067623	0.401388	1	6269	tags=57%, list=44%, signal=101%
GOBP_POSITIVE_REGULATION_OF_EPIDERMAL_CELL_DIFFERENTIATION	19	-0.292112	-1.54426	0.0452756	0.400936	1	7872	tags=84%, list=55%, signal=187%
GOBP_NEUROTRANSMITTER_RECEPTOR_TRANSPORT	24	-0.268999	-1.54374	0.0538462	0.400612	1	3311	tags=50%, list=23%, signal=65%
GOBP_CARDIAC_MUSCLE_TISSUE_DEVELOPMENT	179	-0.0984391	-1.54324	0.0655391	0.400214	1	8278	tags=68%, list=58%, signal=158%
GOBP_OUTER_DYNEIN_ARM_ASSEMBLY	19	-0.291147	-1.54275	0.046	0.399772	1	2617	tags=47%, list=18%, signal=58%
GOBP_CELL_ADHESION_MEDIATED_BY_INTEGRIN	76	-0.151424	-1.54233	0.0456349	0.39932	1	5562	tags=54%, list=39%, signal=88%
GOBP_B_CELL_ACTIVATION_INVOLVED_IN_IMMUNE_RESPONSE	63	-0.16477	-1.54139	0.0752896	0.399813	1	6281	tags=60%, list=44%, signal=107%
GOBP_NEGATIVE_REGULATION_OF_CELL_GROWTH	161	-0.105476	-1.54099	0.0609524	0.399331	1	7481	tags=63%, list=52%, signal=130%
GOBP_SKELETAL_MUSCLE_ADAPTATION	16	-0.320682	-1.54029	0.0594059	0.399339	1	5252	tags=69%, list=37%, signal=109%
GOBP_LIPID_STORAGE	66	-0.164754	-1.5388	0.0486815	0.400966	1	6323	tags=61%, list=44%, signal=108%
GOBP_RESPONSE_TO_AUDITORY_STIMULUS	21	-0.277591	-1.53481	0.0448343	0.407178	1	6252	tags=71%, list=44%, signal=127%
GOBP_NEGATIVE_REGULATION_OF_EPITHELIAL_CELL_PROLIFERATION	102	-0.127702	-1.53376	0.0497132	0.40781	1	8563	tags=73%, list=60%, signal=180%
GOBP_REGULATION_OF_MACROPHAGE_DERIVED_FOAM_CELL_DIFFERENTIATION	21	-0.273249	-1.53357	0.0473251	0.406955	1	4952	tags=62%, list=35%, signal=95%
GOBP_CELLULAR_RESPONSE_TO_MECHANICAL_STIMULUS	60	-0.167351	-1.53031	0.0456349	0.411802	1	5960	tags=58%, list=42%, signal=100%
GOBP_SULFUR_COMPOUND_TRANSPORT	45	-0.189689	-1.53008	0.0506073	0.410986	1	6513	tags=64%, list=46%, signal=118%
GOBP_NEGATIVE_REGULATION_OF_AXON_EXTENSION	43	-0.195722	-1.52933	0.0537428	0.411185	1	7853	tags=74%, list=55%, signal=165%
GOBP_CELL_SURFACE_RECEPTOR_SIGNALING_PATHWAY_INVOLVED_IN_CELL_CELL_SIGNALING	478	-0.0620565	-1.52723	0.0705394	0.413944	1	7281	tags=57%, list=51%, signal=112%
GOBP_SENSORY_SYSTEM_DEVELOPMENT	316	-0.0757373	-1.52557	0.0515873	0.415789	1	9215	tags=72%, list=64%, signal=198%
GOBP_APOPTOTIC_PROCESS_INVOLVED_IN_DEVELOPMENT	33	-0.217894	-1.52513	0.0666667	0.415392	1	5126	tags=58%, list=36%, signal=90%
GOBP_DICARBOXYLIC_ACID_TRANSPORT	73	-0.153147	-1.52426	0.0661479	0.415705	1	6050	tags=58%, list=42%, signal=99%
GOBP_NEUROMUSCULAR_PROCESS	125	-0.115103	-1.52351	0.0711611	0.415772	1	5577	tags=50%, list=39%, signal=82%
GOBP_REGULATION_OF_HORMONE_SECRETION	173	-0.0988056	-1.52335	0.0384615	0.414858	1	1829	tags=23%, list=13%, signal=26%
GOBP_NEGATIVE_REGULATION_OF_CELL_MATRIX_ADHESION	32	-0.223638	-1.523	0.0545113	0.414399	1	10664	tags=97%, list=75%, signal=380%
GOBP_NEUTRAL_LIPID_METABOLIC_PROCESS	94	-0.134612	-1.52256	0.0513834	0.414052	1	7369	tags=65%, list=52%, signal=133%
GOBP_EMBRYONIC_MORPHOGENESIS	472	-0.0619691	-1.52253	0.0438413	0.4129	1	9385	tags=72%, list=66%, signal=201%
GOBP_GLOMERULUS_DEVELOPMENT	60	-0.166231	-1.52213	0.0567515	0.412505	1	6691	tags=63%, list=47%, signal=119%
GOBP_BRANCHING_MORPHOGENESIS_OF_AN_EPITHELIAL_TUBE	126	-0.116649	-1.52197	0.0587002	0.411633	1	5725	tags=52%, list=40%, signal=85%
GOBP_CAMERA_TYPE_EYE_MORPHOGENESIS	103	-0.126139	-1.52158	0.0542169	0.411195	1	5430	tags=50%, list=38%, signal=81%
GOBP_STRIATED_MUSCLE_CONTRACTION	140	-0.106811	-1.52027	0.0440252	0.412546	1	6354	tags=55%, list=44%, signal=98%
GOBP_RESPONSE_TO_XENOBIOTIC_STIMULUS	297	-0.0744052	-1.5187	0.062753	0.41418	1	4352	tags=38%, list=30%, signal=53%
GOBP_NEGATIVE_REGULATION_OF_GROWTH	199	-0.0921798	-1.51866	0.0630081	0.413078	1	9337	tags=74%, list=65%, signal=211%
GOBP_NEGATIVE_REGULATION_OF_SMOOTH_MUSCLE_CELL_DIFFERENTIATION	15	-0.330183	-1.51733	0.0574257	0.414481	1	4818	tags=67%, list=34%, signal=100%
GOBP_NEGATIVE_REGULATION_OF_VASCULATURE_DEVELOPMENT	84	-0.142787	-1.51704	0.0715631	0.413886	1	8186	tags=71%, list=57%, signal=166%
GOBP_MESONEPHRIC_TUBULE_MORPHOGENESIS	51	-0.17775	-1.51458	0.0688935	0.41752	1	10367	tags=90%, list=72%, signal=327%
GOBP_PYRIDINE_CONTAINING_COMPOUND_METABOLIC_PROCESS	32	-0.218492	-1.51397	0.0556701	0.417395	1	8056	tags=78%, list=56%, signal=179%
GOBP_DNA_METHYLATION_DEPENDENT_HETEROCHROMATIN_ASSEMBLY	21	-0.271429	-1.51393	0.0618557	0.416282	1	4297	tags=57%, list=30%, signal=82%
GOBP_FOAM_CELL_DIFFERENTIATION	27	-0.246859	-1.51255	0.0695489	0.417817	1	4952	tags=59%, list=35%, signal=90%
GOBP_CALCIUM_ION_REGULATED_EXOCYTOSIS_OF_NEUROTRANSMITTER	16	-0.309525	-1.51134	0.0714286	0.419	1	7199	tags=81%, list=50%, signal=163%
GOBP_POSITIVE_REGULATION_OF_SIGNALING_RECEPTOR_ACTIVITY	37	-0.206767	-1.50757	0.0617761	0.424912	1	6328	tags=65%, list=44%, signal=116%
GOBP_POSITIVE_REGULATION_OF_PROTEIN_SECRETION	102	-0.127992	-1.50528	0.0653061	0.428053	1	1829	tags=25%, list=13%, signal=29%
GOBP_REGULATION_OF_NUCLEAR_DIVISION	118	-0.122038	-1.50507	0.063745	0.427235	1	6269	tags=56%, list=44%, signal=99%
GOBP_IMPORT_INTO_CELL	182	-0.0993151	-1.50473	0.0813492	0.426748	1	5985	tags=52%, list=42%, signal=88%
GOBP_CEREBELLAR_CORTEX_DEVELOPMENT	47	-0.188191	-1.50259	0.0767754	0.429532	1	5534	tags=57%, list=39%, signal=93%
GOBP_SENSORY_PERCEPTION_OF_TASTE	17	-0.302234	-1.50156	0.0700389	0.430332	1	3255	tags=53%, list=23%, signal=68%
GOBP_REGULATION_OF_ANIMAL_ORGAN_MORPHOGENESIS	107	-0.121461	-1.4985	0.0518962	0.435056	1	5227	tags=49%, list=37%, signal=76%
GOBP_EPITHELIAL_CELL_DIFFERENTIATION	460	-0.0610794	-1.49773	0.0630081	0.435397	1	4876	tags=40%, list=34%, signal=59%
GOBP_REGULATION_OF_HAIR_CYCLE	21	-0.268067	-1.49714	0.067086	0.435305	1	7750	tags=81%, list=54%, signal=176%
GOBP_POSITIVE_REGULATION_OF_ERBB_SIGNALING_PATHWAY	29	-0.232256	-1.49614	0.0753564	0.436203	1	6549	tags=69%, list=46%, signal=127%
GOBP_CELL_AGGREGATION	16	-0.303386	-1.496	0.0649606	0.43528	1	1030	tags=38%, list=7%, signal=40%
GOBP_ALPHA_AMINO_ACID_CATABOLIC_PROCESS	72	-0.146769	-1.49496	0.0791667	0.436133	1	10426	tags=88%, list=73%, signal=321%
GOBP_REGULATION_OF_RENAL_SYSTEM_PROCESS	24	-0.254807	-1.49495	0.0734127	0.434961	1	6493	tags=71%, list=45%, signal=130%
GOBP_REGIONALIZATION	252	-0.0820343	-1.49473	0.0820611	0.434206	1	3048	tags=29%, list=21%, signal=37%
GOBP_RIBONUCLEOSIDE_MONOPHOSPHATE_METABOLIC_PROCESS	55	-0.168951	-1.49348	0.0831643	0.435275	1	10075	tags=87%, list=70%, signal=294%
GOBP_DEVELOPMENTAL_MATURATION	236	-0.0836245	-1.49257	0.0585859	0.435946	1	8884	tags=70%, list=62%, signal=183%
GOBP_REGULATION_OF_EMBRYONIC_DEVELOPMENT	54	-0.173838	-1.49254	0.0770751	0.434851	1	5999	tags=59%, list=42%, signal=102%
GOBP_POSITIVE_REGULATION_OF_CALCIUM_ION_TRANSPORT_INTO_CYTOSOL	40	-0.204542	-1.4923	0.0791209	0.434051	1	3877	tags=48%, list=27%, signal=65%
GOBP_POSITIVE_REGULATION_OF_ACTIN_CYTOSKELETON_REORGANIZATION	17	-0.297754	-1.49226	0.0777096	0.432963	1	3319	tags=53%, list=23%, signal=69%
GOBP_POSITIVE_REGULATION_OF_EPIDERMIS_DEVELOPMENT	23	-0.2585	-1.48967	0.0738523	0.436882	1	8124	tags=83%, list=57%, signal=191%
GOBP_AMEBOIDAL_TYPE_CELL_MIGRATION	361	-0.0686758	-1.48882	0.0659794	0.437408	1	3124	tags=29%, list=22%, signal=36%
GOBP_CELLULAR_KETONE_METABOLIC_PROCESS	148	-0.105895	-1.48744	0.0849802	0.439052	1	5073	tags=46%, list=35%, signal=70%
GOBP_REGULATION_OF_SMOOTHENED_SIGNALING_PATHWAY	77	-0.144723	-1.48705	0.0670611	0.438652	1	3700	tags=40%, list=26%, signal=54%
GOBP_RESPONSE_TO_INSULIN	221	-0.0853744	-1.48656	0.0657371	0.438331	1	2358	tags=25%, list=16%, signal=29%
GOBP_POSITIVE_REGULATION_OF_INSULIN_SECRETION	53	-0.174711	-1.48639	0.0684105	0.437465	1	1829	tags=30%, list=13%, signal=34%
GOBP_SKIN_DEVELOPMENT	183	-0.0935383	-1.48603	0.062249	0.437014	1	10637	tags=84%, list=74%, signal=322%
GOBP_REGULATION_OF_SMOOTH_MUSCLE_CELL_DIFFERENTIATION	28	-0.23287	-1.48587	0.0774059	0.436137	1	5360	tags=61%, list=37%, signal=97%
GOBP_REGULATION_OF_PEPTIDE_TRANSPORT	134	-0.109484	-1.48562	0.0698603	0.435505	1	2292	tags=27%, list=16%, signal=32%
GOBP_REGULATION_OF_VIRAL_ENTRY_INTO_HOST_CELL	26	-0.242441	-1.48483	0.0683761	0.435849	1	8641	tags=85%, list=60%, signal=213%
GOBP_CELLULAR_MODIFIED_AMINO_ACID_CATABOLIC_PROCESS	23	-0.260297	-1.48445	0.0808081	0.435497	1	6233	tags=70%, list=44%, signal=123%
GOBP_REGULATION_OF_LIPASE_ACTIVITY	64	-0.156313	-1.48134	0.0808679	0.440334	1	2915	tags=36%, list=20%, signal=45%
GOBP_REGULATION_OF_ION_TRANSMEMBRANE_TRANSPORT	387	-0.063127	-1.47869	0.0685484	0.444391	1	4407	tags=37%, list=31%, signal=52%
GOBP_STEM_CELL_PROLIFERATION	56	-0.167919	-1.47846	0.0978044	0.443668	1	7824	tags=71%, list=55%, signal=157%
GOBP_RENAL_TUBULE_DEVELOPMENT	79	-0.144852	-1.4779	0.0782779	0.443582	1	5725	tags=54%, list=40%, signal=90%
GOBP_MAMMARY_GLAND_DEVELOPMENT	113	-0.120517	-1.47774	0.0867052	0.442737	1	5758	tags=52%, list=40%, signal=87%
GOBP_ENERGY_RESERVE_METABOLIC_PROCESS	69	-0.155253	-1.47578	0.0805501	0.445358	1	3802	tags=42%, list=27%, signal=57%
GOBP_REGULATION_OF_VESICLE_MEDIATED_TRANSPORT	448	-0.060772	-1.47463	0.0590476	0.446542	1	8608	tags=66%, list=60%, signal=161%
GOBP_TRABECULA_MORPHOGENESIS	40	-0.195414	-1.47438	0.079922	0.445889	1	8655	tags=80%, list=61%, signal=202%
GOBP_NEGATIVE_REGULATION_OF_OSSIFICATION	26	-0.242425	-1.47295	0.0815534	0.447561	1	5341	tags=62%, list=37%, signal=98%
GOBP_CARDIAC_CHAMBER_MORPHOGENESIS	103	-0.125217	-1.47234	0.0786749	0.447646	1	6415	tags=57%, list=45%, signal=103%
GOBP_C21_STEROID_HORMONE_METABOLIC_PROCESS	23	-0.254444	-1.47083	0.0728051	0.449601	1	5073	tags=61%, list=35%, signal=94%
GOBP_POSITIVE_REGULATION_OF_DEPHOSPHORYLATION	51	-0.172673	-1.47068	0.0785124	0.448727	1	6794	tags=65%, list=48%, signal=123%
GOBP_UBIQUINONE_METABOLIC_PROCESS	18	-0.29108	-1.47036	0.0701403	0.448213	1	6172	tags=72%, list=43%, signal=127%
GOBP_LEUKOTRIENE_METABOLIC_PROCESS	21	-0.264146	-1.46973	0.064	0.448278	1	10530	tags=100%, list=74%, signal=379%
GOBP_CORONARY_VASCULATURE_DEVELOPMENT	40	-0.195419	-1.46789	0.0830189	0.45076	1	2577	tags=38%, list=18%, signal=46%
GOBP_DEFENSE_RESPONSE_TO_BACTERIUM	115	-0.114507	-1.46737	0.0896414	0.450591	1	5838	tags=52%, list=41%, signal=87%
GOBP_ORGANIC_ACID_TRANSMEMBRANE_TRANSPORT	125	-0.111297	-1.46736	0.0803213	0.449491	1	6203	tags=54%, list=43%, signal=95%
GOBP_PROTEIN_LIPID_COMPLEX_SUBUNIT_ORGANIZATION	30	-0.220251	-1.46615	0.0689655	0.450697	1	4485	tags=53%, list=31%, signal=78%
GOBP_EPIDERMIS_DEVELOPMENT	210	-0.0877155	-1.46608	0.0884086	0.449699	1	4894	tags=43%, list=34%, signal=64%
GOBP_REGULATION_OF_SECRETION	480	-0.0595936	-1.46604	0.09375	0.448635	1	1829	tags=19%, list=13%, signal=21%
GOBP_CENTRAL_NERVOUS_SYSTEM_NEURON_DIFFERENTIATION	141	-0.104814	-1.46582	0.0715746	0.447991	1	7138	tags=60%, list=50%, signal=119%
GOBP_CEREBELLAR_PURKINJE_CELL_LAYER_DEVELOPMENT	24	-0.252644	-1.46567	0.0791075	0.447156	1	5928	tags=67%, list=41%, signal=114%
GOBP_REGULATION_OF_TRIGLYCERIDE_METABOLIC_PROCESS	29	-0.231918	-1.46566	0.0934959	0.446068	1	3595	tags=48%, list=25%, signal=64%
GOBP_REGULATION_OF_FAT_CELL_DIFFERENTIATION	113	-0.117761	-1.46474	0.0731225	0.446912	1	6683	tags=58%, list=47%, signal=109%
GOBP_CELL_FATE_DETERMINATION	31	-0.222761	-1.46458	0.0829959	0.446125	1	5126	tags=58%, list=36%, signal=90%
GOBP_BLOOD_VESSEL_ENDOTHELIAL_CELL_PROLIFERATION_INVOLVED_IN_SPROUTING_ANGIOGENESIS	21	-0.263025	-1.46437	0.0881764	0.445409	1	2374	tags=43%, list=17%, signal=51%
GOBP_CARDIOCYTE_DIFFERENTIATION	112	-0.117547	-1.46225	0.0905433	0.448401	1	7782	tags=66%, list=54%, signal=144%
GOBP_SIGNAL_RELEASE	368	-0.0661577	-1.46107	0.0827068	0.449735	1	2227	tags=22%, list=16%, signal=25%
GOBP_GLUTAMINE_FAMILY_AMINO_ACID_METABOLIC_PROCESS	59	-0.15939	-1.46077	0.0965795	0.449174	1	6457	tags=61%, list=45%, signal=111%
GOBP_MYELOID_LEUKOCYTE_MEDIATED_IMMUNITY	73	-0.149398	-1.4594	0.0989899	0.45072	1	8846	tags=77%, list=62%, signal=200%
GOBP_POSITIVE_REGULATION_OF_POTASSIUM_ION_TRANSPORT	45	-0.184287	-1.45859	0.0793651	0.451191	1	1823	tags=31%, list=13%, signal=36%
GOBP_SPROUTING_ANGIOGENESIS	114	-0.116942	-1.45738	0.0770791	0.452426	1	5367	tags=49%, list=38%, signal=78%
GOBP_NEGATIVE_REGULATION_OF_INFLAMMATORY_RESPONSE	103	-0.122835	-1.45688	0.073922	0.452277	1	4505	tags=44%, list=32%, signal=63%
GOBP_MORPHOGENESIS_OF_A_BRANCHING_STRUCTURE	164	-0.0972125	-1.45606	0.0754717	0.452662	1	5254	tags=46%, list=37%, signal=72%
GOBP_REGULATION_OF_HOMOTYPIC_CELL_CELL_ADHESION	25	-0.243455	-1.45604	0.0984252	0.451652	1	4534	tags=56%, list=32%, signal=82%
GOBP_PROTEIN_DESTABILIZATION	46	-0.180844	-1.45591	0.0923379	0.450804	1	3330	tags=41%, list=23%, signal=54%
GOBP_EXCITATORY_SYNAPSE_ASSEMBLY	25	-0.245424	-1.45425	0.0776892	0.453159	1	6222	tags=68%, list=44%, signal=120%
GOBP_TELOMERE_MAINTENANCE_VIA_RECOMBINATION	15	-0.307378	-1.45372	0.0881226	0.453234	1	8004	tags=87%, list=56%, signal=197%
GOBP_ENDOCARDIAL_CUSHION_DEVELOPMENT	44	-0.186062	-1.45344	0.0892857	0.452692	1	7099	tags=68%, list=50%, signal=135%
GOBP_SCHWANN_CELL_DEVELOPMENT	31	-0.214985	-1.45335	0.0706861	0.451772	1	3853	tags=48%, list=27%, signal=66%
GOBP_REGULATION_OF_MIRNA_TRANSCRIPTION	51	-0.168297	-1.4526	0.0788382	0.452086	1	3211	tags=39%, list=22%, signal=50%
GOBP_EYE_MORPHOGENESIS	126	-0.112698	-1.45219	0.10041	0.451852	1	5554	tags=50%, list=39%, signal=81%
GOBP_DEVELOPMENTAL_PIGMENTATION	40	-0.185019	-1.4507	0.0784708	0.453625	1	5228	tags=55%, list=37%, signal=86%
GOBP_REGULATION_OF_MUSCLE_ADAPTATION	67	-0.151101	-1.4482	0.100386	0.45732	1	4894	tags=49%, list=34%, signal=75%
GOBP_REGULATION_OF_LIPID_METABOLIC_PROCESS	264	-0.0781425	-1.44775	0.0981132	0.457115	1	2046	tags=22%, list=14%, signal=25%
GOBP_ARTERY_DEVELOPMENT	86	-0.132149	-1.44616	0.0899796	0.459225	1	5273	tags=50%, list=37%, signal=79%
GOBP_REGULATION_OF_METAL_ION_TRANSPORT	312	-0.0716786	-1.44548	0.0711462	0.459521	1	4407	tags=38%, list=31%, signal=53%
GOBP_POSITIVE_REGULATION_OF_MIRNA_TRANSCRIPTION	38	-0.197117	-1.44462	0.0912779	0.460113	1	3211	tags=42%, list=22%, signal=54%
GOBP_ACTOMYOSIN_STRUCTURE_ORGANIZATION	169	-0.0958348	-1.44365	0.0976096	0.461107	1	2370	tags=26%, list=17%, signal=31%
GOBP_BRANCHING_INVOLVED_IN_BLOOD_VESSEL_MORPHOGENESIS	28	-0.23019	-1.44339	0.0976562	0.460562	1	5909	tags=64%, list=41%, signal=109%
GOBP_NEGATIVE_REGULATION_OF_PLASMA_MEMBRANE_BOUNDED_CELL_PROJECTION_ASSEMBLY	31	-0.22108	-1.44284	0.0958904	0.460582	1	5150	tags=58%, list=36%, signal=91%
GOBP_ENDOCARDIAL_CUSHION_FORMATION	29	-0.224689	-1.44253	0.0868687	0.460139	1	6657	tags=69%, list=47%, signal=129%
GOBP_NERVE_DEVELOPMENT	66	-0.15194	-1.44093	0.0912779	0.462261	1	5422	tags=53%, list=38%, signal=85%
GOBP_FORELIMB_MORPHOGENESIS	28	-0.223779	-1.44074	0.0919325	0.461602	1	9065	tags=86%, list=63%, signal=234%
GOBP_DECIDUALIZATION	21	-0.264566	-1.43932	0.0921844	0.46327	1	6438	tags=71%, list=45%, signal=130%
GOBP_T_CELL_APOPTOTIC_PROCESS	36	-0.20531	-1.43906	0.0998043	0.462749	1	6209	tags=64%, list=43%, signal=113%
GOBP_SKELETAL_SYSTEM_MORPHOGENESIS	166	-0.0976722	-1.43899	0.100775	0.461793	1	5254	tags=46%, list=37%, signal=72%
GOBP_CELLULAR_GLUCAN_METABOLIC_PROCESS	59	-0.158598	-1.43868	0.102725	0.461426	1	3802	tags=42%, list=27%, signal=57%
GOBP_STEROID_BIOSYNTHETIC_PROCESS	125	-0.110304	-1.43791	0.0864979	0.461889	1	5073	tags=46%, list=35%, signal=71%
GOBP_ANION_TRANSMEMBRANE_TRANSPORT	199	-0.0883342	-1.43747	0.0829787	0.46169	1	4217	tags=38%, list=29%, signal=53%
GOBP_REGULATION_OF_RAS_PROTEIN_SIGNAL_TRANSDUCTION	168	-0.0943979	-1.43716	0.0859375	0.461251	1	10329	tags=82%, list=72%, signal=290%
GOBP_NEGATIVE_REGULATION_OF_CHEMOTAXIS	49	-0.175033	-1.43654	0.0868687	0.461443	1	10640	tags=92%, list=74%, signal=358%
GOBP_NEGATIVE_REGULATION_OF_ENDOTHELIAL_CELL_PROLIFERATION	33	-0.208986	-1.43555	0.100592	0.462414	1	3953	tags=48%, list=28%, signal=67%
GOBP_EXCRETION	42	-0.189459	-1.43394	0.0883534	0.464384	1	6493	tags=64%, list=45%, signal=117%
GOBP_STRIATED_MUSCLE_CELL_APOPTOTIC_PROCESS	30	-0.22079	-1.43273	0.0948617	0.465772	1	4954	tags=57%, list=35%, signal=87%
GOBP_NUCLEAR_MIGRATION	20	-0.272446	-1.43232	0.0836576	0.465467	1	7551	tags=80%, list=53%, signal=169%
GOBP_LABYRINTHINE_LAYER_BLOOD_VESSEL_DEVELOPMENT	19	-0.272872	-1.43208	0.0899796	0.464918	1	2878	tags=47%, list=20%, signal=59%
GOBP_NEUTRAL_AMINO_ACID_TRANSPORT	40	-0.189022	-1.43203	0.101911	0.464017	1	6601	tags=65%, list=46%, signal=120%
GOBP_MONOSACCHARIDE_METABOLIC_PROCESS	210	-0.0854304	-1.43141	0.116832	0.464215	1	2066	tags=23%, list=14%, signal=26%
GOBP_AORTA_MORPHOGENESIS	30	-0.218282	-1.43037	0.111554	0.465178	1	7850	tags=77%, list=55%, signal=170%
GOBP_ENDODERMAL_CELL_DIFFERENTIATION	37	-0.204531	-1.42927	0.0877551	0.46625	1	9452	tags=86%, list=66%, signal=254%
GOBP_CHROMOSOME_ORGANIZATION_INVOLVED_IN_MEIOTIC_CELL_CYCLE	50	-0.172034	-1.42759	0.0899796	0.468637	1	6988	tags=66%, list=49%, signal=129%
GOBP_CD8_POSITIVE_ALPHA_BETA_T_CELL_ACTIVATION	19	-0.267834	-1.42747	0.102317	0.467886	1	5208	tags=63%, list=36%, signal=99%
GOBP_NEGATIVE_REGULATION_OF_PROTEIN_KINASE_B_SIGNALING	37	-0.195542	-1.42612	0.0991903	0.469537	1	3396	tags=43%, list=24%, signal=57%
GOBP_DIGESTIVE_SYSTEM_DEVELOPMENT	107	-0.119161	-1.42428	0.107456	0.472328	1	5126	tags=48%, list=36%, signal=74%
GOBP_NEUROTRANSMITTER_TRANSPORT	188	-0.0923402	-1.42172	0.0826446	0.476358	1	8815	tags=71%, list=62%, signal=182%
GOBP_MESENCHYMAL_CELL_DEVELOPMENT	79	-0.134537	-1.42128	0.110403	0.476237	1	8044	tags=70%, list=56%, signal=158%
GOBP_NEGATIVE_REGULATION_OF_CILIUM_ASSEMBLY	17	-0.287356	-1.42028	0.0835073	0.477276	1	5150	tags=65%, list=36%, signal=101%
GOBP_REGULATION_OF_MUSCLE_SYSTEM_PROCESS	186	-0.0891833	-1.41915	0.104628	0.478485	1	6354	tags=53%, list=44%, signal=95%
GOBP_ENDODERM_FORMATION	44	-0.180602	-1.41879	0.0863454	0.478153	1	9452	tags=84%, list=66%, signal=247%
GOBP_PEPTIDYL_TYROSINE_AUTOPHOSPHORYLATION	19	-0.270244	-1.41802	0.0982318	0.478756	1	8937	tags=89%, list=62%, signal=238%
GOBP_PHOSPHATIDIC_ACID_METABOLIC_PROCESS	32	-0.213606	-1.41794	0.0954199	0.477939	1	6785	tags=69%, list=47%, signal=131%
GOBP_RESPONSE_TO_IRON_ION	26	-0.223505	-1.41736	0.105155	0.478095	1	4511	tags=54%, list=32%, signal=79%
GOBP_POSITIVE_REGULATION_OF_TRANSPORTER_ACTIVITY	101	-0.120646	-1.4161	0.0938124	0.479564	1	3810	tags=39%, list=27%, signal=52%
GOBP_RESPONSE_TO_OXYGEN_LEVELS	275	-0.0751246	-1.41581	0.115942	0.479195	1	8932	tags=70%, list=62%, signal=182%
GOBP_POSITIVE_REGULATION_OF_IMMUNE_RESPONSE	345	-0.065775	-1.4152	0.0965795	0.479369	1	3021	tags=28%, list=21%, signal=34%
GOBP_FAT_CELL_DIFFERENTIATION	198	-0.0884531	-1.4146	0.0892495	0.479514	1	5254	tags=45%, list=37%, signal=71%
GOBP_SALIVARY_GLAND_DEVELOPMENT	33	-0.208209	-1.41426	0.104294	0.47911	1	2664	tags=39%, list=19%, signal=48%
GOBP_RUFFLE_ORGANIZATION	52	-0.169455	-1.41331	0.0981964	0.479979	1	5562	tags=56%, list=39%, signal=91%
GOBP_CELLULAR_AMINO_ACID_BIOSYNTHETIC_PROCESS	60	-0.157875	-1.41314	0.118236	0.479268	1	6810	tags=63%, list=48%, signal=120%
GOBP_BONE_REMODELING	67	-0.146402	-1.41262	0.109053	0.479292	1	4534	tags=46%, list=32%, signal=67%
GOBP_ADULT_BEHAVIOR	115	-0.111873	-1.41208	0.1079	0.479333	1	5751	tags=51%, list=40%, signal=85%
GOBP_CHONDROCYTE_DIFFERENTIATION	96	-0.121753	-1.41141	0.0912621	0.479616	1	5422	tags=50%, list=38%, signal=80%
GOBP_POSITIVE_REGULATION_OF_SODIUM_ION_TRANSMEMBRANE_TRANSPORTER_ACTIVITY	15	-0.30035	-1.41118	0.103448	0.479095	1	2384	tags=47%, list=17%, signal=56%
GOBP_MODULATION_OF_EXCITATORY_POSTSYNAPTIC_POTENTIAL	36	-0.197827	-1.41048	0.0988142	0.479466	1	8302	tags=78%, list=58%, signal=185%
GOBP_POSITIVE_REGULATION_OF_GTPASE_ACTIVITY	220	-0.0822821	-1.40942	0.10883	0.480602	1	7618	tags=61%, list=53%, signal=129%
GOBP_POSITIVE_REGULATION_OF_LIPID_BIOSYNTHETIC_PROCESS	62	-0.150585	-1.40929	0.106	0.479877	1	4546	tags=47%, list=32%, signal=68%
GOBP_CELLULAR_RESPONSE_TO_INORGANIC_SUBSTANCE	181	-0.0907548	-1.40887	0.118	0.479614	1	9149	tags=73%, list=64%, signal=200%
GOBP_RHYTHMIC_BEHAVIOR	38	-0.194107	-1.40802	0.105882	0.480373	1	6641	tags=66%, list=46%, signal=123%
GOBP_CANONICAL_WNT_SIGNALING_PATHWAY	273	-0.073951	-1.40798	0.09375	0.47948	1	2421	tags=24%, list=17%, signal=29%
GOBP_PIGMENTATION	89	-0.123384	-1.40622	0.0885312	0.482053	1	5639	tags=52%, list=39%, signal=85%
GOBP_ENDOCARDIAL_CUSHION_MORPHOGENESIS	37	-0.190826	-1.40342	0.112621	0.486643	1	10034	tags=89%, list=70%, signal=298%
GOBP_HEART_TRABECULA_MORPHOGENESIS	26	-0.229274	-1.40211	0.127202	0.488174	1	9379	tags=88%, list=66%, signal=257%
GOBP_REGULATION_OF_TRANSMEMBRANE_TRANSPORT	455	-0.0586095	-1.40029	0.102079	0.490877	1	4407	tags=36%, list=31%, signal=51%
GOBP_STEROID_HORMONE_BIOSYNTHETIC_PROCESS	26	-0.236891	-1.39943	0.113924	0.491601	1	5420	tags=62%, list=38%, signal=99%
GOBP_CALCIUM_ION_IMPORT	66	-0.143628	-1.39708	0.116	0.495281	1	5757	tags=55%, list=40%, signal=91%
GOBP_MULTICELLULAR_ORGANISMAL_HOMEOSTASIS	405	-0.060134	-1.39698	0.0983607	0.494515	1	5592	tags=45%, list=39%, signal=72%
GOBP_REGULATION_OF_WNT_SIGNALING_PATHWAY_PLANAR_CELL_POLARITY_PATHWAY	15	-0.30525	-1.39648	0.109162	0.494566	1	2314	tags=47%, list=16%, signal=56%
GOBP_POSITIVE_REGULATION_OF_T_CELL_PROLIFERATION	67	-0.148157	-1.39584	0.114919	0.494919	1	10699	tags=90%, list=75%, signal=354%
GOBP_REGULATION_OF_FIBROBLAST_GROWTH_FACTOR_RECEPTOR_SIGNALING_PATHWAY	27	-0.221358	-1.39504	0.0984252	0.495523	1	10083	tags=93%, list=71%, signal=313%
GOBP_REGULATION_OF_ACTIN_FILAMENT_BASED_PROCESS	347	-0.0634609	-1.39464	0.127349	0.495327	1	6369	tags=51%, list=45%, signal=89%
GOBP_AORTIC_VALVE_MORPHOGENESIS	27	-0.220331	-1.39444	0.0987654	0.494649	1	6390	tags=67%, list=45%, signal=120%
GOBP_ARF_PROTEIN_SIGNAL_TRANSDUCTION	20	-0.257317	-1.39402	0.100823	0.494523	1	7052	tags=75%, list=49%, signal=148%
GOBP_ADAPTATION_OF_SIGNALING_PATHWAY	19	-0.262229	-1.39395	0.11	0.493676	1	3030	tags=47%, list=21%, signal=60%
GOBP_MEMBRANE_DEPOLARIZATION_DURING_ACTION_POTENTIAL	32	-0.210044	-1.39385	0.0978723	0.492917	1	5942	tags=63%, list=42%, signal=107%
GOBP_ENDODERM_DEVELOPMENT	60	-0.15646	-1.39243	0.126733	0.49494	1	9452	tags=82%, list=66%, signal=240%
GOBP_REGULATION_OF_CILIUM_ASSEMBLY	83	-0.133278	-1.3914	0.112	0.496106	1	5515	tags=52%, list=39%, signal=84%
GOBP_RESPIRATORY_BURST	26	-0.231594	-1.3913	0.106776	0.495287	1	10996	tags=100%, list=77%, signal=432%
GOBP_CYCLIC_NUCLEOTIDE_BIOSYNTHETIC_PROCESS	20	-0.260689	-1.39061	0.0983936	0.49568	1	9149	tags=90%, list=64%, signal=249%
GOBP_CELLULAR_RESPONSE_TO_STEROL	17	-0.280791	-1.38948	0.114341	0.496796	1	6085	tags=71%, list=43%, signal=123%
GOBP_SENSORY_ORGAN_MORPHOGENESIS	208	-0.0840822	-1.38935	0.112245	0.496085	1	5554	tags=47%, list=39%, signal=76%
GOBP_MESONEPHROS_DEVELOPMENT	81	-0.131356	-1.38818	0.11619	0.497288	1	5725	tags=53%, list=40%, signal=88%
GOBP_NEGATIVE_REGULATION_OF_COLD_INDUCED_THERMOGENESIS	43	-0.183016	-1.38795	0.104743	0.496751	1	7369	tags=70%, list=52%, signal=144%
GOBP_MOLTING_CYCLE	86	-0.129145	-1.38729	0.12731	0.497116	1	10637	tags=87%, list=74%, signal=338%
GOBP_THYMOCYTE_APOPTOTIC_PROCESS	15	-0.299552	-1.38231	0.112381	0.506309	1	6209	tags=73%, list=43%, signal=129%
GOBP_COLLAGEN_BIOSYNTHETIC_PROCESS	30	-0.210525	-1.38208	0.130252	0.505792	1	2717	tags=40%, list=19%, signal=49%
GOBP_CRANIOFACIAL_SUTURE_MORPHOGENESIS	15	-0.299664	-1.38188	0.123506	0.505269	1	5254	tags=67%, list=37%, signal=105%
GOBP_STEROL_TRANSPORT	88	-0.123833	-1.38115	0.121514	0.505784	1	5879	tags=53%, list=41%, signal=90%
GOBP_NEGATIVE_REGULATION_OF_AXONOGENESIS	63	-0.150021	-1.3811	0.110236	0.504894	1	7853	tags=70%, list=55%, signal=154%
GOBP_REGULATED_EXOCYTOSIS	199	-0.0862293	-1.38082	0.10766	0.504463	1	8846	tags=70%, list=62%, signal=182%
GOBP_VASCULOGENESIS	70	-0.141332	-1.38075	0.11546	0.503628	1	2280	tags=30%, list=16%, signal=36%
GOBP_EMBRYONIC_FORELIMB_MORPHOGENESIS	23	-0.236143	-1.38017	0.13215	0.503816	1	9065	tags=87%, list=63%, signal=237%
GOBP_REGULATION_OF_CELL_SUBSTRATE_ADHESION	185	-0.0895882	-1.37917	0.126316	0.504977	1	8090	tags=65%, list=57%, signal=149%
GOBP_SKELETAL_SYSTEM_DEVELOPMENT	403	-0.0593396	-1.37886	0.118644	0.504648	1	6451	tags=51%, list=45%, signal=90%
GOBP_NEUROTRANSMITTER_SECRETION	135	-0.103172	-1.37812	0.101145	0.505187	1	8815	tags=72%, list=62%, signal=186%
GOBP_REGULATION_OF_MAST_CELL_ACTIVATION_INVOLVED_IN_IMMUNE_RESPONSE	25	-0.234365	-1.37761	0.128964	0.505287	1	8096	tags=80%, list=57%, signal=184%
GOBP_POSITIVE_REGULATION_OF_REGULATED_SECRETORY_PATHWAY	40	-0.184675	-1.37681	0.128257	0.506003	1	6663	tags=65%, list=47%, signal=121%
GOBP_REGULATION_OF_POTASSIUM_ION_TRANSPORT	90	-0.121687	-1.37571	0.109937	0.507262	1	4151	tags=41%, list=29%, signal=58%
GOBP_NEGATIVE_REGULATION_OF_NERVOUS_SYSTEM_DEVELOPMENT	128	-0.10288	-1.37454	0.105882	0.508727	1	7481	tags=63%, list=52%, signal=130%
GOBP_HORMONE_BIOSYNTHETIC_PROCESS	42	-0.177292	-1.37452	0.128631	0.507823	1	4964	tags=52%, list=35%, signal=80%
GOBP_HORMONE_TRANSPORT	223	-0.0809328	-1.37363	0.130785	0.508674	1	2004	tags=22%, list=14%, signal=25%
GOBP_NEGATIVE_REGULATION_OF_PROTEIN_BINDING	78	-0.133522	-1.37311	0.12594	0.508853	1	8736	tags=74%, list=61%, signal=190%
GOBP_NEGATIVE_REGULATION_OF_CELL_JUNCTION_ASSEMBLY	27	-0.217762	-1.37256	0.112205	0.508991	1	10664	tags=96%, list=75%, signal=378%
GOBP_RESPONSE_TO_STEROL_DEPLETION	18	-0.260905	-1.37175	0.121901	0.509566	1	6603	tags=72%, list=46%, signal=134%
GOBP_MATURE_B_CELL_DIFFERENTIATION	21	-0.246639	-1.36991	0.123016	0.512461	1	3289	tags=48%, list=23%, signal=62%
GOBP_STEROID_CATABOLIC_PROCESS	15	-0.29447	-1.36772	0.12426	0.515795	1	7235	tags=80%, list=51%, signal=162%
GOBP_REGULATION_OF_WNT_SIGNALING_PATHWAY	292	-0.0686824	-1.36755	0.109162	0.51516	1	4818	tags=40%, list=34%, signal=60%
GOBP_APICAL_JUNCTION_ASSEMBLY	53	-0.158155	-1.36634	0.128459	0.516878	1	6652	tags=62%, list=47%, signal=116%
GOBP_REGULATION_OF_PROTEIN_LOCALIZATION_TO_NUCLEUS	121	-0.106792	-1.36622	0.118257	0.516192	1	6760	tags=58%, list=47%, signal=109%
GOBP_POSITIVE_REGULATION_OF_VIRAL_GENOME_REPLICATION	26	-0.219569	-1.36468	0.126923	0.518236	1	1817	tags=35%, list=13%, signal=40%
GOBP_POSITIVE_REGULATION_OF_LEUKOCYTE_DEGRANULATION	16	-0.284477	-1.36404	0.137931	0.518575	1	6663	tags=75%, list=47%, signal=140%
GOBP_NEGATIVE_REGULATION_OF_STEROID_METABOLIC_PROCESS	20	-0.250242	-1.36357	0.132438	0.518586	1	6438	tags=70%, list=45%, signal=127%
GOBP_EXPORT_ACROSS_PLASMA_MEMBRANE	53	-0.159025	-1.36345	0.12249	0.517864	1	1243	tags=25%, list=9%, signal=27%
GOBP_PROTEIN_LIPID_COMPLEX_ASSEMBLY	19	-0.262417	-1.3628	0.129225	0.518298	1	3780	tags=53%, list=26%, signal=71%
GOBP_VASCULAR_ASSOCIATED_SMOOTH_MUSCLE_CELL_DIFFERENTIATION	24	-0.234065	-1.36233	0.116935	0.518414	1	7385	tags=75%, list=52%, signal=155%
GOBP_IMMUNE_EFFECTOR_PROCESS	388	-0.0584863	-1.36206	0.109562	0.518074	1	8881	tags=68%, list=62%, signal=174%
GOBP_STEM_CELL_DIFFERENTIATION	183	-0.0849863	-1.36197	0.126531	0.517343	1	10367	tags=81%, list=72%, signal=290%
GOBP_PROTEIN_LOCALIZATION_TO_CHROMOSOME_CENTROMERIC_REGION	23	-0.240297	-1.36167	0.129412	0.517052	1	5275	tags=61%, list=37%, signal=96%
GOBP_SMOOTHENED_SIGNALING_PATHWAY	132	-0.101095	-1.36091	0.109375	0.517683	1	4419	tags=41%, list=31%, signal=59%
GOBP_REGULATION_OF_COLLAGEN_METABOLIC_PROCESS	27	-0.220214	-1.3602	0.123791	0.518253	1	4273	tags=52%, list=30%, signal=74%
GOBP_REGULATION_OF_MYELOID_LEUKOCYTE_MEDIATED_IMMUNITY	42	-0.178519	-1.36015	0.128405	0.51741	1	8692	tags=79%, list=61%, signal=200%
GOBP_B_CELL_DIFFERENTIATION	96	-0.1193	-1.36003	0.116142	0.516691	1	9479	tags=78%, list=66%, signal=230%
GOBP_ORGANIC_ACID_BIOSYNTHETIC_PROCESS	225	-0.0761892	-1.36	0.126531	0.515824	1	6810	tags=55%, list=48%, signal=104%
GOBP_PEPTIDYL_TYROSINE_MODIFICATION	295	-0.0686805	-1.35949	0.131737	0.51593	1	9074	tags=70%, list=63%, signal=188%
GOBP_NUCLEOSIDE_BISPHOSPHATE_METABOLIC_PROCESS	102	-0.115263	-1.35857	0.116183	0.516961	1	8319	tags=70%, list=58%, signal=165%
GOBP_PLASMA_MEMBRANE_ORGANIZATION	116	-0.107842	-1.35799	0.116832	0.517304	1	10060	tags=81%, list=70%, signal=271%
GOBP_EXTRACELLULAR_MATRIX_DISASSEMBLY	42	-0.178449	-1.35714	0.113725	0.518168	1	2564	tags=36%, list=18%, signal=43%
GOBP_CELLULAR_COMPONENT_ASSEMBLY_INVOLVED_IN_MORPHOGENESIS	85	-0.125954	-1.35649	0.140206	0.518603	1	8810	tags=74%, list=62%, signal=192%
GOBP_DICARBOXYLIC_ACID_METABOLIC_PROCESS	76	-0.134129	-1.35644	0.122371	0.517767	1	4679	tags=46%, list=33%, signal=68%
GOBP_NEGATIVE_REGULATION_OF_CELL_SUBSTRATE_ADHESION	52	-0.159579	-1.35619	0.130879	0.517397	1	9828	tags=85%, list=69%, signal=270%
GOBP_REGULATION_OF_VASCULAR_PERMEABILITY	40	-0.177216	-1.35604	0.126273	0.516784	1	8557	tags=78%, list=60%, signal=192%
GOBP_CELLULAR_RESPONSE_TO_EXOGENOUS_DSRNA	15	-0.295142	-1.35558	0.119318	0.516753	1	1505	tags=40%, list=11%, signal=45%
GOBP_MAINTENANCE_OF_CELL_POLARITY	18	-0.260835	-1.35525	0.126316	0.516543	1	3426	tags=50%, list=24%, signal=66%
GOBP_KIDNEY_EPITHELIUM_DEVELOPMENT	121	-0.105287	-1.35369	0.112648	0.518908	1	5954	tags=52%, list=42%, signal=88%
GOBP_INTERMEDIATE_FILAMENT_ORGANIZATION	18	-0.263495	-1.35358	0.132411	0.518205	1	3388	tags=50%, list=24%, signal=65%
GOBP_LEUKOCYTE_HOMEOSTASIS	72	-0.135551	-1.35357	0.132924	0.517287	1	10387	tags=86%, list=73%, signal=313%
GOBP_PROTEIN_LOCALIZATION_TO_POSTSYNAPSE	35	-0.193131	-1.35324	0.120833	0.517044	1	10321	tags=91%, list=72%, signal=328%
GOBP_HETEROCHROMATIN_ORGANIZATION	71	-0.136901	-1.35306	0.133333	0.516489	1	4297	tags=44%, list=30%, signal=62%
GOBP_REGULATION_OF_NERVOUS_SYSTEM_PROCESS	115	-0.107785	-1.35256	0.132114	0.516606	1	4068	tags=39%, list=28%, signal=54%
GOBP_GLIAL_CELL_DEVELOPMENT	103	-0.117376	-1.35236	0.136273	0.516077	1	8609	tags=72%, list=60%, signal=179%
GOBP_CARBOHYDRATE_CATABOLIC_PROCESS	124	-0.102671	-1.34974	0.127016	0.520392	1	2582	tags=28%, list=18%, signal=34%
GOBP_SPINAL_CORD_MOTOR_NEURON_DIFFERENTIATION	20	-0.253666	-1.34817	0.141473	0.522706	1	4959	tags=60%, list=35%, signal=92%
GOBP_REGULATION_OF_LIPOPROTEIN_METABOLIC_PROCESS	15	-0.285216	-1.34808	0.133603	0.521956	1	9274	tags=93%, list=65%, signal=265%
GOBP_MYOBLAST_DIFFERENTIATION	65	-0.142	-1.3476	0.126252	0.522119	1	5240	tags=51%, list=37%, signal=80%
GOBP_REGULATION_OF_STEROID_BIOSYNTHETIC_PROCESS	52	-0.161388	-1.34754	0.126706	0.5213	1	6502	tags=62%, list=45%, signal=112%
GOBP_POSITIVE_REGULATION_OF_RESPONSE_TO_BIOTIC_STIMULUS	117	-0.109999	-1.34712	0.128631	0.521309	1	3330	tags=34%, list=23%, signal=44%
GOBP_POSITIVE_REGULATION_OF_CARTILAGE_DEVELOPMENT	26	-0.218955	-1.34655	0.116466	0.521579	1	5126	tags=58%, list=36%, signal=90%
GOBP_NEGATIVE_REGULATION_OF_AXON_EXTENSION_INVOLVED_IN_AXON_GUIDANCE	26	-0.220579	-1.3452	0.132948	0.523542	1	7853	tags=77%, list=55%, signal=170%
GOBP_NEGATIVE_REGULATION_OF_GLIAL_CELL_DIFFERENTIATION	22	-0.239684	-1.34517	0.136719	0.522703	1	3079	tags=45%, list=22%, signal=58%
GOBP_CELL_ACTIVATION_INVOLVED_IN_IMMUNE_RESPONSE	199	-0.0811332	-1.34456	0.129741	0.52311	1	8846	tags=70%, list=62%, signal=181%
GOBP_OLEFINIC_COMPOUND_BIOSYNTHETIC_PROCESS	16	-0.278273	-1.34425	0.133333	0.522835	1	4964	tags=63%, list=35%, signal=96%
GOBP_MEIOSIS_I_CELL_CYCLE_PROCESS	94	-0.116928	-1.34377	0.130612	0.522882	1	6251	tags=55%, list=44%, signal=98%
GOBP_NEGATIVE_REGULATION_OF_ALPHA_BETA_T_CELL_ACTIVATION	30	-0.204492	-1.34328	0.136905	0.522957	1	10907	tags=97%, list=76%, signal=406%
GOBP_REGULATION_OF_TISSUE_REMODELING	56	-0.153027	-1.3417	0.127953	0.525247	1	5227	tags=52%, list=37%, signal=81%
GOBP_REGULATION_OF_POSTSYNAPTIC_MEMBRANE_POTENTIAL	115	-0.108398	-1.34111	0.131631	0.525519	1	7790	tags=65%, list=54%, signal=142%
GOBP_PYRIDINE_CONTAINING_COMPOUND_BIOSYNTHETIC_PROCESS	24	-0.225196	-1.34032	0.131274	0.526244	1	5724	tags=63%, list=40%, signal=104%
GOBP_POSITIVE_REGULATION_OF_DEVELOPMENTAL_GROWTH	138	-0.0991331	-1.34011	0.143137	0.525796	1	6162	tags=53%, list=43%, signal=92%
GOBP_MUSCLE_TISSUE_DEVELOPMENT	321	-0.0644198	-1.33973	0.1375	0.525695	1	8278	tags=64%, list=58%, signal=149%
GOBP_HOMOLOGOUS_RECOMBINATION	43	-0.172515	-1.33938	0.14664	0.525548	1	2530	tags=35%, list=18%, signal=42%
GOBP_BODY_MORPHOGENESIS	41	-0.175859	-1.33813	0.140206	0.527305	1	8655	tags=78%, list=61%, signal=197%
GOBP_CARDIAC_MUSCLE_CELL_DIFFERENTIATION	84	-0.123303	-1.3372	0.142857	0.528221	1	7782	tags=67%, list=54%, signal=145%
GOBP_SMOOTH_MUSCLE_CONTRACTION	92	-0.11959	-1.33701	0.117647	0.527684	1	1877	tags=25%, list=13%, signal=29%
GOBP_ARTERY_MORPHOGENESIS	60	-0.148645	-1.33697	0.141732	0.526881	1	5273	tags=52%, list=37%, signal=82%
GOBP_NEGATIVE_REGULATION_OF_LIPID_STORAGE	16	-0.2826	-1.33628	0.143443	0.527502	1	5796	tags=69%, list=41%, signal=115%
GOBP_REGULATION_OF_CALCIUM_ION_IMPORT	28	-0.211291	-1.33589	0.157791	0.527373	1	5668	tags=61%, list=40%, signal=100%
GOBP_REGULATION_OF_REGULATED_SECRETORY_PATHWAY	118	-0.105166	-1.3346	0.111579	0.529133	1	8811	tags=72%, list=62%, signal=186%
GOBP_REGULATION_OF_MYOTUBE_DIFFERENTIATION	33	-0.19193	-1.33367	0.147287	0.53018	1	3763	tags=45%, list=26%, signal=62%
GOBP_MYELOID_LEUKOCYTE_ACTIVATION	161	-0.0904188	-1.33359	0.147917	0.529433	1	10714	tags=84%, list=75%, signal=331%
GOBP_POSITIVE_REGULATION_OF_ISOTYPE_SWITCHING	24	-0.227919	-1.33304	0.149194	0.529665	1	6281	tags=67%, list=44%, signal=119%
GOBP_VACUOLAR_LOCALIZATION	70	-0.136385	-1.33255	0.157258	0.529736	1	8888	tags=76%, list=62%, signal=199%
GOBP_POSITIVE_REGULATION_OF_VASCULATURE_DEVELOPMENT	131	-0.0998201	-1.33254	0.144509	0.528869	1	8630	tags=70%, list=60%, signal=175%
GOBP_PEPTIDE_CROSS_LINKING	22	-0.239579	-1.33233	0.132383	0.528413	1	10231	tags=95%, list=72%, signal=335%
GOBP_HEAD_MORPHOGENESIS	31	-0.201756	-1.33227	0.139489	0.527651	1	8655	tags=81%, list=61%, signal=204%
GOBP_RNA_PHOSPHODIESTER_BOND_HYDROLYSIS_ENDONUCLEOLYTIC	70	-0.13647	-1.33226	0.117988	0.526777	1	5618	tags=53%, list=39%, signal=87%
GOBP_RESPONSE_TO_GLUCAGON	15	-0.286308	-1.33216	0.141791	0.526101	1	8305	tags=87%, list=58%, signal=206%
GOBP_COMPLEMENT_ACTIVATION	34	-0.190792	-1.33061	0.16451	0.528388	1	2747	tags=38%, list=19%, signal=47%
GOBP_PLASMINOGEN_ACTIVATION	15	-0.283676	-1.33018	0.169291	0.528441	1	9296	tags=93%, list=65%, signal=266%
GOBP_INSULIN_SECRETION	143	-0.0969222	-1.32957	0.153226	0.528821	1	1829	tags=22%, list=13%, signal=25%
GOBP_PLACENTA_DEVELOPMENT	118	-0.105694	-1.32953	0.15625	0.528024	1	6622	tags=57%, list=46%, signal=105%
GOBP_CHLORIDE_TRANSMEMBRANE_TRANSPORT	53	-0.158003	-1.32948	0.158607	0.527265	1	6924	tags=64%, list=48%, signal=124%
GOBP_MONOSACCHARIDE_BIOSYNTHETIC_PROCESS	67	-0.137336	-1.32909	0.14	0.527224	1	8932	tags=76%, list=62%, signal=202%
GOBP_EMBRYONIC_SKELETAL_SYSTEM_DEVELOPMENT	83	-0.125037	-1.32888	0.121901	0.526798	1	10112	tags=83%, list=71%, signal=282%
GOBP_LIPID_HOMEOSTASIS	111	-0.10943	-1.3283	0.174004	0.527112	1	2571	tags=29%, list=18%, signal=35%
GOBP_SMOOTH_MUSCLE_CELL_DIFFERENTIATION	55	-0.153133	-1.32703	0.128755	0.528871	1	5360	tags=53%, list=37%, signal=84%
GOBP_SECONDARY_ALCOHOL_METABOLIC_PROCESS	111	-0.107878	-1.32554	0.137725	0.53108	1	6587	tags=57%, list=46%, signal=104%
GOBP_PROTEIN_LOCALIZATION_TO_EXTRACELLULAR_REGION	281	-0.0692674	-1.32337	0.155602	0.534657	1	1829	tags=20%, list=13%, signal=22%
GOBP_NEGATIVE_REGULATION_OF_STEM_CELL_DIFFERENTIATION	21	-0.235644	-1.32273	0.152475	0.535081	1	8894	tags=86%, list=62%, signal=226%
GOBP_NUCLEOSIDE_BISPHOSPHATE_BIOSYNTHETIC_PROCESS	56	-0.153141	-1.32272	0.138277	0.534231	1	4970	tags=50%, list=35%, signal=76%
GOBP_GLUCOCORTICOID_METABOLIC_PROCESS	16	-0.283243	-1.3227	0.136	0.533414	1	4893	tags=63%, list=34%, signal=95%
GOBP_NEGATIVE_REGULATION_OF_PROTEIN_SERINE_THREONINE_KINASE_ACTIVITY	101	-0.112697	-1.32196	0.151261	0.534087	1	5622	tags=50%, list=39%, signal=83%
GOBP_REGULATION_OF_PROTEIN_EXPORT_FROM_NUCLEUS	29	-0.210745	-1.3197	0.124183	0.537869	1	6856	tags=69%, list=48%, signal=132%
GOBP_NEGATIVE_REGULATION_OF_CELL_DEVELOPMENT	153	-0.0916904	-1.31838	0.1423	0.53984	1	9079	tags=73%, list=63%, signal=197%
GOBP_POSITIVE_REGULATION_OF_TOLL_LIKE_RECEPTOR_SIGNALING_PATHWAY	24	-0.225625	-1.31635	0.137255	0.543263	1	5122	tags=58%, list=36%, signal=91%
GOBP_POSITIVE_REGULATION_OF_SODIUM_ION_TRANSPORT	30	-0.200455	-1.31577	0.155512	0.543621	1	2384	tags=37%, list=17%, signal=44%
GOBP_POSTSYNAPTIC_SPECIALIZATION_ASSEMBLY	20	-0.249888	-1.31575	0.156504	0.542799	1	5728	tags=65%, list=40%, signal=108%
GOBP_UNSATURATED_FATTY_ACID_METABOLIC_PROCESS	73	-0.134934	-1.31502	0.143443	0.543382	1	4546	tags=45%, list=32%, signal=66%
GOBP_HISTONE_H3_K9_MODIFICATION	48	-0.163751	-1.31429	0.173387	0.54415	1	2732	tags=35%, list=19%, signal=44%
GOBP_CELLULAR_RESPONSE_TO_ALCOHOL	76	-0.127886	-1.31336	0.139579	0.545188	1	6085	tags=55%, list=43%, signal=96%
GOBP_MIRNA_METABOLIC_PROCESS	26	-0.21653	-1.31303	0.150905	0.545053	1	10661	tags=96%, list=75%, signal=377%
GOBP_POSITIVE_REGULATION_OF_SUBSTRATE_ADHESION_DEPENDENT_CELL_SPREADING	37	-0.177065	-1.31241	0.167984	0.545465	1	1727	tags=30%, list=12%, signal=34%
GOBP_NEGATIVE_REGULATION_OF_GLIOGENESIS	32	-0.191449	-1.31062	0.149789	0.548498	1	3079	tags=41%, list=22%, signal=52%
GOBP_NEGATIVE_REGULATION_OF_ALPHA_BETA_T_CELL_DIFFERENTIATION	19	-0.245624	-1.31062	0.133462	0.547641	1	10794	tags=100%, list=75%, signal=407%
GOBP_INNER_DYNEIN_ARM_ASSEMBLY	15	-0.278258	-1.31045	0.164329	0.547141	1	8420	tags=87%, list=59%, signal=211%
GOBP_NEGATIVE_REGULATION_OF_LIPID_CATABOLIC_PROCESS	19	-0.24967	-1.31015	0.15873	0.546914	1	1704	tags=37%, list=12%, signal=42%
GOBP_NUCLEOTIDE_SALVAGE	17	-0.267276	-1.3099	0.145749	0.546652	1	9643	tags=94%, list=67%, signal=289%
GOBP_REGULATION_OF_VASCULAR_ASSOCIATED_SMOOTH_MUSCLE_CELL_DIFFERENTIATION	15	-0.284712	-1.3095	0.14557	0.546609	1	6421	tags=73%, list=45%, signal=133%
GOBP_CELLULAR_RESPONSE_TO_CALCIUM_ION	76	-0.127868	-1.30943	0.152439	0.545928	1	9096	tags=76%, list=64%, signal=209%
GOBP_NEGATIVE_REGULATION_OF_ENDOTHELIAL_CELL_APOPTOTIC_PROCESS	21	-0.237255	-1.30941	0.155378	0.545093	1	8190	tags=81%, list=57%, signal=189%
GOBP_REGULATION_OF_MUSCLE_CELL_DIFFERENTIATION	112	-0.105478	-1.30825	0.17	0.546518	1	6421	tags=55%, list=45%, signal=100%
GOBP_TIGHT_JUNCTION_ORGANIZATION	57	-0.147242	-1.30629	0.150101	0.549718	1	6685	tags=61%, list=47%, signal=115%
GOBP_REGULATION_OF_ANDROGEN_RECEPTOR_SIGNALING_PATHWAY	24	-0.227691	-1.30578	0.162933	0.54997	1	2709	tags=42%, list=19%, signal=51%
GOBP_REGULATION_OF_EXOCYTOSIS	179	-0.0833261	-1.30523	0.154851	0.55029	1	8811	tags=70%, list=62%, signal=180%
GOBP_THIOESTER_METABOLIC_PROCESS	78	-0.126702	-1.30364	0.158103	0.552814	1	4066	tags=41%, list=28%, signal=57%
GOBP_EMBRYONIC_DIGIT_MORPHOGENESIS	49	-0.154815	-1.30335	0.145418	0.552584	1	9177	tags=80%, list=64%, signal=221%
GOBP_REGULATION_OF_CELL_DEVELOPMENT	431	-0.0546739	-1.30244	0.160825	0.553635	1	4253	tags=35%, list=30%, signal=48%
GOBP_PHOSPHATIDYLCHOLINE_BIOSYNTHETIC_PROCESS	23	-0.232413	-1.30235	0.154959	0.552924	1	4144	tags=52%, list=29%, signal=73%
GOBP_POSITIVE_REGULATION_OF_EXOCYTOSIS	69	-0.133905	-1.30179	0.151261	0.553329	1	7422	tags=65%, list=52%, signal=135%
GOBP_METANEPHRIC_NEPHRON_MORPHOGENESIS	21	-0.240266	-1.30173	0.157676	0.552586	1	5423	tags=62%, list=38%, signal=100%
GOBP_RETINA_MORPHOGENESIS_IN_CAMERA_TYPE_EYE	44	-0.163325	-1.30155	0.17004	0.552129	1	5148	tags=52%, list=36%, signal=81%
GOBP_MITOPHAGY	32	-0.198244	-1.30011	0.16	0.554213	1	7898	tags=75%, list=55%, signal=167%
GOBP_DNA_PACKAGING	166	-0.0887825	-1.29995	0.157676	0.553718	1	4432	tags=40%, list=31%, signal=57%
GOBP_REGULATION_OF_CELL_SHAPE	138	-0.091087	-1.29892	0.151575	0.555042	1	11872	tags=92%, list=83%, signal=537%
GOBP_LIPOPROTEIN_LOCALIZATION	15	-0.27802	-1.2984	0.167315	0.555217	1	2703	tags=47%, list=19%, signal=57%
GOBP_GLYCOSYL_COMPOUND_CATABOLIC_PROCESS	24	-0.218525	-1.29753	0.153361	0.556214	1	7011	tags=71%, list=49%, signal=139%
GOBP_REGULATION_OF_EPITHELIAL_TO_MESENCHYMAL_TRANSITION	83	-0.122136	-1.29707	0.162602	0.556314	1	2572	tags=30%, list=18%, signal=37%
GOBP_AUDITORY_RECEPTOR_CELL_MORPHOGENESIS	15	-0.279028	-1.29705	0.161826	0.555505	1	3642	tags=53%, list=25%, signal=71%
GOBP_PROTEIN_ADP_RIBOSYLATION	32	-0.186059	-1.29667	0.162109	0.555411	1	2709	tags=38%, list=19%, signal=46%
GOBP_NEGATIVE_REGULATION_OF_LIPID_LOCALIZATION	32	-0.195748	-1.29549	0.153551	0.557115	1	6146	tags=63%, list=43%, signal=109%
GOBP_RESPONSE_TO_CADMIUM_ION	41	-0.169516	-1.29496	0.164356	0.55737	1	4211	tags=46%, list=29%, signal=65%
GOBP_RELAXATION_OF_MUSCLE	29	-0.201436	-1.29425	0.168561	0.558137	1	7482	tags=72%, list=52%, signal=152%
GOBP_RESPONSE_TO_TOXIC_SUBSTANCE	177	-0.0859794	-1.29413	0.158333	0.557573	1	8967	tags=71%, list=63%, signal=188%
GOBP_PURINERGIC_NUCLEOTIDE_RECEPTOR_SIGNALING_PATHWAY	24	-0.212273	-1.29403	0.157685	0.556931	1	8292	tags=79%, list=58%, signal=188%
GOBP_CARDIAC_VENTRICLE_DEVELOPMENT	104	-0.107418	-1.29347	0.174	0.557371	1	5764	tags=51%, list=40%, signal=85%
GOBP_RESPONSE_TO_PAIN	22	-0.232888	-1.29226	0.158397	0.558969	1	2526	tags=41%, list=18%, signal=50%
GOBP_PROTEIN_PALMITOYLATION	30	-0.195634	-1.29196	0.164179	0.558816	1	5313	tags=57%, list=37%, signal=90%
GOBP_ACIDIC_AMINO_ACID_TRANSPORT	53	-0.150811	-1.29132	0.175	0.559349	1	4598	tags=47%, list=32%, signal=69%
GOBP_REGULATION_OF_BONE_REMODELING	39	-0.173506	-1.29126	0.165354	0.55862	1	5227	tags=54%, list=37%, signal=85%
GOBP_NEGATIVE_REGULATION_OF_METAPHASE_ANAPHASE_TRANSITION_OF_CELL_CYCLE	38	-0.180273	-1.29084	0.174442	0.558665	1	7591	tags=71%, list=53%, signal=151%
GOBP_POSITIVE_REGULATION_OF_HYDROLASE_ACTIVITY	456	-0.0525589	-1.28901	0.151822	0.561668	1	3319	tags=28%, list=23%, signal=36%
GOBP_MEIOTIC_CHROMOSOME_SEGREGATION	67	-0.131728	-1.28814	0.187373	0.562736	1	6237	tags=57%, list=44%, signal=100%
GOBP_REGULATION_OF_OSSIFICATION	99	-0.113486	-1.28802	0.173387	0.56218	1	5612	tags=51%, list=39%, signal=83%
GOBP_POSITIVE_REGULATION_OF_NUCLEAR_DIVISION	45	-0.16518	-1.28798	0.166324	0.561397	1	5909	tags=58%, list=41%, signal=98%
GOBP_INNER_EAR_MORPHOGENESIS	75	-0.123472	-1.28779	0.171488	0.560931	1	5681	tags=52%, list=40%, signal=86%
GOBP_CELLULAR_RESPONSE_TO_DSRNA	20	-0.245175	-1.28653	0.166311	0.562725	1	1505	tags=35%, list=11%, signal=39%
GOBP_REGULATION_OF_NEURON_DIFFERENTIATION	156	-0.0866384	-1.286	0.160569	0.563008	1	5926	tags=50%, list=41%, signal=84%
GOBP_NEGATIVE_REGULATION_OF_TELOMERE_MAINTENANCE_VIA_TELOMERASE	19	-0.24674	-1.28598	0.168986	0.562218	1	8520	tags=84%, list=60%, signal=208%
GOBP_NEGATIVE_REGULATION_OF_LOCOMOTION	267	-0.0684413	-1.28553	0.171026	0.562307	1	8146	tags=64%, list=57%, signal=145%
GOBP_TRANSPOSITION	15	-0.272211	-1.28539	0.177551	0.561767	1	7553	tags=80%, list=53%, signal=169%
GOBP_POSITIVE_REGULATION_OF_CELL_DEVELOPMENT	263	-0.0696602	-1.28538	0.177083	0.560956	1	4352	tags=37%, list=30%, signal=53%
GOBP_L_AMINO_ACID_TRANSPORT	56	-0.145849	-1.2846	0.182353	0.561821	1	5840	tags=55%, list=41%, signal=93%
GOBP_NUCLEOSIDE_PHOSPHATE_BIOSYNTHETIC_PROCESS	224	-0.0747385	-1.28407	0.173554	0.562135	1	10760	tags=83%, list=75%, signal=328%
GOBP_SENSORY_PERCEPTION	371	-0.0590324	-1.28269	0.166998	0.564209	1	4344	tags=36%, list=30%, signal=51%
GOBP_REGULATION_OF_BONE_RESORPTION	32	-0.189585	-1.28219	0.186567	0.564488	1	10703	tags=94%, list=75%, signal=372%
GOBP_OLFACTORY_LOBE_DEVELOPMENT	32	-0.188185	-1.2816	0.195076	0.564985	1	5807	tags=59%, list=41%, signal=100%
GOBP_CELLULAR_RESPONSE_TO_VASCULAR_ENDOTHELIAL_GROWTH_FACTOR_STIMULUS	58	-0.144011	-1.28067	0.158859	0.566263	1	11018	tags=91%, list=77%, signal=396%
GOBP_REGULATION_OF_CELLULAR_RESPONSE_TO_VASCULAR_ENDOTHELIAL_GROWTH_FACTOR_STIMULUS	21	-0.233053	-1.27889	0.176113	0.569329	1	7569	tags=76%, list=53%, signal=162%
GOBP_COLUMNAR_CUBOIDAL_EPITHELIAL_CELL_DIFFERENTIATION	64	-0.13623	-1.27835	0.177778	0.569609	1	5212	tags=50%, list=36%, signal=78%
GOBP_POSITIVE_REGULATION_OF_BINDING	145	-0.0919303	-1.27807	0.166998	0.569382	1	7872	tags=64%, list=55%, signal=141%
GOBP_POSITIVE_REGULATION_OF_CALCIUM_ION_TRANSMEMBRANE_TRANSPORTER_ACTIVITY	33	-0.185157	-1.2778	0.157171	0.569144	1	4293	tags=48%, list=30%, signal=69%
GOBP_POSITIVE_REGULATION_OF_BMP_SIGNALING_PATHWAY	33	-0.186438	-1.27707	0.167653	0.5698	1	3408	tags=42%, list=24%, signal=56%
GOBP_POSITIVE_REGULATION_OF_CELLULAR_COMPONENT_BIOGENESIS	443	-0.0543424	-1.27672	0.149798	0.569807	1	6350	tags=50%, list=44%, signal=87%
GOBP_TRIGLYCERIDE_BIOSYNTHETIC_PROCESS	31	-0.192857	-1.276	0.162325	0.57049	1	8782	tags=81%, list=61%, signal=209%
GOBP_SODIUM_ION_TRANSMEMBRANE_TRANSPORT	131	-0.0978155	-1.27546	0.176591	0.57079	1	2545	tags=27%, list=18%, signal=33%
GOBP_MEMBRANE_RAFT_ORGANIZATION	21	-0.229062	-1.27528	0.178988	0.570338	1	4902	tags=57%, list=34%, signal=87%
GOBP_LATE_ENDOSOME_TO_VACUOLE_TRANSPORT_VIA_MULTIVESICULAR_BODY_SORTING_PATHWAY	15	-0.275234	-1.27481	0.161491	0.570533	1	10370	tags=100%, list=73%, signal=363%
GOBP_ROOF_OF_MOUTH_DEVELOPMENT	79	-0.124625	-1.27396	0.179134	0.571499	1	8366	tags=71%, list=58%, signal=170%
GOBP_UROGENITAL_SYSTEM_DEVELOPMENT	301	-0.0639884	-1.27374	0.174699	0.571132	1	8655	tags=67%, list=61%, signal=166%
GOBP_POSITIVE_REGULATION_OF_SMOOTH_MUSCLE_CELL_MIGRATION	30	-0.199348	-1.2732	0.172414	0.571521	1	5260	tags=57%, list=37%, signal=89%
GOBP_POSITIVE_REGULATION_OF_LIPASE_ACTIVITY	47	-0.158461	-1.27319	0.181818	0.570719	1	2915	tags=36%, list=20%, signal=45%
GOBP_NEGATIVE_REGULATION_OF_GENE_EXPRESSION_EPIGENETIC	70	-0.128803	-1.27315	0.177189	0.570003	1	4297	tags=43%, list=30%, signal=61%
GOBP_ESTABLISHMENT_OF_CELL_POLARITY	135	-0.0949033	-1.2731	0.17437	0.569315	1	4377	tags=40%, list=31%, signal=57%
GOBP_NEGATIVE_REGULATION_OF_OSTEOCLAST_DIFFERENTIATION	21	-0.229832	-1.27176	0.189024	0.571265	1	9658	tags=90%, list=68%, signal=278%
GOBP_REGULATION_OF_G_PROTEIN_COUPLED_RECEPTOR_SIGNALING_PATHWAY	114	-0.101529	-1.26978	0.167019	0.574672	1	5962	tags=52%, list=42%, signal=88%
GOBP_RIBOSE_PHOSPHATE_METABOLIC_PROCESS	343	-0.0598589	-1.26903	0.165692	0.575509	1	10673	tags=80%, list=75%, signal=310%
GOBP_FC_GAMMA_RECEPTOR_SIGNALING_PATHWAY	25	-0.207582	-1.26897	0.134694	0.5748	1	3330	tags=44%, list=23%, signal=57%
GOBP_POSITIVE_REGULATION_OF_WNT_SIGNALING_PATHWAY	128	-0.0960817	-1.26782	0.187373	0.57637	1	6907	tags=58%, list=48%, signal=111%
GOBP_POLARIZED_EPITHELIAL_CELL_DIFFERENTIATION	26	-0.204171	-1.26707	0.190476	0.577231	1	4787	tags=54%, list=33%, signal=81%
GOBP_REGULATION_OF_POTASSIUM_ION_TRANSMEMBRANE_TRANSPORTER_ACTIVITY	50	-0.150833	-1.26661	0.186139	0.577313	1	5288	tags=52%, list=37%, signal=82%
GOBP_RIBOSE_PHOSPHATE_BIOSYNTHETIC_PROCESS	173	-0.0828891	-1.2656	0.168539	0.57873	1	10651	tags=83%, list=74%, signal=320%
GOBP_LATE_ENDOSOME_TO_VACUOLE_TRANSPORT	21	-0.227661	-1.26532	0.181275	0.578511	1	10370	tags=95%, list=73%, signal=346%
GOBP_REGULATION_OF_CELL_FATE_COMMITMENT	15	-0.265771	-1.26532	0.178988	0.577694	1	2878	tags=47%, list=20%, signal=58%
GOBP_FATTY_ACYL_COA_BIOSYNTHETIC_PROCESS	22	-0.227995	-1.26448	0.180293	0.578657	1	4546	tags=55%, list=32%, signal=80%
GOBP_GLUTAMINE_FAMILY_AMINO_ACID_CATABOLIC_PROCESS	22	-0.225923	-1.26444	0.194215	0.577925	1	10426	tags=95%, list=73%, signal=352%
GOBP_AUTONOMIC_NERVOUS_SYSTEM_DEVELOPMENT	35	-0.181004	-1.26277	0.184959	0.580611	1	10494	tags=91%, list=73%, signal=343%
GOBP_NEGATIVE_REGULATION_OF_BIOMINERALIZATION	22	-0.225828	-1.26264	0.182342	0.580078	1	5227	tags=59%, list=37%, signal=93%
GOBP_NEGATIVE_REGULATION_OF_HISTONE_METHYLATION	20	-0.228594	-1.26102	0.19305	0.582724	1	4602	tags=55%, list=32%, signal=81%
GOBP_DNA_GEOMETRIC_CHANGE	89	-0.113106	-1.26042	0.169291	0.583157	1	10927	tags=88%, list=76%, signal=369%
GOBP_POSITIVE_REGULATION_OF_DENDRITIC_SPINE_DEVELOPMENT	33	-0.182525	-1.25921	0.192157	0.584993	1	6064	tags=61%, list=42%, signal=105%
GOBP_MACROPHAGE_ACTIVATION	77	-0.121677	-1.25909	0.184109	0.584431	1	10714	tags=87%, list=75%, signal=345%
GOBP_ACTION_POTENTIAL	124	-0.0962702	-1.25897	0.175649	0.583833	1	6248	tags=53%, list=44%, signal=94%
GOBP_TRIGLYCERIDE_METABOLIC_PROCESS	68	-0.131668	-1.25804	0.195358	0.585121	1	3595	tags=38%, list=25%, signal=51%
GOBP_ENDOSOME_TRANSPORT_VIA_MULTIVESICULAR_BODY_SORTING_PATHWAY	27	-0.201252	-1.25796	0.179226	0.584485	1	10370	tags=93%, list=73%, signal=336%
GOBP_PLASMA_MEMBRANE_TUBULATION	18	-0.249772	-1.25595	0.192946	0.588077	1	5173	tags=61%, list=36%, signal=96%
GOBP_DORSAL_VENTRAL_NEURAL_TUBE_PATTERNING	19	-0.240033	-1.25592	0.192233	0.587312	1	3347	tags=47%, list=23%, signal=62%
GOBP_SYNAPTIC_TRANSMISSION_GLUTAMATERGIC	86	-0.115061	-1.25579	0.183299	0.586785	1	3853	tags=38%, list=27%, signal=52%
GOBP_REGULATION_OF_CELL_MORPHOGENESIS	275	-0.0646581	-1.25479	0.167715	0.588126	1	11887	tags=89%, list=83%, signal=520%
GOBP_CARDIAC_MUSCLE_TISSUE_MORPHOGENESIS	45	-0.161574	-1.25459	0.190763	0.587763	1	8185	tags=73%, list=57%, signal=171%
GOBP_POSITIVE_REGULATION_OF_B_CELL_MEDIATED_IMMUNITY	30	-0.194611	-1.25398	0.199161	0.588281	1	6281	tags=63%, list=44%, signal=113%
GOBP_SKIN_EPIDERMIS_DEVELOPMENT	75	-0.123591	-1.25343	0.187377	0.588658	1	10637	tags=87%, list=74%, signal=336%
GOBP_NEGATIVE_REGULATION_OF_HEMOPOIESIS	75	-0.123565	-1.2532	0.200389	0.588343	1	10256	tags=84%, list=72%, signal=295%
GOBP_REGULATION_OF_GTPASE_ACTIVITY	307	-0.0615347	-1.25256	0.20396	0.588896	1	7618	tags=59%, list=53%, signal=124%
GOBP_REGULATION_OF_EXCRETION	17	-0.252228	-1.25198	0.189655	0.589367	1	6493	tags=71%, list=45%, signal=129%
GOBP_ENDOCRINE_HORMONE_SECRETION	35	-0.175074	-1.25189	0.180162	0.588741	1	4041	tags=46%, list=28%, signal=64%
GOBP_COLLAGEN_METABOLIC_PROCESS	70	-0.127623	-1.25158	0.188406	0.588634	1	7174	tags=63%, list=50%, signal=126%
GOBP_EXOCRINE_SYSTEM_DEVELOPMENT	43	-0.163117	-1.25116	0.197425	0.588674	1	2664	tags=35%, list=19%, signal=43%
GOBP_ANIMAL_ORGAN_MATURATION	25	-0.208083	-1.25104	0.181467	0.588098	1	5611	tags=60%, list=39%, signal=99%
GOBP_NEGATIVE_REGULATION_OF_TELOMERE_MAINTENANCE_VIA_TELOMERE_LENGTHENING	25	-0.204665	-1.24936	0.191753	0.590823	1	8520	tags=80%, list=60%, signal=198%
GOBP_PURINE_DEOXYRIBONUCLEOTIDE_METABOLIC_PROCESS	16	-0.262006	-1.24904	0.201207	0.590785	1	6984	tags=75%, list=49%, signal=146%
GOBP_RECEPTOR_MEDIATED_ENDOCYTOSIS	214	-0.0728318	-1.24787	0.192164	0.592506	1	6326	tags=51%, list=44%, signal=91%
GOBP_CONNECTIVE_TISSUE_DEVELOPMENT	212	-0.0752775	-1.24773	0.198819	0.592017	1	5956	tags=49%, list=42%, signal=83%
GOBP_BICARBONATE_TRANSPORT	20	-0.228317	-1.24635	0.180698	0.594161	1	5321	tags=60%, list=37%, signal=95%
GOBP_COLLAGEN_CATABOLIC_PROCESS	29	-0.195111	-1.24631	0.178279	0.593428	1	6586	tags=66%, list=46%, signal=121%
GOBP_MYD88_DEPENDENT_TOLL_LIKE_RECEPTOR_SIGNALING_PATHWAY	20	-0.234147	-1.24611	0.205941	0.593093	1	8813	tags=85%, list=62%, signal=221%
GOBP_REGULATION_OF_EPITHELIAL_CELL_APOPTOTIC_PROCESS	61	-0.134384	-1.24598	0.20198	0.592572	1	3714	tags=39%, list=26%, signal=53%
GOBP_NEGATIVE_REGULATION_OF_CELL_CELL_ADHESION	137	-0.0922947	-1.24573	0.202405	0.592317	1	10907	tags=85%, list=76%, signal=356%
GOBP_PIGMENT_CELL_DIFFERENTIATION	33	-0.180372	-1.24531	0.203629	0.592358	1	5228	tags=55%, list=37%, signal=86%
GOBP_T_CELL_CHEMOTAXIS	15	-0.265617	-1.24531	0.203125	0.591575	1	4787	tags=60%, list=33%, signal=90%
GOBP_DNA_LIGATION	16	-0.255272	-1.24381	0.219561	0.594065	1	7974	tags=81%, list=56%, signal=183%
GOBP_PYRUVATE_METABOLIC_PROCESS	93	-0.111825	-1.24295	0.1917	0.595132	1	1949	tags=25%, list=14%, signal=28%
GOBP_BONE_MATURATION	23	-0.216764	-1.24285	0.196597	0.594573	1	5611	tags=61%, list=39%, signal=100%
GOBP_REGULATION_OF_MITOTIC_SISTER_CHROMATID_SEGREGATION	41	-0.163699	-1.24281	0.183673	0.593876	1	7782	tags=71%, list=54%, signal=155%
GOBP_REGULATION_OF_PROTEIN_BINDING	167	-0.0826834	-1.24256	0.214575	0.593632	1	7824	tags=63%, list=55%, signal=137%
GOBP_PHAGOCYTOSIS_RECOGNITION	18	-0.244416	-1.24186	0.213147	0.594345	1	6044	tags=67%, list=42%, signal=115%
GOBP_HOMOLOGOUS_CHROMOSOME_SEGREGATION	42	-0.159654	-1.24117	0.197095	0.595121	1	6237	tags=60%, list=44%, signal=105%
GOBP_REGULATION_OF_ENDOTHELIAL_CELL_DEVELOPMENT	15	-0.263657	-1.24074	0.224206	0.595238	1	4815	tags=60%, list=34%, signal=90%
GOBP_REPRODUCTIVE_SYSTEM_DEVELOPMENT	343	-0.0570428	-1.24069	0.194118	0.594562	1	6668	tags=52%, list=47%, signal=95%
GOBP_ACTIVATION_OF_PROTEIN_KINASE_B_ACTIVITY	26	-0.204171	-1.24025	0.215415	0.594789	1	4787	tags=54%, list=33%, signal=81%
GOBP_MEIOTIC_CELL_CYCLE_PROCESS	151	-0.0877668	-1.24007	0.1875	0.594376	1	7567	tags=62%, list=53%, signal=129%
GOBP_EMBRYONIC_PLACENTA_DEVELOPMENT	73	-0.121429	-1.23937	0.22314	0.595133	1	2975	tags=33%, list=21%, signal=41%
GOBP_PURINE_CONTAINING_COMPOUND_TRANSMEMBRANE_TRANSPORT	18	-0.243961	-1.23916	0.181087	0.594786	1	8434	tags=83%, list=59%, signal=203%
GOBP_SEGMENTATION	78	-0.122148	-1.23862	0.211813	0.595181	1	2664	tags=31%, list=19%, signal=38%
GOBP_REGULATION_OF_CELL_SUBSTRATE_JUNCTION_ORGANIZATION	67	-0.132178	-1.23797	0.215569	0.595857	1	10713	tags=88%, list=75%, signal=349%
GOBP_CELLULAR_METABOLIC_COMPOUND_SALVAGE	25	-0.206142	-1.23752	0.221074	0.596035	1	9643	tags=88%, list=67%, signal=270%
GOBP_STEROL_METABOLIC_PROCESS	111	-0.100545	-1.23711	0.194779	0.596085	1	5145	tags=46%, list=36%, signal=71%
GOBP_REGULATION_OF_MUSCLE_CONTRACTION	132	-0.0945165	-1.23652	0.180467	0.596559	1	6354	tags=54%, list=44%, signal=96%
GOBP_RETINOL_METABOLIC_PROCESS	26	-0.202231	-1.23589	0.179074	0.597054	1	9215	tags=85%, list=64%, signal=237%
GOBP_CGMP_METABOLIC_PROCESS	15	-0.267269	-1.23511	0.202869	0.597985	1	3810	tags=53%, list=27%, signal=73%
GOBP_REGULATION_OF_KETONE_BIOSYNTHETIC_PROCESS	17	-0.246454	-1.23406	0.213725	0.599494	1	4893	tags=59%, list=34%, signal=89%
GOBP_THIOESTER_BIOSYNTHETIC_PROCESS	41	-0.165211	-1.23022	0.210843	0.606882	1	4970	tags=51%, list=35%, signal=78%
GOBP_NEUROEPITHELIAL_CELL_DIFFERENTIATION	20	-0.23595	-1.22943	0.215686	0.607856	1	5212	tags=60%, list=36%, signal=94%
GOBP_REGULATION_OF_RECEPTOR_MEDIATED_ENDOCYTOSIS	95	-0.105802	-1.22919	0.210634	0.607577	1	10842	tags=86%, list=76%, signal=354%
GOBP_KINETOCHORE_ORGANIZATION	22	-0.214826	-1.22856	0.22549	0.608192	1	4084	tags=50%, list=29%, signal=70%
GOBP_CELL_PROLIFERATION_INVOLVED_IN_KIDNEY_DEVELOPMENT	17	-0.247817	-1.22841	0.204239	0.607688	1	6556	tags=71%, list=46%, signal=130%
GOBP_ERBB_SIGNALING_PATHWAY	101	-0.105118	-1.22824	0.204868	0.607281	1	6296	tags=54%, list=44%, signal=97%
GOBP_CAMERA_TYPE_EYE_DEVELOPMENT	272	-0.0632149	-1.22794	0.226908	0.607135	1	5476	tags=44%, list=38%, signal=71%
GOBP_UTERUS_DEVELOPMENT	16	-0.254056	-1.22735	0.208092	0.607685	1	9779	tags=94%, list=68%, signal=296%
GOBP_NEGATIVE_REGULATION_OF_CELL_SUBSTRATE_JUNCTION_ORGANIZATION	17	-0.254691	-1.2273	0.222462	0.607029	1	10664	tags=100%, list=75%, signal=393%
GOBP_PROTEIN_KINASE_B_SIGNALING	154	-0.0857875	-1.2271	0.196281	0.606691	1	3802	tags=35%, list=27%, signal=47%
GOBP_L_GLUTAMATE_TRANSMEMBRANE_TRANSPORT	25	-0.203595	-1.2268	0.207294	0.606522	1	4531	tags=52%, list=32%, signal=76%
GOBP_LEUKOCYTE_ADHESION_TO_VASCULAR_ENDOTHELIAL_CELL	34	-0.177293	-1.22662	0.198347	0.606137	1	7987	tags=74%, list=56%, signal=166%
GOBP_POSITIVE_REGULATION_OF_CANONICAL_WNT_SIGNALING_PATHWAY	98	-0.105873	-1.22637	0.221328	0.60591	1	5210	tags=47%, list=36%, signal=73%
GOBP_RENAL_SYSTEM_PROCESS_INVOLVED_IN_REGULATION_OF_SYSTEMIC_ARTERIAL_BLOOD_PRESSURE	16	-0.258869	-1.22478	0.206581	0.608539	1	6135	tags=69%, list=43%, signal=120%
GOBP_POSITIVE_REGULATION_OF_RHO_PROTEIN_SIGNAL_TRANSDUCTION	22	-0.213737	-1.22468	0.209644	0.607965	1	10600	tags=95%, list=74%, signal=368%
GOBP_INTERLEUKIN_1_MEDIATED_SIGNALING_PATHWAY	20	-0.224897	-1.22375	0.205128	0.60923	1	7515	tags=75%, list=53%, signal=158%
GOBP_MYELOID_CELL_ACTIVATION_INVOLVED_IN_IMMUNE_RESPONSE	71	-0.128629	-1.22113	0.198783	0.614153	1	8846	tags=75%, list=62%, signal=195%
GOBP_CRANIAL_SKELETAL_SYSTEM_DEVELOPMENT	56	-0.138707	-1.22086	0.214425	0.613972	1	9517	tags=80%, list=67%, signal=239%
GOBP_CELL_DIFFERENTIATION_IN_SPINAL_CORD	33	-0.174765	-1.21771	0.213992	0.620174	1	5308	tags=55%, list=37%, signal=87%
GOBP_GLUTAMATE_METABOLIC_PROCESS	23	-0.20952	-1.21758	0.212851	0.619675	1	6958	tags=70%, list=49%, signal=135%
GOBP_NEUTROPHIL_MEDIATED_IMMUNITY	22	-0.222835	-1.21735	0.225152	0.619414	1	9170	tags=86%, list=64%, signal=240%
GOBP_REGULATION_OF_STEROID_METABOLIC_PROCESS	71	-0.122229	-1.21683	0.190381	0.619785	1	6520	tags=58%, list=46%, signal=106%
GOBP_DETECTION_OF_STIMULUS	149	-0.085018	-1.21663	0.219959	0.619423	1	2733	tags=28%, list=19%, signal=34%
GOBP_NEGATIVE_REGULATION_OF_DEFENSE_RESPONSE	164	-0.0823428	-1.21614	0.215385	0.619775	1	4505	tags=40%, list=32%, signal=57%
GOBP_DETECTION_OF_MECHANICAL_STIMULUS_INVOLVED_IN_SENSORY_PERCEPTION	24	-0.208071	-1.21545	0.218631	0.6205	1	3585	tags=46%, list=25%, signal=61%
GOBP_NEGATIVE_REGULATION_OF_MYELOID_CELL_DIFFERENTIATION	59	-0.134441	-1.21488	0.218107	0.620948	1	9721	tags=81%, list=68%, signal=253%
GOBP_EMBRYONIC_SKELETAL_SYSTEM_MORPHOGENESIS	57	-0.135906	-1.21381	0.205941	0.622511	1	10359	tags=86%, list=72%, signal=311%
GOBP_NADH_METABOLIC_PROCESS	30	-0.186581	-1.21262	0.231557	0.624359	1	2582	tags=37%, list=18%, signal=45%
GOBP_REGULATION_OF_PROTEIN_SECRETION	194	-0.0742145	-1.21231	0.219316	0.624285	1	1829	tags=20%, list=13%, signal=23%
GOBP_ACTIN_CYTOSKELETON_REORGANIZATION	102	-0.103232	-1.21144	0.215645	0.625466	1	3162	tags=32%, list=22%, signal=41%
GOBP_FATTY_ACID_TRANSMEMBRANE_TRANSPORT	17	-0.249728	-1.2114	0.219048	0.624787	1	4005	tags=53%, list=28%, signal=73%
GOBP_ATRIOVENTRICULAR_VALVE_DEVELOPMENT	24	-0.206013	-1.21121	0.234927	0.624428	1	10169	tags=92%, list=71%, signal=317%
GOBP_MITOCHONDRIAL_DNA_METABOLIC_PROCESS	15	-0.255901	-1.21038	0.218075	0.625469	1	7786	tags=80%, list=54%, signal=175%
GOBP_AUTOPHAGY_OF_MITOCHONDRION	83	-0.111096	-1.20988	0.206122	0.625822	1	7898	tags=66%, list=55%, signal=147%
GOBP_RESPONSE_TO_ALCOHOL	183	-0.0783095	-1.20907	0.233663	0.626897	1	6085	tags=50%, list=43%, signal=86%
GOBP_PHOSPHATIDYLSERINE_METABOLIC_PROCESS	21	-0.214496	-1.20846	0.21875	0.627443	1	2386	tags=38%, list=17%, signal=46%
GOBP_SECOND_MESSENGER_MEDIATED_SIGNALING	230	-0.0681618	-1.20816	0.212	0.6273	1	6752	tags=54%, list=47%, signal=100%
GOBP_LONG_CHAIN_FATTY_ACID_BIOSYNTHETIC_PROCESS	18	-0.239656	-1.20773	0.235294	0.627444	1	9290	tags=89%, list=65%, signal=253%
GOBP_INTRINSIC_APOPTOTIC_SIGNALING_PATHWAY_IN_RESPONSE_TO_DNA_DAMAGE	96	-0.104017	-1.20688	0.201479	0.628537	1	5376	tags=48%, list=38%, signal=76%
GOBP_SOMATIC_STEM_CELL_POPULATION_MAINTENANCE	35	-0.177892	-1.20668	0.23614	0.628185	1	8904	tags=80%, list=62%, signal=211%
GOBP_ACUTE_PHASE_RESPONSE	20	-0.22851	-1.20646	0.225549	0.627881	1	1743	tags=35%, list=12%, signal=40%
GOBP_AMINOGLYCAN_METABOLIC_PROCESS	110	-0.0975048	-1.20616	0.236581	0.627742	1	8498	tags=69%, list=59%, signal=169%
GOBP_KINETOCHORE_ASSEMBLY	17	-0.244198	-1.20578	0.221519	0.627758	1	4084	tags=53%, list=29%, signal=74%
GOBP_SARCOMERE_ORGANIZATION	29	-0.189194	-1.20336	0.231225	0.632378	1	8643	tags=79%, list=60%, signal=200%
GOBP_NEGATIVE_REGULATION_OF_CD4_POSITIVE_ALPHA_BETA_T_CELL_DIFFERENTIATION	16	-0.245572	-1.20327	0.216	0.631786	1	10794	tags=100%, list=75%, signal=407%
GOBP_NEGATIVE_REGULATION_OF_LEUKOCYTE_CELL_CELL_ADHESION	92	-0.107654	-1.20206	0.24031	0.633679	1	10907	tags=87%, list=76%, signal=364%
GOBP_REGULATION_OF_BICELLULAR_TIGHT_JUNCTION_ASSEMBLY	16	-0.255001	-1.2018	0.234043	0.633437	1	2615	tags=44%, list=18%, signal=53%
GOBP_RESPONSE_TO_ETHANOL	93	-0.104936	-1.20144	0.218992	0.633441	1	6045	tags=53%, list=42%, signal=91%
GOBP_POSITIVE_REGULATION_OF_MYELINATION	17	-0.247978	-1.20103	0.239754	0.63351	1	4030	tags=53%, list=28%, signal=74%
GOBP_CELLULAR_RESPONSE_TO_XENOBIOTIC_STIMULUS	104	-0.0988298	-1.20089	0.229862	0.63305	1	6986	tags=59%, list=49%, signal=114%
GOBP_LYMPHOCYTE_CHEMOTAXIS	28	-0.191463	-1.19994	0.22824	0.634353	1	3908	tags=46%, list=27%, signal=64%
GOBP_ENDOCRINE_PANCREAS_DEVELOPMENT	32	-0.180833	-1.19964	0.205394	0.634285	1	5465	tags=56%, list=38%, signal=91%
GOBP_MEMBRANE_REPOLARIZATION	42	-0.158005	-1.19909	0.237154	0.634688	1	3877	tags=43%, list=27%, signal=59%
GOBP_FOCAL_ADHESION_ASSEMBLY	81	-0.115815	-1.19886	0.252546	0.634428	1	10713	tags=86%, list=75%, signal=342%
GOBP_REGULATION_OF_ORGANIC_ACID_TRANSPORT	56	-0.133556	-1.19718	0.235772	0.637329	1	1163	tags=21%, list=8%, signal=23%
GOBP_B_CELL_MEDIATED_IMMUNITY	98	-0.102388	-1.1954	0.242171	0.640498	1	6281	tags=54%, list=44%, signal=96%
GOBP_POSITIVE_REGULATION_OF_MITOTIC_CELL_CYCLE	108	-0.0966086	-1.19373	0.235977	0.643608	1	7899	tags=65%, list=55%, signal=144%
GOBP_REGULATION_OF_CATION_CHANNEL_ACTIVITY	146	-0.0860125	-1.19231	0.233792	0.645938	1	3877	tags=36%, list=27%, signal=48%
GOBP_REGULATION_OF_MEMBRANE_PROTEIN_ECTODOMAIN_PROTEOLYSIS	20	-0.225432	-1.19203	0.25355	0.645835	1	2502	tags=40%, list=17%, signal=48%
GOBP_POSITIVE_REGULATION_OF_POTASSIUM_ION_TRANSMEMBRANE_TRANSPORTER_ACTIVITY	23	-0.212257	-1.1908	0.236538	0.647932	1	3810	tags=48%, list=27%, signal=65%
GOBP_REGULATION_OF_EPIDERMIS_DEVELOPMENT	45	-0.152315	-1.19058	0.242775	0.647629	1	3550	tags=40%, list=25%, signal=53%
GOBP_NEGATIVE_REGULATION_OF_LYASE_ACTIVITY	22	-0.208962	-1.18979	0.223092	0.648665	1	8068	tags=77%, list=56%, signal=177%
GOBP_POSITIVE_REGULATION_OF_COLLAGEN_METABOLIC_PROCESS	18	-0.229819	-1.18919	0.226488	0.649223	1	2280	tags=39%, list=16%, signal=46%
GOBP_PHOSPHATIDYLCHOLINE_METABOLIC_PROCESS	55	-0.136405	-1.18889	0.226069	0.649146	1	1178	tags=22%, list=8%, signal=24%
GOBP_INNATE_IMMUNE_RESPONSE	480	-0.0467965	-1.18864	0.230337	0.648947	1	3287	tags=28%, list=23%, signal=35%
GOBP_NEGATIVE_REGULATION_OF_VIRAL_LIFE_CYCLE	16	-0.242864	-1.18842	0.23	0.648676	1	4576	tags=56%, list=32%, signal=83%
GOBP_NAD_METABOLIC_PROCESS	26	-0.194388	-1.1879	0.236686	0.649111	1	9877	tags=88%, list=69%, signal=285%
GOBP_RESPONSE_TO_STEROL	24	-0.199911	-1.18753	0.21978	0.649087	1	6085	tags=63%, list=43%, signal=109%
GOBP_NEGATIVE_REGULATION_OF_NUCLEAR_DIVISION	49	-0.143228	-1.18729	0.254438	0.648815	1	7591	tags=67%, list=53%, signal=143%
GOBP_INTEGRIN_MEDIATED_SIGNALING_PATHWAY	88	-0.106906	-1.18689	0.231827	0.64896	1	4982	tags=45%, list=35%, signal=69%
GOBP_DEFENSE_RESPONSE_TO_GRAM_NEGATIVE_BACTERIUM	33	-0.172012	-1.18687	0.234801	0.648214	1	10981	tags=94%, list=77%, signal=404%
GOBP_MYOTUBE_CELL_DEVELOPMENT	30	-0.184801	-1.18644	0.241245	0.64837	1	6421	tags=63%, list=45%, signal=115%
GOBP_MYELOID_DENDRITIC_CELL_ACTIVATION	15	-0.260171	-1.18603	0.258264	0.648511	1	2958	tags=47%, list=21%, signal=59%
GOBP_REGULATION_OF_INSULIN_SECRETION	115	-0.0927209	-1.18451	0.238994	0.651041	1	2292	tags=25%, list=16%, signal=30%
GOBP_REGULATION_OF_FATTY_ACID_BETA_OXIDATION	18	-0.235385	-1.18358	0.258517	0.652422	1	1406	tags=33%, list=10%, signal=37%
GOBP_OSTEOBLAST_DEVELOPMENT	15	-0.255145	-1.18289	0.247444	0.653153	1	5890	tags=67%, list=41%, signal=113%
GOBP_KIDNEY_MORPHOGENESIS	76	-0.116333	-1.18266	0.252155	0.652895	1	5873	tags=53%, list=41%, signal=89%
GOBP_CELL_CELL_SIGNALING_BY_WNT	396	-0.0509447	-1.18248	0.238289	0.652567	1	4818	tags=39%, list=34%, signal=57%
GOBP_GLUCOSE_CATABOLIC_PROCESS	17	-0.238819	-1.18242	0.236581	0.651944	1	8367	tags=82%, list=59%, signal=198%
GOBP_NEGATIVE_REGULATION_OF_MITOCHONDRION_ORGANIZATION	44	-0.15134	-1.18241	0.248577	0.651187	1	7269	tags=66%, list=51%, signal=134%
GOBP_VASCULAR_ASSOCIATED_SMOOTH_MUSCLE_CONTRACTION	22	-0.210497	-1.18169	0.233954	0.651987	1	6746	tags=68%, list=47%, signal=129%
GOBP_ENDOTHELIUM_DEVELOPMENT	112	-0.0980733	-1.18159	0.261719	0.651459	1	8186	tags=67%, list=57%, signal=155%
GOBP_PURINE_NUCLEOSIDE_MONOPHOSPHATE_METABOLIC_PROCESS	42	-0.153166	-1.17928	0.276718	0.655921	1	10075	tags=86%, list=70%, signal=289%
GOBP_LYMPHOID_PROGENITOR_CELL_DIFFERENTIATION	20	-0.217691	-1.17915	0.25	0.655418	1	9048	tags=85%, list=63%, signal=231%
GOBP_REGULATION_OF_CANONICAL_WNT_SIGNALING_PATHWAY	229	-0.0681309	-1.17612	0.258586	0.661341	1	2477	tags=24%, list=17%, signal=29%
GOBP_POSITIVE_REGULATION_OF_OSSIFICATION	46	-0.143736	-1.17603	0.271047	0.660806	1	6657	tags=61%, list=47%, signal=114%
GOBP_ACTIN_FILAMENT_ORGANIZATION	396	-0.0516377	-1.17564	0.255061	0.6609	1	5964	tags=47%, list=42%, signal=78%
GOBP_FC_RECEPTOR_MEDIATED_STIMULATORY_SIGNALING_PATHWAY	29	-0.18138	-1.17531	0.253817	0.66089	1	3330	tags=41%, list=23%, signal=54%
GOBP_OSTEOBLAST_DIFFERENTIATION	204	-0.0690937	-1.17466	0.248485	0.661673	1	6528	tags=52%, list=46%, signal=95%
GOBP_REGULATION_OF_ISOTYPE_SWITCHING	31	-0.174151	-1.17446	0.23506	0.661335	1	6281	tags=61%, list=44%, signal=109%
GOBP_POSITIVE_REGULATION_OF_PEPTIDYL_TYROSINE_PHOSPHORYLATION	134	-0.0855984	-1.17391	0.273256	0.661821	1	6259	tags=52%, list=44%, signal=92%
GOBP_DENDRITIC_CELL_DIFFERENTIATION	30	-0.180043	-1.17318	0.250478	0.662763	1	7919	tags=73%, list=55%, signal=164%
GOBP_POSITIVE_REGULATION_OF_LIPID_KINASE_ACTIVITY	32	-0.176635	-1.17132	0.258491	0.666261	1	5078	tags=53%, list=36%, signal=82%
GOBP_KERATINOCYTE_DIFFERENTIATION	76	-0.114069	-1.17031	0.266529	0.667708	1	11174	tags=89%, list=78%, signal=407%
GOBP_REGULATION_OF_DEVELOPMENTAL_GROWTH	273	-0.0630881	-1.16988	0.250497	0.667849	1	5926	tags=48%, list=41%, signal=80%
GOBP_NEUROMUSCULAR_JUNCTION_DEVELOPMENT	40	-0.158199	-1.16837	0.252941	0.670537	1	5968	tags=58%, list=42%, signal=98%
GOBP_MISMATCH_REPAIR	28	-0.185788	-1.16811	0.230315	0.670316	1	10118	tags=89%, list=71%, signal=305%
GOBP_ACTIVATION_OF_ADENYLATE_CYCLASE_ACTIVITY	24	-0.200751	-1.16792	0.248016	0.669997	1	6073	tags=63%, list=42%, signal=108%
GOBP_MESENCHYME_MORPHOGENESIS	49	-0.14399	-1.16746	0.258586	0.670252	1	7872	tags=69%, list=55%, signal=154%
GOBP_PRIMARY_ALCOHOL_METABOLIC_PROCESS	63	-0.127265	-1.16623	0.264766	0.672381	1	2729	tags=32%, list=19%, signal=39%
GOBP_RESPONSE_TO_INTERFERON_ALPHA	18	-0.225793	-1.16609	0.266667	0.671904	1	9488	tags=89%, list=66%, signal=264%
GOBP_GLYCEROLIPID_METABOLIC_PROCESS	327	-0.0562342	-1.16587	0.25	0.671626	1	5163	tags=42%, list=36%, signal=64%
GOBP_BONE_MORPHOGENESIS	79	-0.110783	-1.16307	0.267894	0.677142	1	2408	tags=28%, list=17%, signal=33%
GOBP_CELLULAR_RESPONSE_TO_ACID_CHEMICAL	75	-0.115223	-1.16305	0.260246	0.676411	1	5417	tags=49%, list=38%, signal=79%
GOBP_MITOTIC_INTRA_S_DNA_DAMAGE_CHECKPOINT_SIGNALING	15	-0.250161	-1.16122	0.260692	0.679722	1	3101	tags=47%, list=22%, signal=60%
GOBP_PYRIDINE_NUCLEOTIDE_METABOLIC_PROCESS	25	-0.200168	-1.16113	0.261122	0.679146	1	5724	tags=60%, list=40%, signal=100%
GOBP_NUCLEOSIDE_MONOPHOSPHATE_METABOLIC_PROCESS	72	-0.1156	-1.16092	0.258947	0.678803	1	10075	tags=82%, list=70%, signal=276%
GOBP_CHLORIDE_TRANSPORT	83	-0.107444	-1.16019	0.272904	0.679757	1	3987	tags=39%, list=28%, signal=53%
GOBP_UNSATURATED_FATTY_ACID_BIOSYNTHETIC_PROCESS	38	-0.15629	-1.15958	0.254545	0.680381	1	4546	tags=47%, list=32%, signal=69%
GOBP_CARTILAGE_DEVELOPMENT	153	-0.0796704	-1.15932	0.256654	0.680207	1	6258	tags=52%, list=44%, signal=91%
GOBP_POSITIVE_REGULATION_OF_STRESS_FIBER_ASSEMBLY	46	-0.149976	-1.15841	0.276342	0.681596	1	972	tags=22%, list=7%, signal=23%
GOBP_REGULATION_OF_ENDOCYTOSIS	181	-0.0739561	-1.15802	0.28655	0.681761	1	7964	tags=63%, list=56%, signal=140%
GOBP_MICROTUBULE_ORGANIZING_CENTER_LOCALIZATION	31	-0.173802	-1.15645	0.278	0.684547	1	4902	tags=52%, list=34%, signal=78%
GOBP_CELLULAR_RESPONSE_TO_LOW_DENSITY_LIPOPROTEIN_PARTICLE_STIMULUS	16	-0.23862	-1.15557	0.294715	0.685791	1	2849	tags=44%, list=20%, signal=55%
GOBP_CALCIUM_DEPENDENT_CELL_CELL_ADHESION_VIA_PLASMA_MEMBRANE_CELL_ADHESION_MOLECULES	35	-0.162274	-1.15513	0.271047	0.686017	1	3815	tags=43%, list=27%, signal=58%
GOBP_CELLULAR_ION_HOMEOSTASIS	497	-0.0440157	-1.15496	0.261224	0.685622	1	2127	tags=19%, list=15%, signal=22%
GOBP_POSITIVE_REGULATION_OF_STRESS_ACTIVATED_PROTEIN_KINASE_SIGNALING_CASCADE	108	-0.093808	-1.15395	0.276119	0.687149	1	11514	tags=90%, list=81%, signal=457%
GOBP_MAST_CELL_ACTIVATION_INVOLVED_IN_IMMUNE_RESPONSE	43	-0.149403	-1.15391	0.273567	0.68644	1	8846	tags=77%, list=62%, signal=201%
GOBP_OOCYTE_MATURATION	21	-0.212325	-1.15369	0.275794	0.686159	1	6503	tags=67%, list=45%, signal=122%
GOBP_REGULATION_OF_EPIDERMAL_GROWTH_FACTOR_ACTIVATED_RECEPTOR_ACTIVITY	24	-0.19823	-1.1532	0.282051	0.686463	1	10876	tags=96%, list=76%, signal=399%
GOBP_NEGATIVE_REGULATION_OF_ATP_DEPENDENT_ACTIVITY	17	-0.228965	-1.15293	0.253763	0.68629	1	9349	tags=88%, list=65%, signal=255%
GOBP_POSITIVE_REGULATION_OF_TRIGLYCERIDE_METABOLIC_PROCESS	15	-0.242461	-1.15244	0.259494	0.686716	1	3211	tags=47%, list=22%, signal=60%
GOBP_PHYSIOLOGICAL_CARDIAC_MUSCLE_HYPERTROPHY	18	-0.221767	-1.15215	0.263889	0.686637	1	7162	tags=72%, list=50%, signal=144%
GOBP_IN_UTERO_EMBRYONIC_DEVELOPMENT	337	-0.054414	-1.15206	0.275142	0.686071	1	8662	tags=66%, list=61%, signal=163%
GOBP_CARDIAC_CONDUCTION_SYSTEM_DEVELOPMENT	29	-0.182658	-1.15194	0.251984	0.68559	1	7750	tags=72%, list=54%, signal=158%
GOBP_REGULATION_OF_CELLULAR_RESPONSE_TO_GROWTH_FACTOR_STIMULUS	253	-0.0635937	-1.15187	0.272556	0.684998	1	4308	tags=36%, list=30%, signal=51%
GOBP_HORMONE_METABOLIC_PROCESS	136	-0.0865254	-1.15152	0.265107	0.685005	1	1930	tags=22%, list=13%, signal=25%
GOBP_NEGATIVE_REGULATION_OF_CATION_CHANNEL_ACTIVITY	32	-0.166843	-1.15142	0.269461	0.684467	1	3877	tags=44%, list=27%, signal=60%
GOBP_CELL_JUNCTION_DISASSEMBLY	20	-0.215419	-1.15013	0.257426	0.686599	1	2645	tags=40%, list=18%, signal=49%
GOBP_NEGATIVE_REGULATION_OF_MACROAUTOPHAGY	34	-0.164947	-1.14986	0.292731	0.68648	1	9425	tags=82%, list=66%, signal=241%
GOBP_RESPONSE_TO_OSMOTIC_STRESS	70	-0.118663	-1.14951	0.30137	0.686534	1	6280	tags=56%, list=44%, signal=99%
GOBP_POSITIVE_REGULATION_OF_PHAGOCYTOSIS	40	-0.152365	-1.14833	0.293033	0.688479	1	3191	tags=38%, list=22%, signal=48%
GOBP_POSITIVE_CHEMOTAXIS	43	-0.147679	-1.14765	0.28876	0.689251	1	8538	tags=74%, list=60%, signal=184%
GOBP_SOMITOGENESIS	51	-0.135806	-1.14753	0.268839	0.688748	1	3674	tags=39%, list=26%, signal=53%
GOBP_REGULATION_OF_AMINO_ACID_TRANSPORT	32	-0.169125	-1.14681	0.281947	0.689661	1	1163	tags=25%, list=8%, signal=27%
GOBP_ACTIN_FILAMENT_BASED_MOVEMENT	115	-0.0900005	-1.14661	0.276289	0.689342	1	6310	tags=53%, list=44%, signal=94%
GOBP_AMINE_TRANSPORT	82	-0.106091	-1.1466	0.287129	0.688596	1	6515	tags=56%, list=46%, signal=102%
GOBP_STRESS_FIBER_ASSEMBLY	98	-0.100341	-1.14642	0.26378	0.688246	1	2370	tags=27%, list=17%, signal=32%
GOBP_NEGATIVE_REGULATION_OF_MIRNA_TRANSCRIPTION	17	-0.230142	-1.1454	0.291829	0.689862	1	5126	tags=59%, list=36%, signal=92%
GOBP_PROTEIN_K63_LINKED_UBIQUITINATION	54	-0.131572	-1.1443	0.271654	0.691649	1	5277	tags=50%, list=37%, signal=79%
GOBP_SMALL_MOLECULE_BIOSYNTHETIC_PROCESS	431	-0.0474141	-1.14383	0.265469	0.69197	1	6610	tags=51%, list=46%, signal=92%
GOBP_NEGATIVE_REGULATION_OF_MYOBLAST_DIFFERENTIATION	17	-0.228161	-1.1438	0.291667	0.691278	1	7678	tags=76%, list=54%, signal=165%
GOBP_POSITIVE_REGULATION_OF_MORPHOGENESIS_OF_AN_EPITHELIUM	30	-0.174122	-1.1435	0.296512	0.691263	1	10387	tags=90%, list=73%, signal=328%
GOBP_ENDOTHELIAL_CELL_DEVELOPMENT	60	-0.125293	-1.14332	0.285156	0.690898	1	7274	tags=63%, list=51%, signal=128%
GOBP_CARDIAC_ATRIUM_DEVELOPMENT	28	-0.179307	-1.14269	0.28876	0.691596	1	3060	tags=39%, list=21%, signal=50%
GOBP_REGULATION_OF_NOTCH_SIGNALING_PATHWAY	86	-0.102232	-1.14268	0.265347	0.690863	1	1541	tags=21%, list=11%, signal=23%
GOBP_VASCULAR_ENDOTHELIAL_GROWTH_FACTOR_SIGNALING_PATHWAY	40	-0.155068	-1.1421	0.287037	0.691504	1	11018	tags=93%, list=77%, signal=402%
GOBP_FOREBRAIN_REGIONALIZATION	19	-0.214993	-1.14191	0.287402	0.691169	1	5210	tags=58%, list=36%, signal=91%
GOBP_REGULATION_OF_MAST_CELL_ACTIVATION	30	-0.174711	-1.14064	0.276	0.693276	1	6565	tags=63%, list=46%, signal=117%
GOBP_ISOPRENOID_METABOLIC_PROCESS	75	-0.112597	-1.1402	0.285714	0.69358	1	5073	tags=47%, list=35%, signal=72%
GOBP_NEGATIVE_REGULATION_OF_DNA_REPAIR	31	-0.172019	-1.13904	0.271605	0.695414	1	10002	tags=87%, list=70%, signal=289%
GOBP_CELL_FATE_SPECIFICATION	60	-0.123081	-1.13827	0.262646	0.696447	1	4922	tags=47%, list=34%, signal=71%
GOBP_MAINTENANCE_OF_BLOOD_BRAIN_BARRIER	32	-0.164809	-1.13676	0.266094	0.69909	1	8822	tags=78%, list=62%, signal=203%
GOBP_PHOTORECEPTOR_CELL_DIFFERENTIATION	47	-0.138283	-1.13593	0.257606	0.700301	1	4724	tags=47%, list=33%, signal=70%
GOBP_SYNAPTIC_TRANSMISSION_DOPAMINERGIC	24	-0.194342	-1.13577	0.293173	0.699922	1	3781	tags=46%, list=26%, signal=62%
GOBP_EMBRYONIC_BRAIN_DEVELOPMENT	16	-0.23389	-1.13559	0.298597	0.699541	1	5598	tags=63%, list=39%, signal=103%
GOBP_CELLULAR_AMINO_ACID_CATABOLIC_PROCESS	85	-0.10696	-1.13446	0.278455	0.701336	1	10426	tags=84%, list=73%, signal=306%
GOBP_REGULATION_OF_MEMBRANE_REPOLARIZATION	29	-0.177606	-1.13425	0.295181	0.701001	1	3877	tags=45%, list=27%, signal=61%
GOBP_REGULATION_OF_OSTEOBLAST_PROLIFERATION	22	-0.204117	-1.13347	0.292783	0.702112	1	5537	tags=59%, list=39%, signal=96%
GOBP_MULTICELLULAR_ORGANISMAL_SIGNALING	136	-0.0826976	-1.13341	0.291837	0.701489	1	3877	tags=35%, list=27%, signal=48%
GOBP_REGULATION_OF_HEART_CONTRACTION	168	-0.0744976	-1.13098	0.272	0.706144	1	6354	tags=52%, list=44%, signal=92%
GOBP_PHOSPHATIDYLGLYCEROL_METABOLIC_PROCESS	28	-0.178782	-1.13015	0.286938	0.707252	1	2046	tags=32%, list=14%, signal=37%
GOBP_ANDROGEN_METABOLIC_PROCESS	18	-0.217426	-1.12883	0.311284	0.709727	1	4046	tags=50%, list=28%, signal=70%
GOBP_OSTEOBLAST_PROLIFERATION	26	-0.190163	-1.1286	0.289474	0.709488	1	5537	tags=58%, list=39%, signal=94%
GOBP_RESPONSE_TO_FOOD	21	-0.204412	-1.12838	0.275194	0.709204	1	3211	tags=43%, list=22%, signal=55%
GOBP_POSITIVE_REGULATION_OF_PROTEIN_DEPHOSPHORYLATION	40	-0.152489	-1.12828	0.272	0.708637	1	7122	tags=65%, list=50%, signal=129%
GOBP_PURINE_CONTAINING_COMPOUND_BIOSYNTHETIC_PROCESS	175	-0.0731842	-1.12743	0.293204	0.709808	1	10408	tags=80%, list=73%, signal=290%
GOBP_NEPHRON_EPITHELIUM_DEVELOPMENT	95	-0.097949	-1.12678	0.317554	0.710584	1	12760	tags=99%, list=89%, signal=912%
GOBP_REGULATION_OF_BIOMINERALIZATION	82	-0.104685	-1.12547	0.283401	0.71299	1	6535	tags=56%, list=46%, signal=103%
GOBP_PROTEIN_LOCALIZATION_TO_CELL_CELL_JUNCTION	19	-0.217119	-1.125	0.304527	0.713321	1	6685	tags=68%, list=47%, signal=128%
GOBP_POTASSIUM_ION_HOMEOSTASIS	24	-0.192941	-1.12404	0.296	0.71473	1	8568	tags=79%, list=60%, signal=197%
GOBP_REGULATION_OF_CALCIUM_ION_TRANSPORT	186	-0.070417	-1.12319	0.287698	0.715927	1	6542	tags=53%, list=46%, signal=96%
GOBP_MUSCLE_HYPERTROPHY	68	-0.116562	-1.12191	0.311579	0.718174	1	3810	tags=38%, list=27%, signal=52%
GOBP_RECEPTOR_RECYCLING	32	-0.167108	-1.12155	0.313725	0.718289	1	9683	tags=84%, list=68%, signal=261%
GOBP_T_CELL_HOMEOSTASIS	28	-0.179833	-1.12122	0.302231	0.718311	1	8160	tags=75%, list=57%, signal=174%
GOBP_STEROID_HORMONE_SECRETION	18	-0.217776	-1.12062	0.285425	0.718886	1	4041	tags=50%, list=28%, signal=70%
GOBP_RESPONSE_TO_ATP	22	-0.197117	-1.1204	0.300412	0.718658	1	6287	tags=64%, list=44%, signal=113%
GOBP_CRISTAE_FORMATION	16	-0.231598	-1.12029	0.31405	0.718172	1	9206	tags=88%, list=64%, signal=245%
GOBP_3_UTR_MEDIATED_MRNA_DESTABILIZATION	16	-0.230102	-1.11878	0.301848	0.720888	1	11015	tags=100%, list=77%, signal=435%
GOBP_RESPONSE_TO_LECTIN	15	-0.234131	-1.11732	0.310417	0.723539	1	3330	tags=47%, list=23%, signal=61%
GOBP_VENTRICULAR_CARDIAC_MUSCLE_TISSUE_DEVELOPMENT	45	-0.139282	-1.1171	0.317172	0.723345	1	8185	tags=71%, list=57%, signal=166%
GOBP_HEPATICOBILIARY_SYSTEM_DEVELOPMENT	109	-0.0911833	-1.11685	0.294118	0.723149	1	3955	tags=37%, list=28%, signal=50%
GOBP_HUMORAL_IMMUNE_RESPONSE	88	-0.100389	-1.1165	0.305668	0.723172	1	3287	tags=33%, list=23%, signal=43%
GOBP_EPIDERMIS_MORPHOGENESIS	26	-0.182126	-1.1163	0.29901	0.722874	1	9502	tags=85%, list=66%, signal=252%
GOBP_SOMATIC_DIVERSIFICATION_OF_IMMUNOGLOBULINS_INVOLVED_IN_IMMUNE_RESPONSE	41	-0.146656	-1.11567	0.309129	0.723576	1	6281	tags=59%, list=44%, signal=104%
GOBP_XENOBIOTIC_METABOLIC_PROCESS	55	-0.127505	-1.11566	0.31134	0.722841	1	4425	tags=44%, list=31%, signal=63%
GOBP_POSITIVE_REGULATION_OF_MAPK_CASCADE	373	-0.0505118	-1.11542	0.303571	0.722693	1	11068	tags=82%, list=77%, signal=355%
GOBP_NEGATIVE_REGULATION_OF_DEVELOPMENTAL_GROWTH	94	-0.0985887	-1.11437	0.305609	0.724387	1	10315	tags=82%, list=72%, signal=292%
GOBP_TISSUE_MIGRATION	261	-0.0603497	-1.11429	0.299401	0.723828	1	6222	tags=49%, list=44%, signal=86%
GOBP_GLAND_DEVELOPMENT	339	-0.0533851	-1.11381	0.319018	0.724186	1	5921	tags=47%, list=41%, signal=78%
GOBP_REGULATION_OF_CELLULAR_KETONE_METABOLIC_PROCESS	96	-0.0968431	-1.11321	0.303797	0.724766	1	5031	tags=45%, list=35%, signal=69%
GOBP_NUCLEOSIDE_MONOPHOSPHATE_CATABOLIC_PROCESS	17	-0.222384	-1.11232	0.316973	0.726086	1	9443	tags=88%, list=66%, signal=259%
GOBP_REGULATION_OF_REACTIVE_OXYGEN_SPECIES_BIOSYNTHETIC_PROCESS	34	-0.161543	-1.11218	0.304255	0.725712	1	5688	tags=56%, list=40%, signal=93%
GOBP_REGULATION_OF_CELL_PROJECTION_ASSEMBLY	202	-0.0671479	-1.11149	0.316981	0.726577	1	5780	tags=47%, list=40%, signal=78%
GOBP_POSITIVE_REGULATION_OF_GLUCOSE_TRANSMEMBRANE_TRANSPORT	33	-0.158823	-1.11061	0.313765	0.727911	1	3802	tags=42%, list=27%, signal=58%
GOBP_NEGATIVE_REGULATION_OF_ORGANELLE_ORGANIZATION	315	-0.0540683	-1.11056	0.314961	0.727276	1	5964	tags=47%, list=42%, signal=79%
GOBP_POSITIVE_REGULATION_OF_JNK_CASCADE	79	-0.108341	-1.11007	0.320939	0.727696	1	11494	tags=91%, list=80%, signal=462%
GOBP_NEGATIVE_REGULATION_OF_ACTIN_FILAMENT_DEPOLYMERIZATION	39	-0.147962	-1.10998	0.303719	0.727178	1	5958	tags=56%, list=42%, signal=96%
GOBP_SECONDARY_PALATE_DEVELOPMENT	21	-0.201541	-1.10952	0.326087	0.727482	1	6657	tags=67%, list=47%, signal=125%
GOBP_REGULATION_OF_FATTY_ACID_OXIDATION	30	-0.168776	-1.10912	0.307692	0.727668	1	1406	tags=27%, list=10%, signal=30%
GOBP_POSITIVE_REGULATION_OF_MUSCLE_CELL_DIFFERENTIATION	48	-0.136533	-1.10851	0.320641	0.728358	1	7589	tags=67%, list=53%, signal=142%
GOBP_STEROL_HOMEOSTASIS	54	-0.129232	-1.10833	0.3147	0.728019	1	9018	tags=76%, list=63%, signal=205%
GOBP_VACUOLE_ORGANIZATION	173	-0.0741196	-1.10618	0.314852	0.732311	1	6311	tags=51%, list=44%, signal=91%
GOBP_NEUTRAL_LIPID_BIOSYNTHETIC_PROCESS	38	-0.149542	-1.1052	0.316327	0.733923	1	8782	tags=76%, list=61%, signal=197%
GOBP_NEUTRAL_LIPID_CATABOLIC_PROCESS	24	-0.190945	-1.10479	0.334702	0.734111	1	6213	tags=63%, list=43%, signal=110%
GOBP_POSITIVE_REGULATION_OF_PROTEIN_TYROSINE_KINASE_ACTIVITY	43	-0.140905	-1.10438	0.351406	0.73431	1	8302	tags=72%, list=58%, signal=171%
GOBP_NEGATIVE_REGULATION_OF_NEURON_DIFFERENTIATION	60	-0.119662	-1.10384	0.340726	0.7348	1	9261	tags=77%, list=65%, signal=217%
GOBP_GLIAL_CELL_APOPTOTIC_PROCESS	15	-0.236553	-1.10375	0.317215	0.734235	1	2342	tags=40%, list=16%, signal=48%
GOBP_NEGATIVE_REGULATION_OF_T_CELL_DIFFERENTIATION	33	-0.162079	-1.10369	0.292473	0.733626	1	10256	tags=88%, list=72%, signal=310%
GOBP_NEGATIVE_REGULATION_OF_TELOMERE_MAINTENANCE	33	-0.162258	-1.10361	0.306238	0.733048	1	8520	tags=76%, list=60%, signal=187%
GOBP_EMBRYONIC_HEART_TUBE_MORPHOGENESIS	55	-0.126596	-1.10185	0.332	0.736395	1	5218	tags=49%, list=36%, signal=77%
GOBP_DNA_CONFORMATION_CHANGE	257	-0.0594061	-1.10158	0.323471	0.736211	1	4620	tags=38%, list=32%, signal=55%
GOBP_IMMUNOGLOBULIN_PRODUCTION_INVOLVED_IN_IMMUNOGLOBULIN_MEDIATED_IMMUNE_RESPONSE	51	-0.129961	-1.10027	0.301587	0.738549	1	6281	tags=57%, list=44%, signal=101%
GOBP_REGENERATION	147	-0.0767375	-1.1002	0.309979	0.737941	1	4752	tags=41%, list=33%, signal=60%
GOBP_SYNAPSE_ASSEMBLY	161	-0.0733073	-1.09992	0.315476	0.737849	1	6337	tags=52%, list=44%, signal=92%
GOBP_CRANIAL_NERVE_MORPHOGENESIS	19	-0.209937	-1.09931	0.323829	0.738552	1	10551	tags=95%, list=74%, signal=361%
GOBP_NEGATIVE_REGULATION_OF_CD4_POSITIVE_ALPHA_BETA_T_CELL_ACTIVATION	21	-0.197969	-1.09864	0.331429	0.739382	1	10794	tags=95%, list=75%, signal=388%
GOBP_VESICLE_MEDIATED_TRANSPORT_TO_THE_PLASMA_MEMBRANE	134	-0.0814042	-1.0983	0.329389	0.739419	1	8026	tags=64%, list=56%, signal=145%
GOBP_RESPONSE_TO_METAL_ION	289	-0.0562034	-1.09811	0.319502	0.739136	1	5498	tags=44%, list=38%, signal=70%
GOBP_CELL_GROWTH	420	-0.0471292	-1.0973	0.336066	0.74031	1	4250	tags=34%, list=30%, signal=47%
GOBP_MONOCYTE_CHEMOTAXIS	31	-0.169752	-1.09719	0.34413	0.739821	1	10957	tags=94%, list=77%, signal=399%
GOBP_TUBE_FORMATION	136	-0.0802994	-1.09666	0.305343	0.740262	1	9379	tags=74%, list=66%, signal=212%
GOBP_NEGATIVE_REGULATION_OF_SODIUM_ION_TRANSPORT	18	-0.214346	-1.0958	0.328452	0.741618	1	2501	tags=39%, list=17%, signal=47%
GOBP_RECEPTOR_METABOLIC_PROCESS	150	-0.0760724	-1.09568	0.332696	0.741169	1	10842	tags=83%, list=76%, signal=341%
GOBP_REGULATION_OF_PROTEIN_LOCALIZATION_TO_CELL_SURFACE	34	-0.159428	-1.09531	0.328063	0.741253	1	1512	tags=26%, list=11%, signal=30%
GOBP_REGULATION_OF_VIRAL_GENOME_REPLICATION	61	-0.119427	-1.09463	0.315992	0.742069	1	1817	tags=25%, list=13%, signal=28%
GOBP_RESPONSE_TO_FLUID_SHEAR_STRESS	29	-0.16993	-1.09438	0.325726	0.741903	1	2014	tags=31%, list=14%, signal=36%
GOBP_STEM_CELL_DIVISION	26	-0.182721	-1.09396	0.318182	0.7421	1	2343	tags=35%, list=16%, signal=41%
GOBP_RETINA_VASCULATURE_DEVELOPMENT_IN_CAMERA_TYPE_EYE	18	-0.212175	-1.09341	0.322449	0.742633	1	7299	tags=72%, list=51%, signal=147%
GOBP_SPECIFICATION_OF_SYMMETRY	111	-0.0904138	-1.0932	0.340509	0.742371	1	2712	tags=28%, list=19%, signal=34%
GOBP_ASTROCYTE_DIFFERENTIATION	67	-0.115041	-1.09304	0.327835	0.742002	1	8609	tags=72%, list=60%, signal=179%
GOBP_DIVALENT_INORGANIC_CATION_HOMEOSTASIS	371	-0.0489334	-1.09267	0.320717	0.742101	1	1478	tags=15%, list=10%, signal=16%
GOBP_REGULATION_OF_ANIMAL_ORGAN_FORMATION	20	-0.20717	-1.09249	0.331288	0.741778	1	5623	tags=60%, list=39%, signal=99%
GOBP_GLYCOSYL_COMPOUND_BIOSYNTHETIC_PROCESS	15	-0.231359	-1.09238	0.315353	0.741304	1	4323	tags=53%, list=30%, signal=76%
GOBP_NEUROTRANSMITTER_RECEPTOR_TRANSPORT_TO_PLASMA_MEMBRANE	16	-0.223162	-1.09211	0.333333	0.741251	1	2176	tags=38%, list=15%, signal=44%
GOBP_BIOLOGICAL_PROCESS_INVOLVED_IN_INTRASPECIES_INTERACTION_BETWEEN_ORGANISMS	42	-0.142647	-1.0918	0.322709	0.741226	1	7501	tags=67%, list=52%, signal=140%
GOBP_POLYSACCHARIDE_METABOLIC_PROCESS	90	-0.0968686	-1.09148	0.3125	0.74128	1	4027	tags=38%, list=28%, signal=52%
GOBP_SOMATIC_DIVERSIFICATION_OF_IMMUNE_RECEPTORS	67	-0.111964	-1.09076	0.338346	0.742184	1	7799	tags=66%, list=55%, signal=144%
GOBP_REGULATION_OF_SYSTEMIC_ARTERIAL_BLOOD_PRESSURE	65	-0.113951	-1.09047	0.335366	0.742124	1	1239	tags=20%, list=9%, signal=22%
GOBP_METAL_ION_HOMEOSTASIS	491	-0.0421972	-1.0901	0.330059	0.742251	1	2127	tags=19%, list=15%, signal=21%
GOBP_POST_GOLGI_VESICLE_MEDIATED_TRANSPORT	103	-0.0917448	-1.09006	0.334615	0.741602	1	8001	tags=65%, list=56%, signal=147%
GOBP_POSITIVE_REGULATION_OF_CELLULAR_CARBOHYDRATE_METABOLIC_PROCESS	47	-0.138926	-1.08995	0.338677	0.741124	1	3802	tags=40%, list=27%, signal=55%
GOBP_INTRINSIC_APOPTOTIC_SIGNALING_PATHWAY_IN_RESPONSE_TO_DNA_DAMAGE_BY_P53_CLASS_MEDIATOR	43	-0.14104	-1.08928	0.317172	0.742031	1	5972	tags=56%, list=42%, signal=96%
GOBP_NEGATIVE_REGULATION_OF_CANONICAL_WNT_SIGNALING_PATHWAY	124	-0.0856727	-1.08918	0.325536	0.741495	1	2477	tags=26%, list=17%, signal=31%
GOBP_REGULATION_OF_HEART_RATE	86	-0.100976	-1.08916	0.331337	0.740824	1	6215	tags=53%, list=43%, signal=94%
GOBP_INHIBITORY_SYNAPSE_ASSEMBLY	16	-0.227214	-1.08911	0.322581	0.740193	1	7481	tags=75%, list=52%, signal=157%
GOBP_HOMOTYPIC_CELL_CELL_ADHESION	71	-0.110183	-1.0891	0.341131	0.739472	1	6490	tags=56%, list=45%, signal=103%
GOBP_NEGATIVE_REGULATION_OF_NOTCH_SIGNALING_PATHWAY	36	-0.151577	-1.08895	0.349901	0.739104	1	9359	tags=81%, list=65%, signal=233%
GOBP_CELL_CYCLE_DNA_REPLICATION	40	-0.145754	-1.08879	0.337423	0.738731	1	6503	tags=60%, list=45%, signal=110%
GOBP_POSITIVE_REGULATION_OF_FATTY_ACID_METABOLIC_PROCESS	26	-0.17979	-1.08857	0.343558	0.738483	1	4585	tags=50%, list=32%, signal=73%
GOBP_LYMPHOCYTE_MIGRATION	64	-0.117157	-1.0881	0.341365	0.738851	1	3249	tags=34%, list=23%, signal=44%
GOBP_POSITIVE_REGULATION_OF_RECEPTOR_MEDIATED_ENDOCYTOSIS	46	-0.134237	-1.08799	0.318182	0.73836	1	10834	tags=89%, list=76%, signal=366%
GOBP_SPINAL_CORD_PATTERNING	15	-0.236903	-1.08773	0.326733	0.73822	1	2337	tags=40%, list=16%, signal=48%
GOBP_POSITIVE_REGULATION_OF_TRANSMEMBRANE_RECEPTOR_PROTEIN_SERINE_THREONINE_KINASE_SIGNALING_PATHWAY	96	-0.0957453	-1.08749	0.305613	0.738071	1	3110	tags=31%, list=22%, signal=40%
GOBP_MELANOCYTE_DIFFERENTIATION	24	-0.182698	-1.08736	0.337864	0.737679	1	5139	tags=54%, list=36%, signal=84%
GOBP_VESICLE_MEDIATED_TRANSPORT_IN_SYNAPSE	181	-0.0696187	-1.08636	0.352475	0.739209	1	6287	tags=51%, list=44%, signal=90%
GOBP_REGULATION_OF_CHONDROCYTE_DIFFERENTIATION	43	-0.140398	-1.08584	0.338491	0.739694	1	5316	tags=51%, list=37%, signal=81%
GOBP_MALE_MEIOSIS_I	19	-0.21217	-1.08552	0.339168	0.739768	1	6003	tags=63%, list=42%, signal=109%
GOBP_NEGATIVE_REGULATION_OF_BLOOD_VESSEL_ENDOTHELIAL_CELL_MIGRATION	30	-0.167753	-1.08417	0.320084	0.742226	1	2374	tags=33%, list=17%, signal=40%
GOBP_POSITIVE_REGULATION_OF_PHOSPHOLIPASE_ACTIVITY	40	-0.146648	-1.08408	0.348387	0.741682	1	2915	tags=35%, list=20%, signal=44%
GOBP_EPHRIN_RECEPTOR_SIGNALING_PATHWAY	49	-0.13145	-1.08394	0.331984	0.741269	1	3381	tags=37%, list=24%, signal=48%
GOBP_SEMAPHORIN_PLEXIN_SIGNALING_PATHWAY_INVOLVED_IN_NEURON_PROJECTION_GUIDANCE	16	-0.222817	-1.08385	0.352577	0.740776	1	6650	tags=69%, list=47%, signal=128%
GOBP_POSITIVE_REGULATION_OF_NOTCH_SIGNALING_PATHWAY	40	-0.142618	-1.08381	0.33125	0.740146	1	3330	tags=38%, list=23%, signal=49%
GOBP_INNATE_IMMUNE_RESPONSE_ACTIVATING_SIGNAL_TRANSDUCTION	15	-0.234131	-1.08365	0.347992	0.739806	1	3330	tags=47%, list=23%, signal=61%
GOBP_CELLULAR_RESPONSE_TO_STEROL_DEPLETION	16	-0.226107	-1.08365	0.351889	0.739107	1	6603	tags=69%, list=46%, signal=128%
GOBP_DETECTION_OF_ABIOTIC_STIMULUS	91	-0.0952958	-1.08361	0.34238	0.738491	1	2890	tags=30%, list=20%, signal=37%
GOBP_PROTEIN_HYDROXYLATION	27	-0.17038	-1.08271	0.34898	0.739863	1	7103	tags=67%, list=50%, signal=132%
GOBP_VERY_LONG_CHAIN_FATTY_ACID_METABOLIC_PROCESS	29	-0.168285	-1.08171	0.33002	0.741482	1	7462	tags=69%, list=52%, signal=144%
GOBP_G_PROTEIN_COUPLED_ACETYLCHOLINE_RECEPTOR_SIGNALING_PATHWAY	18	-0.21298	-1.08083	0.353293	0.742724	1	9671	tags=89%, list=68%, signal=274%
GOBP_POSITIVE_REGULATION_OF_NERVOUS_SYSTEM_PROCESS	30	-0.163114	-1.08077	0.341414	0.742152	1	4347	tags=47%, list=30%, signal=67%
GOBP_CELLULAR_RESPONSE_TO_INSULIN_STIMULUS	176	-0.0698954	-1.07964	0.362919	0.743998	1	2914	tags=27%, list=20%, signal=34%
GOBP_TAXIS	459	-0.044005	-1.07948	0.350476	0.743698	1	5374	tags=42%, list=38%, signal=65%
GOBP_ADAPTIVE_IMMUNE_RESPONSE	283	-0.0576568	-1.07887	0.346232	0.7444	1	6318	tags=50%, list=44%, signal=87%
GOBP_REGULATION_OF_RAC_PROTEIN_SIGNAL_TRANSDUCTION	21	-0.192017	-1.07876	0.330677	0.743945	1	8155	tags=76%, list=57%, signal=177%
GOBP_CARDIOLIPIN_METABOLIC_PROCESS	16	-0.221089	-1.07852	0.356725	0.743754	1	418	tags=25%, list=3%, signal=26%
GOBP_NEGATIVE_REGULATION_OF_VIRAL_PROCESS	59	-0.116376	-1.07846	0.346979	0.74318	1	7312	tags=63%, list=51%, signal=128%
GOBP_RENAL_TUBULAR_SECRETION	18	-0.21298	-1.07712	0.34898	0.745634	1	6493	tags=67%, list=45%, signal=122%
GOBP_NEURON_FATE_COMMITMENT	44	-0.139603	-1.07694	0.362573	0.745343	1	2561	tags=32%, list=18%, signal=39%
GOBP_DEFENSE_RESPONSE_TO_GRAM_POSITIVE_BACTERIUM	43	-0.136289	-1.07676	0.34879	0.745043	1	5042	tags=49%, list=35%, signal=75%
GOBP_REGULATION_OF_CELL_JUNCTION_ASSEMBLY	180	-0.0684902	-1.07659	0.3583	0.744718	1	10713	tags=82%, list=75%, signal=321%
GOBP_PEPTIDYL_L_CYSTEINE_S_PALMITOYLATION	21	-0.20028	-1.07605	0.359026	0.745234	1	5313	tags=57%, list=37%, signal=91%
GOBP_REGULATION_OF_ACTOMYOSIN_STRUCTURE_ORGANIZATION	87	-0.0993192	-1.07598	0.369168	0.744698	1	2370	tags=26%, list=17%, signal=31%
GOBP_NUCLEOSOME_MOBILIZATION	21	-0.197969	-1.0754	0.336735	0.745352	1	8070	tags=76%, list=56%, signal=175%
GOBP_PROTEIN_EXPORT_FROM_NUCLEUS	56	-0.121753	-1.07467	0.345309	0.746333	1	4651	tags=45%, list=33%, signal=66%
GOBP_MEGAKARYOCYTE_DEVELOPMENT	16	-0.224899	-1.07455	0.345703	0.7459	1	3045	tags=44%, list=21%, signal=56%
GOBP_MONOSACCHARIDE_CATABOLIC_PROCESS	31	-0.164044	-1.07442	0.362903	0.745461	1	1812	tags=29%, list=13%, signal=33%
GOBP_MONOCARBOXYLIC_ACID_TRANSPORT	70	-0.110077	-1.07428	0.337864	0.745097	1	11714	tags=93%, list=82%, signal=511%
GOBP_SEMAPHORIN_PLEXIN_SIGNALING_PATHWAY	42	-0.137808	-1.07379	0.342	0.7455	1	10294	tags=86%, list=72%, signal=305%
GOBP_CYCLIC_NUCLEOTIDE_METABOLIC_PROCESS	36	-0.150701	-1.07325	0.351456	0.746021	1	3810	tags=42%, list=27%, signal=57%
GOBP_NITRIC_OXIDE_MEDIATED_SIGNAL_TRANSDUCTION	23	-0.186712	-1.07185	0.345382	0.748574	1	9149	tags=83%, list=64%, signal=229%
GOBP_GRANULOCYTE_ACTIVATION	29	-0.168773	-1.07155	0.33125	0.74851	1	10907	tags=93%, list=76%, signal=392%
GOBP_ANATOMICAL_STRUCTURE_HOMEOSTASIS	243	-0.0595364	-1.07145	0.348361	0.748019	1	4343	tags=36%, list=30%, signal=51%
GOBP_NEUROMUSCULAR_PROCESS_CONTROLLING_POSTURE	15	-0.234019	-1.07141	0.350806	0.747415	1	4285	tags=53%, list=30%, signal=76%
GOBP_REGULATION_OF_LYASE_ACTIVITY	39	-0.143588	-1.07003	0.327416	0.749844	1	10054	tags=85%, list=70%, signal=284%
GOBP_REGULATION_OF_LEUKOCYTE_ADHESION_TO_VASCULAR_ENDOTHELIAL_CELL	21	-0.194818	-1.06976	0.351351	0.749787	1	10839	tags=95%, list=76%, signal=393%
GOBP_EPITHELIAL_TUBE_FORMATION	122	-0.0826517	-1.06911	0.360308	0.750577	1	9379	tags=74%, list=66%, signal=213%
GOBP_REGULATION_OF_PHOSPHOLIPASE_C_ACTIVITY	33	-0.160244	-1.06894	0.373563	0.750264	1	2915	tags=36%, list=20%, signal=46%
GOBP_ENTEROENDOCRINE_CELL_DIFFERENTIATION	23	-0.183441	-1.06891	0.343434	0.749612	1	5465	tags=57%, list=38%, signal=91%
GOBP_REGULATION_OF_MEIOTIC_CELL_CYCLE	37	-0.149058	-1.06845	0.364729	0.749983	1	2513	tags=32%, list=18%, signal=39%
GOBP_PHASIC_SMOOTH_MUSCLE_CONTRACTION	15	-0.223673	-1.06828	0.341085	0.749649	1	2526	tags=40%, list=18%, signal=49%
GOBP_REGULATION_OF_POLYSACCHARIDE_METABOLIC_PROCESS	36	-0.151016	-1.06762	0.345455	0.750465	1	1422	tags=25%, list=10%, signal=28%
GOBP_CARDIAC_MUSCLE_CONTRACTION	113	-0.0874296	-1.06739	0.358416	0.750303	1	6354	tags=53%, list=44%, signal=95%
GOBP_ADHERENS_JUNCTION_ORGANIZATION	50	-0.126641	-1.06541	0.371212	0.754214	1	9065	tags=76%, list=63%, signal=207%
GOBP_REGULATION_OF_INNATE_IMMUNE_RESPONSE	158	-0.0731896	-1.06538	0.353659	0.753583	1	3401	tags=31%, list=24%, signal=40%
GOBP_RESPONSE_TO_ZINC_ION	31	-0.162592	-1.06525	0.369261	0.753204	1	3678	tags=42%, list=26%, signal=56%
GOBP_STARTLE_RESPONSE	22	-0.195672	-1.06493	0.368737	0.753256	1	11508	tags=100%, list=80%, signal=511%
GOBP_PURINE_CONTAINING_COMPOUND_METABOLIC_PROCESS	353	-0.0499002	-1.06472	0.364008	0.753032	1	8866	tags=67%, list=62%, signal=172%
GOBP_NEGATIVE_CHEMOTAXIS	45	-0.135494	-1.06359	0.375969	0.754952	1	6650	tags=60%, list=47%, signal=112%
GOBP_REGULATION_OF_TRANS_SYNAPTIC_SIGNALING	379	-0.047189	-1.06337	0.353414	0.754783	1	6287	tags=49%, list=44%, signal=84%
GOBP_MULTI_MULTICELLULAR_ORGANISM_PROCESS	155	-0.0725909	-1.06194	0.381633	0.757364	1	4510	tags=39%, list=32%, signal=56%
GOBP_NON_MOTILE_CILIUM_ASSEMBLY	60	-0.118994	-1.0617	0.357422	0.757211	1	6887	tags=60%, list=48%, signal=115%
GOBP_MAINTENANCE_OF_PROTEIN_LOCATION_IN_NUCLEUS	22	-0.190171	-1.0615	0.35259	0.756988	1	3786	tags=45%, list=26%, signal=62%
GOBP_SYNAPTONEMAL_COMPLEX_ORGANIZATION	17	-0.208967	-1.06094	0.323171	0.757595	1	3746	tags=47%, list=26%, signal=64%
GOBP_SYNAPTIC_VESICLE_EXOCYTOSIS	100	-0.0898317	-1.06081	0.357143	0.757203	1	8736	tags=70%, list=61%, signal=179%
GOBP_RIBOSOMAL_SMALL_SUBUNIT_ASSEMBLY	16	-0.220161	-1.06016	0.377953	0.757966	1	11157	tags=100%, list=78%, signal=454%
GOBP_REGULATION_OF_LIPID_KINASE_ACTIVITY	61	-0.112699	-1.05991	0.368217	0.757818	1	5195	tags=48%, list=36%, signal=74%
GOBP_LACTATION	38	-0.144	-1.05974	0.371648	0.757504	1	6603	tags=61%, list=46%, signal=112%
GOBP_REGULATION_OF_PLASMA_LIPOPROTEIN_PARTICLE_LEVELS	46	-0.13321	-1.05865	0.373541	0.759298	1	1211	tags=22%, list=8%, signal=24%
GOBP_CENTROMERE_COMPLEX_ASSEMBLY	29	-0.163102	-1.0576	0.37732	0.760991	1	4084	tags=45%, list=29%, signal=63%
GOBP_POSITIVE_REGULATION_OF_TYROSINE_PHOSPHORYLATION_OF_STAT_PROTEIN	35	-0.152334	-1.05701	0.375246	0.761654	1	8860	tags=77%, list=62%, signal=202%
GOBP_ARACHIDONIC_ACID_METABOLIC_PROCESS	35	-0.149825	-1.05691	0.356299	0.76118	1	5627	tags=54%, list=39%, signal=89%
GOBP_FATTY_ACID_DERIVATIVE_BIOSYNTHETIC_PROCESS	37	-0.153899	-1.05674	0.387368	0.760855	1	3990	tags=43%, list=28%, signal=60%
GOBP_TONGUE_DEVELOPMENT	15	-0.226557	-1.05664	0.38809	0.760395	1	10112	tags=93%, list=71%, signal=318%
GOBP_NEGATIVE_REGULATION_OF_CATABOLIC_PROCESS	274	-0.0557054	-1.05656	0.36853	0.759859	1	2560	tags=23%, list=18%, signal=28%
GOBP_REGULATION_OF_STRIATED_MUSCLE_CONTRACTION	75	-0.105691	-1.05628	0.402806	0.759794	1	6506	tags=56%, list=45%, signal=102%
GOBP_HEPATOCYTE_APOPTOTIC_PROCESS	16	-0.215366	-1.05587	0.350394	0.760057	1	4075	tags=50%, list=28%, signal=70%
GOBP_PLATELET_AGGREGATION	54	-0.120786	-1.05575	0.376	0.75964	1	6490	tags=57%, list=45%, signal=105%
GOBP_HISTONE_H3_K9_ACETYLATION	15	-0.227607	-1.05564	0.393878	0.759221	1	563	tags=27%, list=4%, signal=28%
GOBP_RESPONSE_TO_INTERLEUKIN_6	28	-0.162965	-1.05557	0.376726	0.758688	1	9933	tags=86%, list=69%, signal=280%
GOBP_REGULATION_OF_CARTILAGE_DEVELOPMENT	57	-0.120054	-1.05537	0.366936	0.758439	1	5316	tags=49%, list=37%, signal=78%
GOBP_REGULATION_OF_BRANCHING_INVOLVED_IN_URETERIC_BUD_MORPHOGENESIS	16	-0.212894	-1.05531	0.364173	0.757875	1	10367	tags=94%, list=72%, signal=340%
GOBP_C21_STEROID_HORMONE_BIOSYNTHETIC_PROCESS	16	-0.215703	-1.05487	0.376543	0.758196	1	4964	tags=56%, list=35%, signal=86%
GOBP_REGULATION_OF_BODY_FLUID_LEVELS	286	-0.055838	-1.05316	0.380368	0.76152	1	7369	tags=57%, list=52%, signal=115%
GOBP_REGULATION_OF_LEUKOCYTE_DEGRANULATION	33	-0.15644	-1.05294	0.396378	0.761327	1	8603	tags=76%, list=60%, signal=190%
GOBP_NEGATIVE_REGULATION_OF_ACTIN_FILAMENT_POLYMERIZATION	56	-0.119638	-1.05267	0.392	0.761296	1	5958	tags=54%, list=42%, signal=91%
GOBP_QUINONE_METABOLIC_PROCESS	31	-0.161819	-1.05176	0.372709	0.762706	1	5073	tags=52%, list=35%, signal=80%
GOBP_REGULATION_OF_ACTIN_FILAMENT_ORGANIZATION	238	-0.0588047	-1.05173	0.385069	0.762102	1	5964	tags=47%, list=42%, signal=80%
GOBP_NEGATIVE_REGULATION_OF_CYTOKINE_PRODUCTION_INVOLVED_IN_INFLAMMATORY_RESPONSE	19	-0.205463	-1.05155	0.377282	0.761837	1	830	tags=26%, list=6%, signal=28%
GOBP_ORGANELLE_LOCALIZATION	486	-0.0416912	-1.05141	0.351456	0.761476	1	7782	tags=58%, list=54%, signal=124%
GOBP_INSULIN_LIKE_GROWTH_FACTOR_RECEPTOR_SIGNALING_PATHWAY	28	-0.168675	-1.05107	0.381323	0.761586	1	10873	tags=93%, list=76%, signal=387%
GOBP_CARBOHYDRATE_TRANSMEMBRANE_TRANSPORT	86	-0.0969996	-1.05036	0.386774	0.762454	1	3112	tags=31%, list=22%, signal=40%
GOBP_MEIOTIC_CHROMOSOME_SEPARATION	18	-0.21179	-1.05022	0.392276	0.762098	1	4921	tags=56%, list=34%, signal=85%
GOBP_EPITHELIAL_CELL_APOPTOTIC_PROCESS	83	-0.0988057	-1.04951	0.36383	0.763058	1	1353	tags=19%, list=9%, signal=21%
GOBP_REGULATION_OF_MORPHOGENESIS_OF_AN_EPITHELIUM	53	-0.123271	-1.04929	0.380282	0.762863	1	10387	tags=85%, list=73%, signal=309%
GOBP_NECROTIC_CELL_DEATH	51	-0.128933	-1.0486	0.384016	0.763763	1	5174	tags=49%, list=36%, signal=77%
GOBP_SPHINGOLIPID_MEDIATED_SIGNALING_PATHWAY	15	-0.223589	-1.04747	0.38856	0.765731	1	4434	tags=53%, list=31%, signal=77%
GOBP_AXON_DEVELOPMENT	434	-0.0425145	-1.04742	0.372671	0.765172	1	6529	tags=50%, list=46%, signal=89%
GOBP_MULTIVESICULAR_BODY_SORTING_PATHWAY	34	-0.151085	-1.04722	0.383534	0.764948	1	10464	tags=88%, list=73%, signal=328%
GOBP_T_HELPER_1_TYPE_IMMUNE_RESPONSE	32	-0.151887	-1.04653	0.39	0.765816	1	10794	tags=91%, list=75%, signal=369%
GOBP_ALPHA_BETA_T_CELL_PROLIFERATION	31	-0.155503	-1.04573	0.386719	0.766969	1	10699	tags=90%, list=75%, signal=358%
GOBP_POSITIVE_REGULATION_OF_GLUCOSE_IMPORT	28	-0.163105	-1.04549	0.379032	0.766842	1	3802	tags=43%, list=27%, signal=58%
GOBP_HEMOSTASIS	170	-0.0693594	-1.04481	0.394531	0.767748	1	6592	tags=53%, list=46%, signal=97%
GOBP_POSITIVE_REGULATION_OF_CELL_SUBSTRATE_JUNCTION_ORGANIZATION	30	-0.158636	-1.04457	0.371486	0.767601	1	10608	tags=90%, list=74%, signal=348%
GOBP_ANIMAL_ORGAN_FORMATION	45	-0.130766	-1.04448	0.360146	0.767113	1	5764	tags=53%, list=40%, signal=89%
GOBP_PROTEIN_CONTAINING_COMPLEX_REMODELING	17	-0.216124	-1.04347	0.375	0.768681	1	4485	tags=53%, list=31%, signal=77%
GOBP_CELLULAR_EXTRAVASATION	53	-0.121272	-1.04329	0.395112	0.768429	1	7987	tags=68%, list=56%, signal=153%
GOBP_HEART_PROCESS	208	-0.061467	-1.04189	0.386318	0.77093	1	6354	tags=50%, list=44%, signal=90%
GOBP_RESPONSE_TO_INTERLEUKIN_4	26	-0.171041	-1.03954	0.385338	0.775589	1	6360	tags=62%, list=44%, signal=111%
GOBP_POLYSACCHARIDE_CATABOLIC_PROCESS	15	-0.227355	-1.03919	0.393638	0.775709	1	1520	tags=33%, list=11%, signal=37%
GOBP_HEART_FORMATION	22	-0.18822	-1.03904	0.399598	0.775352	1	5764	tags=59%, list=40%, signal=99%
GOBP_LEUKOCYTE_DIFFERENTIATION	400	-0.0460197	-1.03894	0.377551	0.774885	1	9658	tags=72%, list=68%, signal=216%
GOBP_GAMMA_AMINOBUTYRIC_ACID_TRANSPORT	17	-0.208213	-1.03875	0.40159	0.774652	1	4598	tags=53%, list=32%, signal=78%
GOBP_REGULATION_OF_ENDOTHELIAL_CELL_CHEMOTAXIS	17	-0.20825	-1.03831	0.403884	0.774913	1	2915	tags=41%, list=20%, signal=52%
GOBP_METANEPHRIC_NEPHRON_DEVELOPMENT	33	-0.1543	-1.03821	0.389691	0.774457	1	10367	tags=88%, list=72%, signal=319%
GOBP_VENTRICULAR_SEPTUM_DEVELOPMENT	63	-0.111252	-1.0378	0.410156	0.774745	1	6135	tags=54%, list=43%, signal=94%
GOBP_C_TERMINAL_PROTEIN_AMINO_ACID_MODIFICATION	15	-0.221965	-1.03767	0.411067	0.774351	1	1597	tags=33%, list=11%, signal=37%
GOBP_INTERFERON_GAMMA_MEDIATED_SIGNALING_PATHWAY	19	-0.203701	-1.03718	0.406186	0.774767	1	8382	tags=79%, list=59%, signal=190%
GOBP_ANOIKIS	29	-0.163105	-1.03614	0.39961	0.776511	1	632	tags=21%, list=4%, signal=22%
GOBP_REGULATION_OF_CYTOSOLIC_CALCIUM_ION_CONCENTRATION	254	-0.0551809	-1.03585	0.379377	0.776492	1	1478	tags=16%, list=10%, signal=17%
GOBP_CORTICAL_CYTOSKELETON_ORGANIZATION	60	-0.112682	-1.03555	0.403689	0.776536	1	8407	tags=70%, list=59%, signal=169%
GOBP_OSSIFICATION	352	-0.0481631	-1.03548	0.398374	0.775995	1	5789	tags=45%, list=40%, signal=74%
GOBP_MEMBRANE_DEPOLARIZATION_DURING_CARDIAC_MUSCLE_CELL_ACTION_POTENTIAL	20	-0.19541	-1.03457	0.388235	0.777376	1	6506	tags=65%, list=45%, signal=119%
GOBP_GENE_SILENCING_BY_RNA	107	-0.0831364	-1.03368	0.413043	0.778809	1	12721	tags=97%, list=89%, signal=873%
GOBP_SULFUR_COMPOUND_CATABOLIC_PROCESS	24	-0.179712	-1.03336	0.419958	0.778895	1	3394	tags=42%, list=24%, signal=55%
GOBP_RENAL_VESICLE_DEVELOPMENT	16	-0.212894	-1.03268	0.384758	0.779795	1	10367	tags=94%, list=72%, signal=340%
GOBP_B_CELL_HOMEOSTASIS	29	-0.159379	-1.03135	0.416834	0.78213	1	3644	tags=41%, list=25%, signal=55%
GOBP_REACTIVE_OXYGEN_SPECIES_BIOSYNTHETIC_PROCESS	41	-0.13932	-1.03122	0.408537	0.781737	1	5688	tags=54%, list=40%, signal=89%
GOBP_CARBOHYDRATE_PHOSPHORYLATION	25	-0.166206	-1.03092	0.384462	0.781745	1	8497	tags=76%, list=59%, signal=187%
GOBP_FC_RECEPTOR_SIGNALING_PATHWAY	42	-0.132408	-1.03059	0.430962	0.781808	1	3561	tags=38%, list=25%, signal=51%
GOBP_DETECTION_OF_STIMULUS_INVOLVED_IN_SENSORY_PERCEPTION	66	-0.106479	-1.03052	0.407767	0.781287	1	4119	tags=39%, list=29%, signal=55%
GOBP_SKELETAL_MUSCLE_TISSUE_REGENERATION	29	-0.160048	-1.02982	0.400415	0.782201	1	5607	tags=55%, list=39%, signal=91%
GOBP_REGULATION_OF_POSTSYNAPTIC_MEMBRANE_NEUROTRANSMITTER_RECEPTOR_LEVELS	54	-0.116469	-1.02877	0.402672	0.783973	1	10524	tags=85%, list=74%, signal=321%
GOBP_MULTICELLULAR_ORGANISM_AGING	34	-0.144113	-1.0282	0.384158	0.784593	1	8881	tags=76%, list=62%, signal=201%
GOBP_SUPEROXIDE_ANION_GENERATION	28	-0.164734	-1.02775	0.40501	0.78494	1	9397	tags=82%, list=66%, signal=239%
GOBP_POSITIVE_REGULATION_OF_MITOTIC_NUCLEAR_DIVISION	34	-0.150302	-1.02762	0.422917	0.784619	1	6269	tags=59%, list=44%, signal=104%
GOBP_CELLULAR_COMPONENT_DISASSEMBLY_INVOLVED_IN_EXECUTION_PHASE_OF_APOPTOSIS	23	-0.178438	-1.0274	0.386139	0.784432	1	6780	tags=65%, list=47%, signal=124%
GOBP_REGULATION_OF_EXTENT_OF_CELL_GROWTH	105	-0.0847281	-1.02731	0.394191	0.783937	1	3429	tags=32%, list=24%, signal=42%
GOBP_EAR_MORPHOGENESIS	91	-0.0929681	-1.02694	0.419087	0.784132	1	5909	tags=51%, list=41%, signal=86%
GOBP_MEIOTIC_CELL_CYCLE	194	-0.0638336	-1.02655	0.425781	0.784365	1	6251	tags=50%, list=44%, signal=88%
GOBP_NEGATIVE_REGULATION_OF_TOLL_LIKE_RECEPTOR_SIGNALING_PATHWAY	27	-0.164378	-1.02653	0.415966	0.78374	1	11426	tags=96%, list=80%, signal=478%
GOBP_L_GLUTAMATE_IMPORT_ACROSS_PLASMA_MEMBRANE	15	-0.2168	-1.02644	0.41635	0.783256	1	4531	tags=53%, list=32%, signal=78%
GOBP_EPITHELIAL_CELL_CELL_ADHESION	16	-0.207403	-1.02616	0.426295	0.783237	1	7764	tags=75%, list=54%, signal=164%
GOBP_REGULATION_OF_NEURON_PROJECTION_REGENERATION	29	-0.158014	-1.0261	0.422397	0.782675	1	9088	tags=79%, list=64%, signal=217%
GOBP_POSITIVE_REGULATION_OF_ALPHA_BETA_T_CELL_PROLIFERATION	16	-0.211971	-1.02596	0.390805	0.782318	1	11274	tags=100%, list=79%, signal=472%
GOBP_POSITIVE_REGULATION_OF_CELL_DIVISION	65	-0.111264	-1.02524	0.410101	0.783402	1	12058	tags=95%, list=84%, signal=605%
GOBP_REGULATION_OF_T_CELL_APOPTOTIC_PROCESS	23	-0.174881	-1.02459	0.381526	0.784204	1	6209	tags=61%, list=43%, signal=107%
GOBP_LEUKOCYTE_DEGRANULATION	56	-0.114101	-1.02448	0.40202	0.783787	1	8846	tags=73%, list=62%, signal=191%
GOBP_INTERFERON_BETA_PRODUCTION	51	-0.122634	-1.02422	0.423828	0.783706	1	1338	tags=22%, list=9%, signal=24%
GOBP_RHO_PROTEIN_SIGNAL_TRANSDUCTION	119	-0.0816445	-1.02367	0.385744	0.784321	1	3530	tags=33%, list=25%, signal=43%
GOBP_PLASMA_MEMBRANE_REPAIR	19	-0.191614	-1.02353	0.393509	0.783946	1	10060	tags=89%, list=70%, signal=301%
GOBP_FATTY_ACID_DERIVATIVE_METABOLIC_PROCESS	56	-0.116032	-1.0233	0.420719	0.783826	1	3711	tags=38%, list=26%, signal=50%
GOBP_REGULATION_OF_ACTIN_FILAMENT_BASED_MOVEMENT	35	-0.145493	-1.02296	0.424431	0.78396	1	6506	tags=60%, list=45%, signal=110%
GOBP_OUTFLOW_TRACT_SEPTUM_MORPHOGENESIS	22	-0.185775	-1.02285	0.405405	0.783519	1	7099	tags=68%, list=50%, signal=135%
GOBP_BRANCHED_CHAIN_AMINO_ACID_METABOLIC_PROCESS	24	-0.175501	-1.0224	0.412	0.78385	1	8817	tags=79%, list=62%, signal=206%
GOBP_GLUTAMINE_METABOLIC_PROCESS	19	-0.194175	-1.02233	0.398438	0.78333	1	6260	tags=63%, list=44%, signal=112%
GOBP_GMP_METABOLIC_PROCESS	24	-0.176052	-1.02155	0.427146	0.784542	1	9405	tags=83%, list=66%, signal=243%
GOBP_GLUCAN_BIOSYNTHETIC_PROCESS	37	-0.139982	-1.02101	0.421756	0.785108	1	3802	tags=41%, list=27%, signal=55%
GOBP_POSITIVE_REGULATION_OF_MUSCLE_TISSUE_DEVELOPMENT	17	-0.209123	-1.02087	0.42236	0.784782	1	4585	tags=53%, list=32%, signal=78%
GOBP_AROMATIC_AMINO_ACID_FAMILY_METABOLIC_PROCESS	20	-0.184339	-1.02046	0.427957	0.785079	1	5234	tags=55%, list=37%, signal=87%
GOBP_REGULATION_OF_VIRAL_TRANSCRIPTION	18	-0.199678	-1.02023	0.392857	0.784933	1	6683	tags=67%, list=47%, signal=125%
GOBP_INORGANIC_ANION_TRANSPORT	139	-0.0746379	-1.02012	0.400394	0.784514	1	6969	tags=56%, list=49%, signal=108%
GOBP_POSITIVE_REGULATION_OF_PROTEIN_CONTAINING_COMPLEX_ASSEMBLY	170	-0.0668006	-1.01989	0.432432	0.784367	1	8563	tags=66%, list=60%, signal=164%
GOBP_CHOLESTEROL_STORAGE	16	-0.21562	-1.01968	0.400786	0.784189	1	5859	tags=63%, list=41%, signal=106%
GOBP_REGULATION_OF_PRESYNAPSE_ORGANIZATION	31	-0.155155	-1.01909	0.395522	0.784898	1	9320	tags=81%, list=65%, signal=231%
GOBP_BONE_DEVELOPMENT	176	-0.066895	-1.01901	0.397938	0.784433	1	8238	tags=64%, list=58%, signal=150%
GOBP_POSITIVE_REGULATION_OF_SYNAPTIC_TRANSMISSION	135	-0.0764977	-1.01775	0.412245	0.786697	1	8981	tags=70%, list=63%, signal=187%
GOBP_CELLULAR_RESPONSE_TO_PEPTIDE_HORMONE_STIMULUS	239	-0.0566692	-1.0174	0.409091	0.786824	1	2914	tags=26%, list=20%, signal=32%
GOBP_HYPOTHALAMUS_DEVELOPMENT	15	-0.217388	-1.01671	0.415686	0.787801	1	5476	tags=60%, list=38%, signal=97%
GOBP_CALCIUM_MEDIATED_SIGNALING	145	-0.0724942	-1.01592	0.39834	0.788894	1	7654	tags=61%, list=54%, signal=129%
GOBP_REGULATION_OF_PROTEIN_TYROSINE_KINASE_ACTIVITY	75	-0.100076	-1.01571	0.425887	0.788727	1	8302	tags=68%, list=58%, signal=161%
GOBP_REGULATION_OF_EPITHELIAL_CELL_MIGRATION	202	-0.0623951	-1.01547	0.401235	0.788606	1	1316	tags=15%, list=9%, signal=17%
GOBP_NEGATIVE_REGULATION_OF_TISSUE_REMODELING	18	-0.200168	-1.01505	0.411043	0.788898	1	1909	tags=33%, list=13%, signal=38%
GOBP_NEURAL_TUBE_FORMATION	97	-0.0878524	-1.01442	0.419802	0.789723	1	3471	tags=33%, list=24%, signal=43%
GOBP_T_CELL_ACTIVATION_INVOLVED_IN_IMMUNE_RESPONSE	67	-0.104301	-1.01397	0.417647	0.790159	1	10256	tags=82%, list=72%, signal=289%
GOBP_ODONTOGENESIS_OF_DENTIN_CONTAINING_TOOTH	69	-0.104773	-1.01395	0.439673	0.789537	1	5764	tags=51%, list=40%, signal=85%
GOBP_RESPIRATORY_SYSTEM_PROCESS	35	-0.144862	-1.01328	0.408163	0.790432	1	6515	tags=60%, list=46%, signal=110%
GOBP_PEPTIDYL_TYROSINE_DEPHOSPHORYLATION	91	-0.0904563	-1.01324	0.435484	0.789861	1	6259	tags=53%, list=44%, signal=93%
GOBP_VENTRICULAR_CARDIAC_MUSCLE_TISSUE_MORPHOGENESIS	38	-0.138627	-1.01266	0.422846	0.790467	1	8185	tags=71%, list=57%, signal=166%
GOBP_V_D_J_RECOMBINATION	19	-0.19182	-1.01225	0.432927	0.790772	1	7799	tags=74%, list=55%, signal=162%
GOBP_HISTONE_H3_K4_TRIMETHYLATION	20	-0.189735	-1.01121	0.424603	0.792505	1	5872	tags=60%, list=41%, signal=102%
GOBP_POSITIVE_REGULATION_OF_POSTTRANSCRIPTIONAL_GENE_SILENCING	29	-0.158685	-1.01025	0.42562	0.794067	1	7599	tags=69%, list=53%, signal=147%
GOBP_EPITHELIAL_CELL_PROLIFERATION	318	-0.0488781	-1.00962	0.450787	0.794861	1	4939	tags=39%, list=35%, signal=59%
GOBP_POSITIVE_REGULATION_OF_TRANSCRIPTION_REGULATORY_REGION_DNA_BINDING	18	-0.199783	-1.00939	0.423387	0.794692	1	9065	tags=83%, list=63%, signal=227%
GOBP_LYMPHOCYTE_HOMEOSTASIS	51	-0.119327	-1.00935	0.431068	0.794109	1	3348	tags=35%, list=23%, signal=46%
GOBP_INORGANIC_ANION_TRANSMEMBRANE_TRANSPORT	75	-0.0999522	-1.00933	0.44592	0.793506	1	6969	tags=59%, list=49%, signal=114%
GOBP_O_GLYCAN_PROCESSING	35	-0.139675	-1.00853	0.435644	0.794609	1	6589	tags=60%, list=46%, signal=111%
GOBP_CRANIAL_NERVE_DEVELOPMENT	40	-0.137674	-1.00847	0.440777	0.794064	1	10551	tags=88%, list=74%, signal=333%
GOBP_HOMEOSTASIS_OF_NUMBER_OF_CELLS_WITHIN_A_TISSUE	23	-0.179559	-1.0083	0.399151	0.793804	1	6764	tags=65%, list=47%, signal=124%
GOBP_CGMP_MEDIATED_SIGNALING	27	-0.165592	-1.00818	0.420857	0.793401	1	4523	tags=48%, list=32%, signal=70%
GOBP_AMINO_ACID_ACTIVATION	44	-0.129393	-1.00759	0.438462	0.794124	1	8882	tags=75%, list=62%, signal=197%
GOBP_REGULATION_OF_NECROTIC_CELL_DEATH	34	-0.143319	-1.00745	0.42471	0.793805	1	5948	tags=56%, list=42%, signal=95%
GOBP_RENAL_FILTRATION	22	-0.18256	-1.00677	0.411429	0.794655	1	8445	tags=77%, list=59%, signal=188%
GOBP_SERINE_FAMILY_AMINO_ACID_METABOLIC_PROCESS	29	-0.159507	-1.0065	0.446028	0.794602	1	6601	tags=62%, list=46%, signal=115%
GOBP_ESTABLISHMENT_OF_ENDOTHELIAL_BARRIER	45	-0.124228	-1.00594	0.423387	0.795192	1	7764	tags=67%, list=54%, signal=145%
GOBP_CELL_MATURATION	134	-0.0735739	-1.00565	0.437759	0.795171	1	8884	tags=69%, list=62%, signal=182%
GOBP_POSITIVE_REGULATION_OF_RESPONSE_TO_ENDOPLASMIC_RETICULUM_STRESS	32	-0.152728	-1.00537	0.40795	0.795148	1	10782	tags=91%, list=75%, signal=367%
GOBP_REGULATION_OF_ACTIN_FILAMENT_BUNDLE_ASSEMBLY	94	-0.0902597	-1.00528	0.404382	0.794705	1	2370	tags=26%, list=17%, signal=30%
GOBP_REGULATION_OF_SENSORY_PERCEPTION	23	-0.175908	-1.00478	0.441815	0.79519	1	4329	tags=48%, list=30%, signal=68%
GOBP_CORONARY_VASCULATURE_MORPHOGENESIS	16	-0.208392	-1.00399	0.42998	0.796402	1	2387	tags=38%, list=17%, signal=45%
GOBP_SYNAPTIC_VESICLE_MEMBRANE_ORGANIZATION	24	-0.167744	-1.00388	0.437751	0.796008	1	2969	tags=38%, list=21%, signal=47%
GOBP_REGULATION_OF_THE_FORCE_OF_HEART_CONTRACTION	21	-0.184804	-1.00341	0.432432	0.796399	1	6215	tags=62%, list=43%, signal=109%
GOBP_ARGININE_METABOLIC_PROCESS	15	-0.215456	-1.00326	0.42515	0.796101	1	6457	tags=67%, list=45%, signal=121%
GOBP_CELLULAR_ALDEHYDE_METABOLIC_PROCESS	51	-0.121296	-1.00297	0.433761	0.796054	1	9489	tags=78%, list=66%, signal=232%
GOBP_REGULATION_OF_GENE_SILENCING_BY_RNA	44	-0.128194	-1.00202	0.416988	0.797461	1	7599	tags=66%, list=53%, signal=140%
GOBP_REGULATION_OF_ENDOCYTIC_RECYCLING	18	-0.191101	-1.00177	0.434238	0.797373	1	7600	tags=72%, list=53%, signal=154%
GOBP_REGULATION_OF_MULTICELLULAR_ORGANISM_GROWTH	54	-0.113884	-1.00172	0.461386	0.796833	1	5529	tags=50%, list=39%, signal=81%
GOBP_REGULATION_OF_RHO_PROTEIN_SIGNAL_TRANSDUCTION	73	-0.100242	-1.0016	0.439623	0.796462	1	10329	tags=82%, list=72%, signal=294%
GOBP_EMBRYONIC_DIGESTIVE_TRACT_DEVELOPMENT	27	-0.16307	-1.00154	0.428858	0.795969	1	9326	tags=81%, list=65%, signal=234%
GOBP_EMBRYONIC_AXIS_SPECIFICATION	30	-0.153661	-1.00152	0.447423	0.79535	1	1145	tags=23%, list=8%, signal=25%
GOBP_LYTIC_VACUOLE_ORGANIZATION	68	-0.103381	-1.00125	0.448692	0.795321	1	6311	tags=54%, list=44%, signal=97%
GOBP_PROTEIN_O_LINKED_GLYCOSYLATION	79	-0.0967613	-1.00067	0.423935	0.796023	1	6771	tags=57%, list=47%, signal=108%
GOBP_LEUKOCYTE_CELL_CELL_ADHESION	263	-0.052798	-1.00065	0.440945	0.795418	1	10842	tags=81%, list=76%, signal=329%
GOBP_CORTICAL_ACTIN_CYTOSKELETON_ORGANIZATION	39	-0.137703	-1.00028	0.453441	0.795591	1	6471	tags=59%, list=45%, signal=107%
GOBP_HEMATOPOIETIC_STEM_CELL_PROLIFERATION	23	-0.176032	-0.999989	0.428274	0.795587	1	4949	tags=52%, list=35%, signal=80%
GOBP_FATTY_ACYL_COA_METABOLIC_PROCESS	33	-0.149381	-0.999018	0.460039	0.79713	1	3070	tags=36%, list=21%, signal=46%
GOBP_NEGATIVE_REGULATION_OF_POTASSIUM_ION_TRANSMEMBRANE_TRANSPORT	17	-0.199796	-0.998794	0.419802	0.796978	1	3877	tags=47%, list=27%, signal=64%
GOBP_POSITIVE_REGULATION_OF_PATTERN_RECOGNITION_RECEPTOR_SIGNALING_PATHWAY	36	-0.142271	-0.997854	0.44186	0.798487	1	5122	tags=50%, list=36%, signal=78%
GOBP_NEGATIVE_REGULATION_OF_DNA_METABOLIC_PROCESS	97	-0.0852983	-0.997805	0.445808	0.797948	1	8520	tags=68%, list=60%, signal=167%
GOBP_MYELOID_CELL_DEVELOPMENT	59	-0.108946	-0.997795	0.440644	0.797326	1	12508	tags=98%, list=87%, signal=781%
GOBP_REGULATION_OF_DNA_STRAND_ELONGATION	17	-0.200718	-0.997737	0.447639	0.796799	1	8070	tags=76%, list=56%, signal=175%
GOBP_VASCULAR_WOUND_HEALING	17	-0.203675	-0.997568	0.446429	0.796526	1	8869	tags=82%, list=62%, signal=217%
GOBP_CELLULAR_RESPONSE_TO_CORTICOSTEROID_STIMULUS	51	-0.11709	-0.996893	0.41165	0.797451	1	10951	tags=88%, list=77%, signal=375%
GOBP_ESTABLISHMENT_OR_MAINTENANCE_OF_BIPOLAR_CELL_POLARITY	49	-0.122068	-0.99655	0.438559	0.797591	1	4974	tags=47%, list=35%, signal=72%
GOBP_CELLULAR_RESPONSE_TO_ALKALOID	33	-0.142455	-0.996264	0.439072	0.797621	1	10536	tags=88%, list=74%, signal=333%
GOBP_DEVELOPMENT_OF_PRIMARY_FEMALE_SEXUAL_CHARACTERISTICS	91	-0.0884859	-0.996224	0.428287	0.79707	1	4244	tags=38%, list=30%, signal=54%
GOBP_CELLULAR_RESPONSE_TO_ESTRADIOL_STIMULUS	31	-0.149386	-0.996138	0.450199	0.796628	1	8941	tags=77%, list=63%, signal=206%
GOBP_REGULATION_OF_FIBROBLAST_MIGRATION	34	-0.141315	-0.99544	0.45	0.797571	1	11024	tags=91%, list=77%, signal=397%
GOBP_DEVELOPMENTAL_INDUCTION	25	-0.167173	-0.995115	0.447983	0.797646	1	5623	tags=56%, list=39%, signal=92%
GOBP_REGULATION_OF_BLOOD_CIRCULATION	205	-0.0590509	-0.994903	0.446809	0.797483	1	6354	tags=50%, list=44%, signal=89%
GOBP_MYELOID_LEUKOCYTE_DIFFERENTIATION	157	-0.0689266	-0.994834	0.458418	0.797001	1	9137	tags=71%, list=64%, signal=194%
GOBP_SIGNAL_TRANSDUCTION_IN_ABSENCE_OF_LIGAND	52	-0.116889	-0.994616	0.454365	0.796861	1	6311	tags=56%, list=44%, signal=99%
GOBP_POSITIVE_REGULATION_OF_CELL_MORPHOGENESIS_INVOLVED_IN_DIFFERENTIATION	72	-0.0977493	-0.994392	0.444444	0.796701	1	2384	tags=26%, list=17%, signal=32%
GOBP_OOGENESIS	76	-0.0985681	-0.994152	0.413306	0.796634	1	4244	tags=39%, list=30%, signal=56%
GOBP_REGULATION_OF_PHOSPHOLIPASE_ACTIVITY	49	-0.123191	-0.994041	0.450292	0.79624	1	2915	tags=33%, list=20%, signal=41%
GOBP_AMINO_ACID_TRANSPORT	123	-0.0756875	-0.993698	0.426531	0.796392	1	5904	tags=49%, list=41%, signal=82%
GOBP_POSITIVE_REGULATION_OF_VASCULAR_ASSOCIATED_SMOOTH_MUSCLE_CELL_PROLIFERATION	29	-0.1538	-0.99339	0.439834	0.796439	1	8655	tags=76%, list=61%, signal=192%
GOBP_ACTIN_FILAMENT_BUNDLE_ORGANIZATION	148	-0.0715744	-0.99281	0.441296	0.797034	1	2370	tags=24%, list=17%, signal=28%
GOBP_PEPTIDYL_LYSINE_DIMETHYLATION	24	-0.168873	-0.991856	0.432432	0.798489	1	2357	tags=33%, list=16%, signal=40%
GOBP_POSITIVE_REGULATION_OF_SYNAPTIC_TRANSMISSION_GLUTAMATERGIC	26	-0.161724	-0.991824	0.449524	0.797929	1	6493	tags=62%, list=45%, signal=113%
GOBP_SENSORY_PERCEPTION_OF_MECHANICAL_STIMULUS	132	-0.0744279	-0.991739	0.453799	0.797504	1	11839	tags=90%, list=83%, signal=519%
GOBP_AUTOPHAGY_OF_NUCLEUS	16	-0.205316	-0.990801	0.463617	0.798934	1	6900	tags=69%, list=48%, signal=133%
GOBP_REGULATION_OF_MYELINATION	44	-0.128253	-0.989311	0.467066	0.801759	1	5323	tags=50%, list=37%, signal=79%
GOBP_REGULATION_OF_MEMBRANE_DEPOLARIZATION	40	-0.131122	-0.987251	0.454545	0.805867	1	4209	tags=43%, list=29%, signal=60%
GOBP_KERATINOCYTE_PROLIFERATION	33	-0.145462	-0.987217	0.451613	0.805301	1	4426	tags=45%, list=31%, signal=66%
GOBP_LIPOPROTEIN_METABOLIC_PROCESS	120	-0.0771384	-0.987165	0.453488	0.804777	1	7011	tags=57%, list=49%, signal=110%
GOBP_MAST_CELL_ACTIVATION	50	-0.117112	-0.987014	0.434608	0.804466	1	12061	tags=96%, list=84%, signal=611%
GOBP_METAL_ION_EXPORT	42	-0.127814	-0.98674	0.443975	0.80445	1	1243	tags=21%, list=9%, signal=23%
GOBP_ACTIN_MEDIATED_CELL_CONTRACTION	87	-0.0881137	-0.986141	0.462745	0.805184	1	6310	tags=53%, list=44%, signal=94%
GOBP_NEURON_PROJECTION_EXTENSION	163	-0.0658266	-0.98495	0.482824	0.807226	1	2843	tags=26%, list=20%, signal=33%
GOBP_2_OXOGLUTARATE_METABOLIC_PROCESS	15	-0.20924	-0.983737	0.490982	0.809377	1	4639	tags=53%, list=32%, signal=79%
GOBP_POLY_A_PLUS_MRNA_EXPORT_FROM_NUCLEUS	18	-0.189386	-0.98329	0.4714	0.809716	1	8419	tags=78%, list=59%, signal=189%
GOBP_RAS_PROTEIN_SIGNAL_TRANSDUCTION	317	-0.0486062	-0.983159	0.449153	0.809355	1	10329	tags=77%, list=72%, signal=271%
GOBP_TETRAPYRROLE_BIOSYNTHETIC_PROCESS	31	-0.148209	-0.983135	0.44898	0.808771	1	654	tags=19%, list=5%, signal=20%
GOBP_MAINTENANCE_OF_LOCATION	262	-0.052918	-0.98269	0.445361	0.809086	1	6354	tags=50%, list=44%, signal=88%
GOBP_RETINA_HOMEOSTASIS	53	-0.11345	-0.982119	0.453307	0.809763	1	4051	tags=40%, list=28%, signal=55%
GOBP_LYMPHOCYTE_COSTIMULATION	31	-0.148647	-0.981432	0.467054	0.810748	1	3877	tags=42%, list=27%, signal=57%
GOBP_ICOSANOID_METABOLIC_PROCESS	70	-0.0987914	-0.981045	0.430233	0.810966	1	9423	tags=76%, list=66%, signal=221%
GOBP_NEGATIVE_REGULATION_OF_ATP_METABOLIC_PROCESS	25	-0.16494	-0.980862	0.452158	0.810717	1	7371	tags=68%, list=52%, signal=140%
GOBP_POSITIVE_REGULATION_OF_EPITHELIAL_TO_MESENCHYMAL_TRANSITION	44	-0.122697	-0.98031	0.457086	0.81128	1	2477	tags=30%, list=17%, signal=36%
GOBP_B_CELL_ACTIVATION	196	-0.0596394	-0.980088	0.436149	0.811149	1	8937	tags=68%, list=62%, signal=180%
GOBP_MANGANESE_ION_TRANSPORT	16	-0.205618	-0.979866	0.47166	0.81099	1	639	tags=25%, list=4%, signal=26%
GOBP_RESPONSE_TO_HYPEROXIA	16	-0.203575	-0.979846	0.446154	0.810401	1	1562	tags=31%, list=11%, signal=35%
GOBP_AMINO_ACID_TRANSMEMBRANE_TRANSPORT	81	-0.0939366	-0.979499	0.456967	0.810534	1	5904	tags=51%, list=41%, signal=86%
GOBP_POSITIVE_T_CELL_SELECTION	20	-0.180712	-0.978982	0.471954	0.811119	1	8146	tags=75%, list=57%, signal=174%
GOBP_GOLGI_TO_VACUOLE_TRANSPORT	20	-0.180495	-0.97789	0.487805	0.813004	1	6719	tags=65%, list=47%, signal=122%
GOBP_CALCINEURIN_MEDIATED_SIGNALING	38	-0.133553	-0.977787	0.460446	0.812583	1	6752	tags=61%, list=47%, signal=114%
GOBP_EMBRYONIC_HEART_TUBE_DEVELOPMENT	65	-0.10019	-0.977463	0.47619	0.812701	1	2975	tags=31%, list=21%, signal=39%
GOBP_CELLULAR_RESPONSE_TO_LIPOPROTEIN_PARTICLE_STIMULUS	29	-0.152532	-0.977168	0.495918	0.812746	1	4728	tags=48%, list=33%, signal=72%
GOBP_VASCULAR_ENDOTHELIAL_CELL_PROLIFERATION	17	-0.199602	-0.976119	0.476695	0.814391	1	4721	tags=53%, list=33%, signal=79%
GOBP_REGULATION_OF_NERVOUS_SYSTEM_DEVELOPMENT	396	-0.0434294	-0.976055	0.462302	0.813897	1	4128	tags=33%, list=29%, signal=45%
GOBP_PHOSPHATIDYLINOSITOL_METABOLIC_PROCESS	149	-0.0692984	-0.975485	0.476	0.814586	1	5163	tags=43%, list=36%, signal=67%
GOBP_POSITIVE_REGULATION_OF_DOUBLE_STRAND_BREAK_REPAIR_VIA_NONHOMOLOGOUS_END_JOINING	16	-0.204953	-0.974862	0.482283	0.815349	1	7799	tags=75%, list=55%, signal=165%
GOBP_LYMPH_VESSEL_DEVELOPMENT	29	-0.150765	-0.974735	0.485265	0.815013	1	11164	tags=93%, list=78%, signal=424%
GOBP_REGULATION_OF_GLUCOSE_METABOLIC_PROCESS	97	-0.0829714	-0.974005	0.451346	0.816044	1	2066	tags=23%, list=14%, signal=26%
GOBP_REGULATION_OF_CATION_TRANSMEMBRANE_TRANSPORT	284	-0.0503933	-0.974004	0.471735	0.815412	1	3877	tags=32%, list=27%, signal=43%
GOBP_PEPTIDE_CATABOLIC_PROCESS	20	-0.180306	-0.973954	0.462572	0.814895	1	11012	tags=95%, list=77%, signal=412%
GOBP_REGULATION_OF_TRANSCRIPTION_REGULATORY_REGION_DNA_BINDING	40	-0.12785	-0.972767	0.478261	0.816921	1	9261	tags=78%, list=65%, signal=219%
GOBP_INTERLEUKIN_6_MEDIATED_SIGNALING_PATHWAY	16	-0.197073	-0.972493	0.452569	0.816923	1	10593	tags=94%, list=74%, signal=361%
GOBP_REGULATION_OF_AXONOGENESIS	150	-0.0688432	-0.972452	0.486742	0.816383	1	6654	tags=53%, list=47%, signal=99%
GOBP_PROTEIN_LOCALIZATION_TO_CONDENSED_CHROMOSOME	18	-0.187006	-0.971969	0.471074	0.816828	1	5275	tags=56%, list=37%, signal=88%
GOBP_REGULATION_OF_CELL_CELL_ADHESION	322	-0.0473552	-0.970981	0.443137	0.818378	1	10842	tags=80%, list=76%, signal=325%
GOBP_PHOTORECEPTOR_CELL_DEVELOPMENT	35	-0.137712	-0.969732	0.472112	0.820542	1	4574	tags=46%, list=32%, signal=67%
GOBP_LIPOPROTEIN_BIOSYNTHETIC_PROCESS	94	-0.085343	-0.969695	0.452525	0.81998	1	7004	tags=57%, list=49%, signal=112%
GOBP_PHAGOCYTOSIS	184	-0.0614884	-0.969167	0.449524	0.820503	1	3330	tags=29%, list=23%, signal=38%
GOBP_NEGATIVE_REGULATION_OF_INTERLEUKIN_2_PRODUCTION	19	-0.189392	-0.968758	0.482422	0.820768	1	7081	tags=68%, list=50%, signal=135%
GOBP_REGULATION_OF_PROTEIN_AUTOPHOSPHORYLATION	39	-0.131743	-0.968101	0.480159	0.821571	1	6556	tags=59%, list=46%, signal=109%
GOBP_NEGATIVE_REGULATION_OF_TYPE_I_INTERFERON_MEDIATED_SIGNALING_PATHWAY	15	-0.205726	-0.967674	0.5	0.82189	1	6596	tags=67%, list=46%, signal=124%
GOBP_HINDLIMB_MORPHOGENESIS	27	-0.157886	-0.967363	0.485149	0.821948	1	6222	tags=59%, list=44%, signal=105%
GOBP_PLASMA_MEMBRANE_PHOSPHOLIPID_SCRAMBLING	18	-0.188896	-0.967208	0.462185	0.82167	1	10015	tags=89%, list=70%, signal=296%
GOBP_MEMBRANE_INVAGINATION	59	-0.106886	-0.965392	0.489919	0.825141	1	11083	tags=88%, list=77%, signal=390%
GOBP_CARDIAC_ATRIUM_MORPHOGENESIS	21	-0.17444	-0.964438	0.493976	0.826539	1	2958	tags=38%, list=21%, signal=48%
GOBP_INTERFERON_ALPHA_PRODUCTION	22	-0.168028	-0.96431	0.466411	0.826187	1	1502	tags=27%, list=11%, signal=30%
GOBP_CELL_CHEMOTAXIS	201	-0.0571833	-0.964224	0.455128	0.825749	1	5527	tags=44%, list=39%, signal=71%
GOBP_MAINTENANCE_OF_PROTEIN_LOCATION	84	-0.0896814	-0.963872	0.486274	0.825884	1	5536	tags=48%, list=39%, signal=77%
GOBP_POSITIVE_REGULATION_OF_G1_S_TRANSITION_OF_MITOTIC_CELL_CYCLE	40	-0.127158	-0.963791	0.51004	0.825451	1	3908	tags=40%, list=27%, signal=55%
GOBP_RESPONSE_TO_COCAINE	42	-0.124868	-0.963738	0.46371	0.82495	1	2647	tags=31%, list=19%, signal=38%
GOBP_RESPONSE_TO_GROWTH_HORMONE	24	-0.165423	-0.963366	0.482618	0.825157	1	3598	tags=42%, list=25%, signal=56%
GOBP_RESPONSE_TO_COPPER_ION	27	-0.156251	-0.963293	0.505976	0.824675	1	5186	tags=52%, list=36%, signal=81%
GOBP_PHOTORECEPTOR_CELL_MAINTENANCE	36	-0.133807	-0.962444	0.461078	0.825877	1	4051	tags=42%, list=28%, signal=58%
GOBP_ALCOHOL_METABOLIC_PROCESS	267	-0.0494681	-0.962379	0.502935	0.825381	1	5145	tags=41%, list=36%, signal=63%
GOBP_REGULATION_OF_CELL_ADHESION_MEDIATED_BY_INTEGRIN	43	-0.123144	-0.962233	0.472693	0.825065	1	5562	tags=51%, list=39%, signal=83%
GOBP_POSITIVE_REGULATION_OF_CELL_ADHESION	336	-0.0456051	-0.961274	0.485207	0.826585	1	12218	tags=90%, list=85%, signal=603%
GOBP_NEGATIVE_REGULATION_OF_PEPTIDYL_TYROSINE_PHOSPHORYLATION	49	-0.115342	-0.960659	0.507874	0.827322	1	10907	tags=88%, list=76%, signal=368%
GOBP_REGULATION_OF_BMP_SIGNALING_PATHWAY	88	-0.0881451	-0.960423	0.480237	0.827222	1	3136	tags=31%, list=22%, signal=39%
GOBP_NEGATIVE_REGULATION_OF_CHROMOSOME_ORGANIZATION	82	-0.0898188	-0.960364	0.504744	0.826752	1	8316	tags=67%, list=58%, signal=159%
GOBP_REGULATION_OF_AMYLOID_BETA_CLEARANCE	15	-0.204284	-0.960169	0.500938	0.82655	1	2803	tags=40%, list=20%, signal=50%
GOBP_MYELIN_MAINTENANCE	17	-0.190835	-0.960052	0.472763	0.826172	1	4005	tags=47%, list=28%, signal=65%
GOBP_RESPONSE_TO_THYROID_HORMONE	22	-0.174363	-0.959822	0.466395	0.826046	1	7912	tags=73%, list=55%, signal=163%
GOBP_RESPONSE_TO_PEPTIDE_HORMONE	326	-0.0458187	-0.959752	0.49499	0.825566	1	2914	tags=25%, list=20%, signal=30%
GOBP_NEURAL_CREST_CELL_DIFFERENTIATION	85	-0.08744	-0.959074	0.487805	0.826475	1	10367	tags=81%, list=72%, signal=293%
GOBP_COLUMNAR_CUBOIDAL_EPITHELIAL_CELL_DEVELOPMENT	34	-0.135943	-0.958999	0.461386	0.826037	1	5212	tags=50%, list=36%, signal=78%
GOBP_VENTRICULAR_CARDIAC_MUSCLE_CELL_MEMBRANE_REPOLARIZATION	22	-0.17018	-0.958933	0.448485	0.825557	1	11872	tags=100%, list=83%, signal=588%
GOBP_REGULATION_OF_CELL_MIGRATION_INVOLVED_IN_SPROUTING_ANGIOGENESIS	37	-0.131706	-0.958827	0.477987	0.825154	1	2374	tags=30%, list=17%, signal=36%
GOBP_DEFINITIVE_HEMOPOIESIS	15	-0.205292	-0.958683	0.481928	0.824873	1	8509	tags=80%, list=59%, signal=197%
GOBP_REGULATION_OF_GLYCOLYTIC_PROCESS	39	-0.131139	-0.958448	0.498069	0.824805	1	2531	tags=31%, list=18%, signal=37%
GOBP_ZYMOGEN_ACTIVATION	41	-0.126491	-0.957479	0.475345	0.82634	1	9359	tags=78%, list=65%, signal=225%
GOBP_MACROMOLECULE_DEACYLATION	123	-0.0750785	-0.957297	0.516378	0.826111	1	8238	tags=65%, list=58%, signal=152%
GOBP_GLYCEROPHOSPHOLIPID_METABOLIC_PROCESS	268	-0.0504392	-0.956763	0.475891	0.826642	1	5163	tags=41%, list=36%, signal=63%
GOBP_EPITHELIAL_CELL_DIFFERENTIATION_INVOLVED_IN_KIDNEY_DEVELOPMENT	41	-0.126347	-0.956348	0.516129	0.826955	1	5873	tags=54%, list=41%, signal=91%
GOBP_REGULATION_OF_AUTOPHAGY_OF_MITOCHONDRION	36	-0.134876	-0.95617	0.506	0.826741	1	7611	tags=67%, list=53%, signal=142%
GOBP_SPLEEN_DEVELOPMENT	23	-0.16341	-0.955969	0.481405	0.826572	1	5751	tags=57%, list=40%, signal=94%
GOBP_FAT_SOLUBLE_VITAMIN_METABOLIC_PROCESS	27	-0.153613	-0.955499	0.499029	0.827009	1	9461	tags=81%, list=66%, signal=240%
GOBP_ADP_METABOLIC_PROCESS	81	-0.0888889	-0.95494	0.500998	0.82763	1	1915	tags=22%, list=13%, signal=26%
GOBP_ANTIGEN_PROCESSING_AND_PRESENTATION	81	-0.0900141	-0.953231	0.50303	0.830809	1	3488	tags=33%, list=24%, signal=44%
GOBP_CELL_CELL_ADHESION_MEDIATED_BY_CADHERIN	21	-0.17388	-0.952954	0.48062	0.830818	1	9095	tags=81%, list=64%, signal=222%
GOBP_NEGATIVE_REGULATION_OF_CELL_CYCLE_G1_S_PHASE_TRANSITION	71	-0.0951253	-0.95281	0.495088	0.830522	1	6100	tags=52%, list=43%, signal=90%
GOBP_REGULATION_OF_BROWN_FAT_CELL_DIFFERENTIATION	19	-0.185438	-0.951941	0.5	0.831926	1	1116	tags=26%, list=8%, signal=29%
GOBP_POSITIVE_REGULATION_OF_RECEPTOR_INTERNALIZATION	24	-0.159435	-0.95168	0.502016	0.831906	1	10834	tags=92%, list=76%, signal=377%
GOBP_NEURAL_RETINA_DEVELOPMENT	57	-0.110288	-0.951303	0.493042	0.832111	1	5706	tags=51%, list=40%, signal=84%
GOBP_NEGATIVE_REGULATION_OF_NECROTIC_CELL_DEATH	17	-0.193594	-0.951171	0.483607	0.831804	1	9013	tags=82%, list=63%, signal=222%
GOBP_PYRIDINE_NUCLEOTIDE_BIOSYNTHETIC_PROCESS	21	-0.171499	-0.951122	0.502913	0.831303	1	5724	tags=57%, list=40%, signal=95%
GOBP_NEGATIVE_REGULATION_OF_PEPTIDYL_SERINE_PHOSPHORYLATION	26	-0.157799	-0.951055	0.501938	0.830835	1	5999	tags=58%, list=42%, signal=99%
GOBP_LYMPHOCYTE_ACTIVATION_INVOLVED_IN_IMMUNE_RESPONSE	131	-0.0710258	-0.950989	0.508349	0.830356	1	7728	tags=61%, list=54%, signal=132%
GOBP_THYMUS_DEVELOPMENT	36	-0.13258	-0.950477	0.512	0.830836	1	6452	tags=58%, list=45%, signal=106%
GOBP_TORC1_SIGNALING	47	-0.114936	-0.950365	0.51581	0.830484	1	7491	tags=64%, list=52%, signal=134%
GOBP_GLIAL_CELL_MIGRATION	44	-0.120826	-0.949127	0.488421	0.832619	1	7054	tags=61%, list=49%, signal=121%
GOBP_GLUCOSE_METABOLIC_PROCESS	158	-0.0651855	-0.949049	0.502008	0.832158	1	2066	tags=21%, list=14%, signal=24%
GOBP_POLYSACCHARIDE_BIOSYNTHETIC_PROCESS	64	-0.100216	-0.948929	0.488798	0.831825	1	4384	tags=41%, list=31%, signal=58%
GOBP_PSEUDOURIDINE_SYNTHESIS	18	-0.187356	-0.948867	0.513258	0.831333	1	11626	tags=100%, list=81%, signal=534%
GOBP_ANGIOGENESIS_INVOLVED_IN_WOUND_HEALING	26	-0.155727	-0.947822	0.50499	0.833054	1	12079	tags=100%, list=84%, signal=642%
GOBP_CELL_DIFFERENTIATION_INVOLVED_IN_EMBRYONIC_PLACENTA_DEVELOPMENT	19	-0.183938	-0.947767	0.498994	0.832565	1	11675	tags=100%, list=82%, signal=544%
GOBP_HYPEROSMOTIC_RESPONSE	21	-0.17465	-0.9473	0.523711	0.832976	1	7722	tags=71%, list=54%, signal=155%
GOBP_REGULATION_OF_CHOLESTEROL_BIOSYNTHETIC_PROCESS	17	-0.192704	-0.946477	0.52017	0.83423	1	6502	tags=65%, list=45%, signal=119%
GOBP_NEGATIVE_REGULATION_OF_CELLULAR_RESPONSE_TO_GROWTH_FACTOR_STIMULUS	86	-0.0886535	-0.946462	0.4926	0.833648	1	5725	tags=49%, list=40%, signal=81%
GOBP_RESPONSE_TO_CHOLESTEROL	20	-0.17482	-0.946124	0.497076	0.833797	1	6085	tags=60%, list=43%, signal=104%
GOBP_ADENYLATE_CYCLASE_MODULATING_G_PROTEIN_COUPLED_RECEPTOR_SIGNALING_PATHWAY	182	-0.0606738	-0.946097	0.499076	0.833245	1	10538	tags=80%, list=74%, signal=299%
GOBP_REGULATION_OF_T_CELL_PROLIFERATION	114	-0.0771166	-0.946045	0.535497	0.832752	1	10699	tags=82%, list=75%, signal=325%
GOBP_CARDIAC_VENTRICLE_MORPHOGENESIS	57	-0.106216	-0.946002	0.52449	0.832247	1	5764	tags=51%, list=40%, signal=85%
GOBP_REGULATION_OF_SYNAPTIC_TRANSMISSION_GABAERGIC	32	-0.140109	-0.945849	0.513834	0.831981	1	6493	tags=59%, list=45%, signal=109%
GOBP_REGULATION_OF_PEPTIDYL_TYROSINE_PHOSPHORYLATION	191	-0.0579775	-0.945489	0.495885	0.832109	1	6296	tags=50%, list=44%, signal=88%
GOBP_PROTEIN_NEDDYLATION	17	-0.189027	-0.945424	0.50969	0.831644	1	8237	tags=76%, list=58%, signal=180%
GOBP_MONOVALENT_INORGANIC_CATION_HOMEOSTASIS	116	-0.0752148	-0.945275	0.510288	0.831365	1	6701	tags=54%, list=47%, signal=101%
GOBP_EXOCYTIC_PROCESS	72	-0.0942529	-0.945155	0.508475	0.831012	1	7598	tags=63%, list=53%, signal=133%
GOBP_NUCLEOBASE_CONTAINING_SMALL_MOLECULE_METABOLIC_PROCESS	482	-0.0373144	-0.944986	0.506903	0.830775	1	10760	tags=79%, list=75%, signal=308%
GOBP_CELLULAR_RESPONSE_TO_EXTERNAL_STIMULUS	264	-0.050876	-0.944234	0.510081	0.831868	1	3783	tags=31%, list=26%, signal=42%
GOBP_EXOCYTOSIS	308	-0.0466126	-0.943903	0.547431	0.832043	1	9053	tags=68%, list=63%, signal=181%
GOBP_FACE_DEVELOPMENT	44	-0.122517	-0.943691	0.523139	0.831928	1	8655	tags=73%, list=61%, signal=184%
GOBP_ACYLGLYCEROL_HOMEOSTASIS	19	-0.179302	-0.942802	0.514507	0.833287	1	2709	tags=37%, list=19%, signal=45%
GOBP_AUTOPHAGOSOME_ORGANIZATION	102	-0.0796452	-0.942664	0.510721	0.832979	1	5600	tags=47%, list=39%, signal=77%
GOBP_LIPID_PHOSPHORYLATION	15	-0.202828	-0.942641	0.524	0.832424	1	5684	tags=60%, list=40%, signal=99%
GOBP_TRANSMEMBRANE_RECEPTOR_PROTEIN_SERINE_THREONINE_KINASE_SIGNALING_PATHWAY	299	-0.0470291	-0.942302	0.51277	0.832564	1	3408	tags=28%, list=24%, signal=37%
GOBP_REGULATION_OF_MUSCLE_ORGAN_DEVELOPMENT	35	-0.130001	-0.942207	0.525253	0.832191	1	4684	tags=46%, list=33%, signal=68%
GOBP_LOCOMOTORY_BEHAVIOR	169	-0.0623295	-0.941715	0.491018	0.832685	1	5636	tags=46%, list=39%, signal=74%
GOBP_ALPHA_BETA_T_CELL_DIFFERENTIATION	78	-0.0913607	-0.941484	0.487476	0.83262	1	4752	tags=42%, list=33%, signal=63%
GOBP_NEUROMUSCULAR_SYNAPTIC_TRANSMISSION	23	-0.163727	-0.941279	0.520388	0.83245	1	1394	tags=26%, list=10%, signal=29%
GOBP_ASSOCIATIVE_LEARNING	74	-0.0955121	-0.941273	0.520243	0.831862	1	1541	tags=20%, list=11%, signal=23%
GOBP_MITOTIC_SISTER_CHROMATID_COHESION	20	-0.174592	-0.941043	0.524085	0.831724	1	2513	tags=35%, list=18%, signal=42%
GOBP_REGULATION_OF_ENDOTHELIAL_CELL_MIGRATION	152	-0.0656937	-0.940092	0.521385	0.833168	1	6222	tags=50%, list=44%, signal=88%
GOBP_POSITIVE_REGULATION_OF_CELL_JUNCTION_ASSEMBLY	94	-0.0813624	-0.940028	0.516129	0.83271	1	6452	tags=53%, list=45%, signal=96%
GOBP_CELL_MIGRATION_INVOLVED_IN_HEART_DEVELOPMENT	15	-0.202184	-0.939835	0.505241	0.832507	1	7600	tags=73%, list=53%, signal=156%
GOBP_CELL_FATE_COMMITMENT	181	-0.0599721	-0.939729	0.540918	0.832136	1	4922	tags=40%, list=34%, signal=61%
GOBP_LEUKOCYTE_MIGRATION	252	-0.0508755	-0.938976	0.511156	0.833128	1	5472	tags=43%, list=38%, signal=69%
GOBP_DNA_DAMAGE_RESPONSE_SIGNAL_TRANSDUCTION_RESULTING_IN_TRANSCRIPTION	18	-0.187181	-0.938719	0.529532	0.833088	1	4478	tags=50%, list=31%, signal=73%
GOBP_EMBRYONIC_CRANIAL_SKELETON_MORPHOGENESIS	37	-0.131164	-0.937747	0.510516	0.834468	1	10112	tags=84%, list=71%, signal=285%
GOBP_REGULATION_OF_TRIGLYCERIDE_BIOSYNTHETIC_PROCESS	18	-0.186025	-0.937739	0.520576	0.83388	1	11645	tags=100%, list=81%, signal=538%
GOBP_GANGLION_DEVELOPMENT	15	-0.199818	-0.937604	0.502155	0.833551	1	10494	tags=93%, list=73%, signal=350%
GOBP_DNA_DEALKYLATION	20	-0.177134	-0.93722	0.529175	0.83383	1	6767	tags=65%, list=47%, signal=123%
GOBP_REGULATION_OF_CELL_MATRIX_ADHESION	104	-0.0788432	-0.936548	0.520629	0.83465	1	10845	tags=84%, list=76%, signal=344%
GOBP_ZINC_ION_HOMEOSTASIS	25	-0.153194	-0.936389	0.52452	0.834406	1	12115	tags=100%, list=85%, signal=653%
GOBP_POSITIVE_REGULATION_OF_PROTEIN_LOCALIZATION_TO_CELL_PERIPHERY	61	-0.101605	-0.934428	0.511387	0.838057	1	3243	tags=33%, list=23%, signal=42%
GOBP_DEFENSE_RESPONSE_TO_FUNGUS	17	-0.1888	-0.934018	0.525896	0.838319	1	7399	tags=71%, list=52%, signal=146%
GOBP_BONE_RESORPTION	46	-0.114517	-0.933347	0.526205	0.839122	1	11426	tags=91%, list=80%, signal=453%
GOBP_REGULATION_OF_ADENYLATE_CYCLASE_ACTIVITY	27	-0.149176	-0.932939	0.532819	0.839389	1	10054	tags=85%, list=70%, signal=286%
GOBP_CARTILAGE_DEVELOPMENT_INVOLVED_IN_ENDOCHONDRAL_BONE_MORPHOGENESIS	24	-0.155504	-0.932352	0.521385	0.840048	1	1952	tags=29%, list=14%, signal=34%
GOBP_VESICLE_LOCALIZATION	179	-0.0604113	-0.931945	0.519038	0.840351	1	6578	tags=52%, list=46%, signal=95%
GOBP_REGULATION_OF_SYNCYTIUM_FORMATION_BY_PLASMA_MEMBRANE_FUSION	18	-0.181965	-0.931824	0.513672	0.840029	1	580	tags=22%, list=4%, signal=23%
GOBP_REGULATION_OF_PHAGOCYTOSIS	64	-0.0981674	-0.931552	0.52381	0.840046	1	2849	tags=30%, list=20%, signal=37%
GOBP_REGULATION_OF_ENDOCRINE_PROCESS	25	-0.157778	-0.930832	0.528226	0.840998	1	4041	tags=44%, list=28%, signal=61%
GOBP_POSITIVE_REGULATION_OF_B_CELL_ACTIVATION	66	-0.0969825	-0.930011	0.525391	0.8422	1	6421	tags=55%, list=45%, signal=99%
GOBP_HOMOLOGOUS_CHROMOSOME_PAIRING_AT_MEIOSIS	34	-0.132585	-0.929535	0.52037	0.842642	1	7363	tags=65%, list=51%, signal=133%
GOBP_BROWN_FAT_CELL_DIFFERENTIATION	40	-0.124236	-0.929202	0.55098	0.842769	1	1447	tags=23%, list=10%, signal=25%
GOBP_GLYCOPROTEIN_CATABOLIC_PROCESS	24	-0.159759	-0.92915	0.545635	0.842263	1	7850	tags=71%, list=55%, signal=157%
GOBP_CELLULAR_IRON_ION_HOMEOSTASIS	57	-0.105799	-0.928858	0.550696	0.842351	1	3261	tags=33%, list=23%, signal=43%
GOBP_REGULATION_OF_CARBOHYDRATE_CATABOLIC_PROCESS	48	-0.117396	-0.928004	0.559223	0.843554	1	1903	tags=25%, list=13%, signal=29%
GOBP_REGULATION_OF_BONE_MINERALIZATION	65	-0.0973977	-0.927256	0.532819	0.84457	1	6535	tags=55%, list=46%, signal=102%
GOBP_VACUOLAR_TRANSPORT	147	-0.0651608	-0.927123	0.520231	0.844253	1	12115	tags=91%, list=85%, signal=590%
GOBP_POSITIVE_REGULATION_OF_MACROPHAGE_ACTIVATION	19	-0.179829	-0.927056	0.54	0.843811	1	10981	tags=95%, list=77%, signal=408%
GOBP_POSITIVE_REGULATION_OF_MEMBRANE_PERMEABILITY	41	-0.121087	-0.926938	0.521298	0.843439	1	5948	tags=54%, list=42%, signal=92%
GOBP_DICARBOXYLIC_ACID_CATABOLIC_PROCESS	18	-0.182035	-0.926696	0.52	0.843385	1	5346	tags=56%, list=37%, signal=89%
GOBP_BONE_CELL_DEVELOPMENT	28	-0.144118	-0.926116	0.532164	0.844036	1	4073	tags=43%, list=28%, signal=60%
GOBP_PHARYNGEAL_SYSTEM_DEVELOPMENT	22	-0.167726	-0.926036	0.530488	0.843609	1	11257	tags=95%, list=79%, signal=448%
GOBP_FEMALE_SEX_DIFFERENTIATION	104	-0.0788811	-0.925766	0.543033	0.843616	1	4244	tags=38%, list=30%, signal=53%
GOBP_RELAXATION_OF_CARDIAC_MUSCLE	17	-0.18299	-0.925738	0.539652	0.843079	1	7482	tags=71%, list=52%, signal=148%
GOBP_NEGATIVE_REGULATION_OF_LIPID_TRANSPORT	20	-0.170286	-0.925669	0.530452	0.842646	1	9725	tags=85%, list=68%, signal=265%
GOBP_FATTY_ACID_BIOSYNTHETIC_PROCESS	113	-0.073637	-0.925652	0.550725	0.842083	1	5031	tags=42%, list=35%, signal=65%
GOBP_ENDOSOME_TO_LYSOSOME_TRANSPORT	58	-0.102623	-0.924953	0.532544	0.843014	1	4457	tags=41%, list=31%, signal=60%
GOBP_NEGATIVE_REGULATION_OF_DNA_REPLICATION	27	-0.144552	-0.923745	0.552326	0.844948	1	10120	tags=85%, list=71%, signal=291%
GOBP_ENDOCRINE_PROCESS	57	-0.103371	-0.923701	0.53937	0.844457	1	2292	tags=26%, list=16%, signal=31%
GOBP_POSITIVE_REGULATION_OF_RESPONSE_TO_CYTOKINE_STIMULUS	51	-0.110675	-0.923588	0.543933	0.84411	1	1228	tags=20%, list=9%, signal=21%
GOBP_HIPPO_SIGNALING	38	-0.123963	-0.922435	0.551867	0.846093	1	1620	tags=24%, list=11%, signal=27%
GOBP_ORGANIC_HYDROXY_COMPOUND_TRANSPORT	198	-0.0557328	-0.922423	0.558	0.845525	1	8749	tags=67%, list=61%, signal=169%
GOBP_BENZENE_CONTAINING_COMPOUND_METABOLIC_PROCESS	18	-0.178569	-0.922196	0.517824	0.845373	1	7779	tags=72%, list=54%, signal=158%
GOBP_REGULATION_OF_ORGANELLE_ASSEMBLY	210	-0.0549996	-0.921956	0.532	0.845293	1	10122	tags=76%, list=71%, signal=257%
GOBP_SUBSTRATE_ADHESION_DEPENDENT_CELL_SPREADING	98	-0.0800736	-0.921199	0.52975	0.846343	1	6452	tags=53%, list=45%, signal=96%
GOBP_RENAL_SYSTEM_PROCESS	81	-0.0892483	-0.920571	0.547667	0.847084	1	8619	tags=69%, list=60%, signal=173%
GOBP_POSITIVE_REGULATION_OF_CELL_SUBSTRATE_ADHESION	108	-0.076728	-0.920353	0.537175	0.846958	1	3679	tags=33%, list=26%, signal=45%
GOBP_POSITIVE_REGULATION_OF_SMOOTH_MUSCLE_CELL_PROLIFERATION	69	-0.0947864	-0.91978	0.557087	0.847634	1	8186	tags=67%, list=57%, signal=155%
GOBP_REGULATION_OF_MITOCHONDRIAL_MEMBRANE_PERMEABILITY	52	-0.10755	-0.919717	0.538947	0.847173	1	5344	tags=48%, list=37%, signal=76%
GOBP_CIRCADIAN_SLEEP_WAKE_CYCLE	17	-0.193334	-0.919386	0.536	0.847269	1	6493	tags=65%, list=45%, signal=118%
GOBP_CYCLIC_NUCLEOTIDE_MEDIATED_SIGNALING	66	-0.0977424	-0.919177	0.540816	0.847066	1	3810	tags=36%, list=27%, signal=49%
GOBP_ENDOTHELIAL_CELL_MIGRATION	194	-0.0568158	-0.918926	0.536204	0.846993	1	6350	tags=50%, list=44%, signal=89%
GOBP_POSITIVE_REGULATION_OF_DNA_REPLICATION	36	-0.131844	-0.918881	0.538752	0.846502	1	5668	tags=53%, list=40%, signal=87%
GOBP_MATERNAL_PROCESS_INVOLVED_IN_FEMALE_PREGNANCY	48	-0.11277	-0.918529	0.552301	0.846718	1	6438	tags=56%, list=45%, signal=102%
GOBP_INTERMEDIATE_FILAMENT_BASED_PROCESS	39	-0.12471	-0.91818	0.565815	0.84686	1	7023	tags=62%, list=49%, signal=121%
GOBP_DENDRITE_SELF_AVOIDANCE	17	-0.18154	-0.917284	0.540426	0.848188	1	4979	tags=53%, list=35%, signal=81%
GOBP_SYNAPSE_MATURATION	25	-0.152824	-0.916635	0.54224	0.848934	1	8116	tags=72%, list=57%, signal=166%
GOBP_ANTIGEN_PROCESSING_AND_PRESENTATION_OF_PEPTIDE_OR_POLYSACCHARIDE_ANTIGEN_VIA_MHC_CLASS_II	25	-0.152595	-0.915054	0.537037	0.851731	1	4115	tags=44%, list=29%, signal=62%
GOBP_VESICLE_FUSION_TO_PLASMA_MEMBRANE	20	-0.170499	-0.914901	0.54262	0.851438	1	10437	tags=90%, list=73%, signal=333%
GOBP_REGULATION_OF_FATTY_ACID_BIOSYNTHETIC_PROCESS	28	-0.145099	-0.914173	0.552361	0.852423	1	12231	tags=100%, list=86%, signal=690%
GOBP_RESPONSE_TO_MUSCLE_STRETCH	21	-0.168277	-0.914054	0.540434	0.852064	1	9856	tags=86%, list=69%, signal=275%
GOBP_NEGATIVE_REGULATION_OF_SIGNALING_RECEPTOR_ACTIVITY	35	-0.129595	-0.913443	0.537849	0.85283	1	1421	tags=23%, list=10%, signal=25%
GOBP_NEGATIVE_REGULATION_OF_CYCLIN_DEPENDENT_PROTEIN_SERINE_THREONINE_KINASE_ACTIVITY	28	-0.143278	-0.913262	0.570297	0.852655	1	4085	tags=43%, list=29%, signal=60%
GOBP_CELLULAR_RESPONSE_TO_GROWTH_HORMONE_STIMULUS	17	-0.180457	-0.913114	0.568047	0.852379	1	3312	tags=41%, list=23%, signal=54%
GOBP_SUPEROXIDE_METABOLIC_PROCESS	50	-0.114559	-0.912414	0.575314	0.853303	1	6663	tags=58%, list=47%, signal=108%
GOBP_SODIUM_ION_TRANSPORT	185	-0.0578293	-0.911896	0.56	0.853836	1	2586	tags=24%, list=18%, signal=29%
GOBP_MICROTUBULE_ANCHORING	25	-0.15541	-0.911598	0.556	0.853889	1	6935	tags=64%, list=48%, signal=124%
GOBP_NEGATIVE_REGULATION_OF_ADENYLATE_CYCLASE_ACTIVITY	17	-0.179609	-0.911343	0.541494	0.853834	1	10054	tags=88%, list=70%, signal=297%
GOBP_TERPENOID_METABOLIC_PROCESS	57	-0.101886	-0.911169	0.567878	0.853639	1	5073	tags=46%, list=35%, signal=70%
GOBP_HUMORAL_IMMUNE_RESPONSE_MEDIATED_BY_CIRCULATING_IMMUNOGLOBULIN	31	-0.137937	-0.911135	0.569697	0.853141	1	11411	tags=94%, list=80%, signal=462%
GOBP_EMBRYONIC_CAMERA_TYPE_EYE_DEVELOPMENT	34	-0.131443	-0.910474	0.559252	0.853947	1	9903	tags=82%, list=69%, signal=267%
GOBP_REGULATION_OF_NEUROGENESIS	325	-0.0424514	-0.9104	0.556911	0.853526	1	3720	tags=30%, list=26%, signal=40%
GOBP_REGULATION_OF_MAP_KINASE_ACTIVITY	163	-0.0615341	-0.910304	0.56	0.853119	1	10449	tags=79%, list=73%, signal=290%
GOBP_REGULATION_OF_LEUKOCYTE_DIFFERENTIATION	210	-0.0538074	-0.910033	0.580897	0.853085	1	10275	tags=77%, list=72%, signal=270%
GOBP_CELL_MIGRATION_INVOLVED_IN_SPROUTING_ANGIOGENESIS	51	-0.108966	-0.909703	0.553785	0.853225	1	2374	tags=27%, list=17%, signal=33%
GOBP_REGULATION_OF_ALCOHOL_BIOSYNTHETIC_PROCESS	42	-0.117189	-0.909633	0.553459	0.852788	1	6502	tags=57%, list=45%, signal=104%
GOBP_POSITIVE_REGULATION_OF_CELL_ADHESION_MEDIATED_BY_INTEGRIN	17	-0.187256	-0.909194	0.563008	0.853075	1	10786	tags=94%, list=75%, signal=382%
GOBP_REGULATION_OF_MONOCYTE_CHEMOTAXIS	17	-0.183546	-0.90906	0.566731	0.852777	1	10839	tags=94%, list=76%, signal=388%
GOBP_GLYCEROLIPID_BIOSYNTHETIC_PROCESS	225	-0.0522023	-0.908037	0.57115	0.854337	1	9118	tags=69%, list=64%, signal=187%
GOBP_PANCREAS_DEVELOPMENT	61	-0.0950417	-0.907365	0.554475	0.855239	1	5212	tags=46%, list=36%, signal=72%
GOBP_CELLULAR_TRANSITION_METAL_ION_HOMEOSTASIS	89	-0.081754	-0.907087	0.553435	0.855255	1	12176	tags=93%, list=85%, signal=624%
GOBP_ESTABLISHMENT_OF_EPITHELIAL_CELL_POLARITY	32	-0.134389	-0.907073	0.552462	0.854702	1	4787	tags=47%, list=33%, signal=70%
GOBP_REGULATION_OF_SMALL_MOLECULE_METABOLIC_PROCESS	264	-0.0492731	-0.906687	0.549213	0.854927	1	1422	tags=15%, list=10%, signal=16%
GOBP_GLYCOSYLCERAMIDE_METABOLIC_PROCESS	15	-0.195436	-0.90649	0.57085	0.85476	1	1976	tags=33%, list=14%, signal=39%
GOBP_NEGATIVE_REGULATION_OF_PEPTIDASE_ACTIVITY	139	-0.0654553	-0.906478	0.580645	0.854204	1	5350	tags=44%, list=37%, signal=69%
GOBP_POSITIVE_REGULATION_OF_BONE_MINERALIZATION	38	-0.123666	-0.906014	0.521127	0.854608	1	5764	tags=53%, list=40%, signal=88%
GOBP_REGULATION_OF_HEART_GROWTH	50	-0.107257	-0.905603	0.572017	0.854903	1	5909	tags=52%, list=41%, signal=88%
GOBP_ENDOTHELIAL_CELL_APOPTOTIC_PROCESS	39	-0.12211	-0.905395	0.559524	0.854764	1	1193	tags=21%, list=8%, signal=22%
GOBP_CARBOHYDRATE_TRANSPORT	114	-0.0725145	-0.904726	0.557087	0.855621	1	3112	tags=29%, list=22%, signal=37%
GOBP_PEROXISOME_PROLIFERATOR_ACTIVATED_RECEPTOR_SIGNALING_PATHWAY	18	-0.178219	-0.904184	0.553191	0.856146	1	9373	tags=83%, list=66%, signal=242%
GOBP_CLATHRIN_COAT_ASSEMBLY	18	-0.180459	-0.899736	0.562992	0.865083	1	6163	tags=61%, list=43%, signal=107%
GOBP_EMBRYONIC_CAMERA_TYPE_EYE_MORPHOGENESIS	23	-0.157247	-0.899721	0.58498	0.864536	1	5839	tags=57%, list=41%, signal=95%
GOBP_ESTABLISHMENT_OR_MAINTENANCE_OF_MONOPOLAR_CELL_POLARITY	27	-0.147097	-0.899194	0.575397	0.865091	1	4787	tags=48%, list=33%, signal=72%
GOBP_MACROPHAGE_DIFFERENTIATION	39	-0.119592	-0.899193	0.573146	0.864508	1	11863	tags=95%, list=83%, signal=555%
GOBP_MEMBRANE_PROTEIN_ECTODOMAIN_PROTEOLYSIS	41	-0.118139	-0.899099	0.562863	0.864111	1	2502	tags=29%, list=17%, signal=35%
GOBP_GLUCOSE_6_PHOSPHATE_METABOLIC_PROCESS	20	-0.165237	-0.898937	0.564315	0.863854	1	8367	tags=75%, list=59%, signal=180%
GOBP_INNERVATION	24	-0.153201	-0.898559	0.558416	0.864035	1	6156	tags=58%, list=43%, signal=102%
GOBP_CELLULAR_COMPONENT_MAINTENANCE	57	-0.10172	-0.898549	0.555332	0.863469	1	8337	tags=68%, list=58%, signal=163%
GOBP_ZINC_ION_TRANSPORT	24	-0.156055	-0.898037	0.552063	0.863955	1	12074	tags=100%, list=84%, signal=641%
GOBP_ENDOTHELIAL_CELL_CHEMOTAXIS	24	-0.155521	-0.897498	0.565737	0.864492	1	5527	tags=54%, list=39%, signal=88%
GOBP_MITOCHONDRIAL_RESPIRATORY_CHAIN_COMPLEX_ASSEMBLY	90	-0.0805855	-0.897326	0.588843	0.864261	1	11250	tags=87%, list=79%, signal=404%
GOBP_CELLULAR_DEFENSE_RESPONSE	28	-0.142367	-0.897242	0.574757	0.863859	1	4098	tags=43%, list=29%, signal=60%
GOBP_REGULATION_OF_PROTEIN_DEPOLYMERIZATION	79	-0.0838511	-0.897228	0.564948	0.863309	1	2610	tags=27%, list=18%, signal=32%
GOBP_POST_EMBRYONIC_ANIMAL_ORGAN_DEVELOPMENT	16	-0.184429	-0.897136	0.58	0.862871	1	8986	tags=81%, list=63%, signal=218%
GOBP_REGULATION_OF_GENERATION_OF_PRECURSOR_METABOLITES_AND_ENERGY	114	-0.0730692	-0.896373	0.582031	0.863908	1	2226	tags=23%, list=16%, signal=27%
GOBP_NEGATIVE_REGULATION_OF_AUTOPHAGY	75	-0.0871896	-0.89597	0.581443	0.864201	1	8676	tags=69%, list=61%, signal=175%
GOBP_CELLULAR_RESPONSE_TO_HORMONE_STIMULUS	478	-0.0357677	-0.895074	0.578629	0.86553	1	5221	tags=40%, list=37%, signal=61%
GOBP_NUCLEOSIDE_CATABOLIC_PROCESS	17	-0.181211	-0.894977	0.588353	0.865163	1	2460	tags=35%, list=17%, signal=43%
GOBP_CYTOPLASMIC_MICROTUBULE_ORGANIZATION	55	-0.103158	-0.894815	0.586134	0.864919	1	6852	tags=58%, list=48%, signal=111%
GOBP_REGULATION_OF_DEFENSE_RESPONSE	419	-0.0381101	-0.894606	0.595618	0.864786	1	3124	tags=26%, list=22%, signal=32%
GOBP_REGULATION_OF_LONG_TERM_NEURONAL_SYNAPTIC_PLASTICITY	23	-0.14986	-0.89425	0.569106	0.864949	1	1592	tags=26%, list=11%, signal=29%
GOBP_REGULATION_OF_MITOTIC_CELL_CYCLE	401	-0.0393543	-0.89415	0.591006	0.864571	1	6337	tags=48%, list=44%, signal=84%
GOBP_NEGATIVE_REGULATION_OF_ENDOCYTOSIS	47	-0.110927	-0.89391	0.567227	0.864547	1	2984	tags=32%, list=21%, signal=40%
GOBP_RESPONSE_TO_MURAMYL_DIPEPTIDE	19	-0.170914	-0.893827	0.597166	0.864151	1	11861	tags=100%, list=83%, signal=585%
GOBP_NADPH_REGENERATION	16	-0.186205	-0.893557	0.56238	0.864164	1	7173	tags=69%, list=50%, signal=138%
GOBP_TYROSINE_PHOSPHORYLATION_OF_STAT_PROTEIN	48	-0.110069	-0.892801	0.578218	0.865138	1	8860	tags=73%, list=62%, signal=191%
GOBP_MAINTENANCE_OF_SYNAPSE_STRUCTURE	20	-0.167338	-0.892644	0.57764	0.864897	1	8337	tags=75%, list=58%, signal=180%
GOBP_BODY_FLUID_SECRETION	73	-0.0879801	-0.892578	0.581673	0.864456	1	7369	tags=60%, list=52%, signal=124%
GOBP_MAMMARY_GLAND_EPITHELIAL_CELL_DIFFERENTIATION	16	-0.185111	-0.892263	0.612086	0.864568	1	5401	tags=56%, list=38%, signal=90%
GOBP_REGULATION_OF_CALCINEURIN_MEDIATED_SIGNALING	28	-0.139774	-0.891952	0.570058	0.864636	1	2092	tags=29%, list=15%, signal=33%
GOBP_NEGATIVE_REGULATION_OF_VIRAL_GENOME_REPLICATION	36	-0.124851	-0.891567	0.60501	0.864883	1	4576	tags=44%, list=32%, signal=65%
GOBP_T_CELL_PROLIFERATION	143	-0.0641902	-0.891197	0.596708	0.865076	1	10593	tags=80%, list=74%, signal=307%
GOBP_METAPHASE_PLATE_CONGRESSION	59	-0.0975165	-0.890972	0.586271	0.864995	1	12186	tags=95%, list=85%, signal=639%
GOBP_REGULATION_OF_CALCIUM_MEDIATED_SIGNALING	57	-0.0975369	-0.890854	0.585551	0.864653	1	7393	tags=61%, list=52%, signal=127%
GOBP_GASTRULATION	145	-0.0638657	-0.88865	0.600798	0.868678	1	2253	tags=22%, list=16%, signal=26%
GOBP_REGULATION_OF_CELL_CYCLE_G1_S_PHASE_TRANSITION	144	-0.0631358	-0.888359	0.589691	0.868693	1	6357	tags=51%, list=44%, signal=90%
GOBP_CELLULAR_RESPONSE_TO_FATTY_ACID	27	-0.142707	-0.888266	0.596078	0.868315	1	5909	tags=56%, list=41%, signal=94%
GOBP_RESPONSE_TO_X_RAY	28	-0.141246	-0.887355	0.593186	0.869619	1	8200	tags=71%, list=57%, signal=167%
GOBP_POSITIVE_REGULATION_OF_MITOCHONDRIAL_TRANSLATION	15	-0.192426	-0.88714	0.588	0.869508	1	11553	tags=100%, list=81%, signal=520%
GOBP_POSITIVE_REGULATION_OF_CALCIUM_ION_TRANSMEMBRANE_TRANSPORT	54	-0.0996935	-0.886706	0.59408	0.869822	1	4407	tags=41%, list=31%, signal=59%
GOBP_ATRIAL_SEPTUM_DEVELOPMENT	18	-0.170552	-0.886454	0.577167	0.869741	1	7099	tags=67%, list=50%, signal=132%
GOBP_RETINAL_GANGLION_CELL_AXON_GUIDANCE	18	-0.170552	-0.886357	0.585837	0.869367	1	7099	tags=67%, list=50%, signal=132%
GOBP_PROGRAMMED_NECROTIC_CELL_DEATH	37	-0.121769	-0.886236	0.565844	0.869036	1	10246	tags=84%, list=72%, signal=295%
GOBP_POSITIVE_REGULATION_OF_LIPID_STORAGE	19	-0.169227	-0.886047	0.572597	0.868868	1	7369	tags=68%, list=52%, signal=141%
GOBP_REGULATION_OF_INFLAMMATORY_RESPONSE_TO_ANTIGENIC_STIMULUS	30	-0.136416	-0.885783	0.579381	0.868847	1	4728	tags=47%, list=33%, signal=70%
GOBP_RESPONSE_TO_TYPE_I_INTERFERON	52	-0.101662	-0.885324	0.590164	0.869274	1	6803	tags=58%, list=48%, signal=110%
GOBP_SECRETION_BY_TISSUE	30	-0.136767	-0.885051	0.566265	0.86926	1	9490	tags=80%, list=66%, signal=237%
GOBP_REGULATION_OF_NUCLEOTIDE_METABOLIC_PROCESS	71	-0.0881544	-0.883296	0.600423	0.872401	1	8012	tags=65%, list=56%, signal=147%
GOBP_CARBOHYDRATE_DERIVATIVE_CATABOLIC_PROCESS	138	-0.0640294	-0.882897	0.610204	0.872686	1	8110	tags=63%, list=57%, signal=144%
GOBP_NEGATIVE_REGULATION_OF_UBIQUITIN_PROTEIN_TRANSFERASE_ACTIVITY	21	-0.161975	-0.881337	0.583665	0.87533	1	9946	tags=86%, list=70%, signal=281%
GOBP_POSITIVE_REGULATION_OF_CELLULAR_RESPONSE_TO_INSULIN_STIMULUS	21	-0.157633	-0.880964	0.592902	0.875558	1	6603	tags=62%, list=46%, signal=115%
GOBP_ICOSANOID_BIOSYNTHETIC_PROCESS	34	-0.128394	-0.880759	0.579545	0.875394	1	2796	tags=32%, list=20%, signal=40%
GOBP_ALPHA_BETA_T_CELL_ACTIVATION	112	-0.0720496	-0.879766	0.597302	0.876885	1	4980	tags=42%, list=35%, signal=64%
GOBP_SYNAPTIC_TRANSMISSION_CHOLINERGIC	23	-0.15954	-0.87869	0.613592	0.878601	1	832	tags=22%, list=6%, signal=23%
GOBP_FORMATION_OF_PRIMARY_GERM_LAYER	95	-0.0764873	-0.878061	0.59604	0.879333	1	9452	tags=74%, list=66%, signal=216%
GOBP_ACETYL_COA_BIOSYNTHETIC_PROCESS	17	-0.174716	-0.877786	0.594595	0.879305	1	3394	tags=41%, list=24%, signal=54%
GOBP_ORGANIC_HYDROXY_COMPOUND_METABOLIC_PROCESS	405	-0.0381421	-0.877672	0.615071	0.878958	1	5262	tags=40%, list=37%, signal=62%
GOBP_HISTONE_H3_K9_METHYLATION	35	-0.125081	-0.877504	0.626834	0.878756	1	5980	tags=54%, list=42%, signal=93%
GOBP_SKELETAL_MUSCLE_CELL_DIFFERENTIATION	51	-0.103538	-0.877105	0.592975	0.87899	1	3573	tags=35%, list=25%, signal=47%
GOBP_CELLULAR_CARBOHYDRATE_BIOSYNTHETIC_PROCESS	64	-0.0939015	-0.876713	0.592593	0.879252	1	4027	tags=38%, list=28%, signal=52%
GOBP_EPITHELIAL_TO_MESENCHYMAL_TRANSITION_INVOLVED_IN_ENDOCARDIAL_CUSHION_FORMATION	19	-0.166378	-0.876557	0.608247	0.879025	1	6657	tags=63%, list=47%, signal=118%
GOBP_CARDIAC_MUSCLE_CELL_ACTION_POTENTIAL_INVOLVED_IN_CONTRACTION	46	-0.11071	-0.876545	0.633197	0.878478	1	6506	tags=57%, list=45%, signal=103%
GOBP_POSITIVE_REGULATION_OF_TRANSCRIPTION_FROM_RNA_POLYMERASE_II_PROMOTER_INVOLVED_IN_CELLULAR_RESPONSE_TO_CHEMICAL_STIMULUS	24	-0.148272	-0.876028	0.61	0.878979	1	3247	tags=38%, list=23%, signal=48%
GOBP_MITOCHONDRIAL_GENOME_MAINTENANCE	23	-0.152564	-0.875942	0.608268	0.878586	1	8393	tags=74%, list=59%, signal=179%
GOBP_ENDOSOMAL_TRANSPORT	216	-0.0507277	-0.875289	0.621569	0.879438	1	8026	tags=61%, list=56%, signal=137%
GOBP_REGULATION_OF_NEURON_PROJECTION_DEVELOPMENT	403	-0.0372096	-0.875001	0.623431	0.879486	1	5623	tags=43%, list=39%, signal=69%
GOBP_RESPONSE_TO_PEPTIDE	396	-0.0372381	-0.874701	0.579281	0.879544	1	2914	tags=24%, list=20%, signal=29%
GOBP_REGULATION_OF_RECEPTOR_INTERNALIZATION	51	-0.105061	-0.874104	0.590643	0.880177	1	10842	tags=86%, list=76%, signal=355%
GOBP_PHOSPHOLIPID_BIOSYNTHETIC_PROCESS	236	-0.04964	-0.874094	0.605882	0.879631	1	4393	tags=36%, list=31%, signal=51%
GOBP_REFLEX	16	-0.180587	-0.874005	0.617284	0.879231	1	3678	tags=44%, list=26%, signal=59%
GOBP_REGULATION_OF_CELL_SIZE	168	-0.0573304	-0.873694	0.603416	0.87935	1	7533	tags=58%, list=53%, signal=122%
GOBP_GLANDULAR_EPITHELIAL_CELL_DIFFERENTIATION	38	-0.118243	-0.873242	0.608782	0.879683	1	5465	tags=50%, list=38%, signal=81%
GOBP_MALE_MEIOTIC_NUCLEAR_DIVISION	35	-0.123258	-0.872823	0.609375	0.880005	1	6006	tags=54%, list=42%, signal=93%
GOBP_PROTEIN_AUTOPROCESSING	20	-0.16231	-0.872146	0.596	0.880837	1	11269	tags=95%, list=79%, signal=447%
GOBP_SMOOTH_MUSCLE_CELL_APOPTOTIC_PROCESS	17	-0.178579	-0.872028	0.590291	0.880526	1	7545	tags=71%, list=53%, signal=149%
GOBP_NEGATIVE_REGULATION_OF_MYELOID_LEUKOCYTE_DIFFERENTIATION	35	-0.125039	-0.871906	0.602713	0.880202	1	9658	tags=80%, list=68%, signal=246%
GOBP_REGULATION_OF_NEURON_MIGRATION	40	-0.114892	-0.871174	0.619926	0.881113	1	12306	tags=98%, list=86%, signal=697%
GOBP_REGULATION_OF_CARDIAC_MUSCLE_CELL_PROLIFERATION	32	-0.128559	-0.871121	0.606936	0.880671	1	5764	tags=53%, list=40%, signal=89%
GOBP_SISTER_CHROMATID_COHESION	46	-0.109917	-0.870762	0.610136	0.880865	1	10248	tags=83%, list=72%, signal=291%
GOBP_DNA_CATABOLIC_PROCESS	24	-0.151231	-0.870556	0.588486	0.880728	1	6780	tags=63%, list=47%, signal=119%
GOBP_ANTERIOR_POSTERIOR_AXIS_SPECIFICATION	38	-0.119778	-0.870331	0.60396	0.880601	1	927	tags=18%, list=6%, signal=20%
GOBP_LYMPHOCYTE_APOPTOTIC_PROCESS	55	-0.101275	-0.870204	0.619522	0.880281	1	9479	tags=76%, list=66%, signal=226%
GOBP_NEURON_PROJECTION_REGENERATION	53	-0.101713	-0.870065	0.587549	0.88	1	9345	tags=75%, list=65%, signal=217%
GOBP_NEGATIVE_REGULATION_OF_KINASE_ACTIVITY	197	-0.052936	-0.869995	0.621677	0.879582	1	6296	tags=49%, list=44%, signal=87%
GOBP_POSITIVE_REGULATION_OF_CYTOSOLIC_CALCIUM_ION_CONCENTRATION_INVOLVED_IN_PHOSPHOLIPASE_C_ACTIVATING_G_PROTEIN_COUPLED_SIGNALING_PATHWAY	20	-0.163427	-0.869139	0.614433	0.880769	1	10538	tags=90%, list=74%, signal=342%
GOBP_POSITIVE_REGULATION_OF_NITRIC_OXIDE_METABOLIC_PROCESS	28	-0.140282	-0.868844	0.589537	0.880789	1	11789	tags=96%, list=82%, signal=548%
GOBP_INTERMEMBRANE_LIPID_TRANSFER	39	-0.118087	-0.867799	0.620202	0.882352	1	517	tags=15%, list=4%, signal=16%
GOBP_PERIPHERAL_NERVOUS_SYSTEM_DEVELOPMENT	68	-0.0898854	-0.867681	0.619318	0.88206	1	4400	tags=40%, list=31%, signal=57%
GOBP_CHROMOSOME_SEPARATION	83	-0.0805199	-0.866778	0.607143	0.88341	1	3336	tags=31%, list=23%, signal=41%
GOBP_INTEGRIN_ACTIVATION	20	-0.161372	-0.866429	0.587771	0.883571	1	5562	tags=55%, list=39%, signal=90%
GOBP_DIACYLGLYCEROL_METABOLIC_PROCESS	23	-0.153349	-0.866152	0.632812	0.883533	1	7760	tags=70%, list=54%, signal=152%
GOBP_REGULATION_OF_KIDNEY_DEVELOPMENT	24	-0.150408	-0.865733	0.613883	0.88382	1	10367	tags=88%, list=72%, signal=318%
GOBP_AUDITORY_RECEPTOR_CELL_DEVELOPMENT	19	-0.166677	-0.865611	0.609467	0.883504	1	3642	tags=42%, list=25%, signal=56%
GOBP_IMP_METABOLIC_PROCESS	17	-0.174457	-0.865591	0.609148	0.882981	1	874	tags=24%, list=6%, signal=25%
GOBP_POSITIVE_REGULATION_OF_B_CELL_PROLIFERATION	32	-0.127652	-0.865522	0.604651	0.882555	1	10246	tags=84%, list=72%, signal=297%
GOBP_REGULATION_OF_STRIATED_MUSCLE_CELL_DIFFERENTIATION	69	-0.0896815	-0.865229	0.608163	0.882553	1	5357	tags=46%, list=37%, signal=74%
GOBP_RESPONSE_TO_CAMP	70	-0.0879137	-0.864956	0.653101	0.882529	1	6309	tags=53%, list=44%, signal=94%
GOBP_DEMETHYLATION	53	-0.100299	-0.863816	0.642998	0.884286	1	8016	tags=66%, list=56%, signal=150%
GOBP_CALCIUM_ION_TRANSMEMBRANE_TRANSPORT	248	-0.047475	-0.863731	0.625	0.88391	1	6542	tags=50%, list=46%, signal=91%
GOBP_POLYAMINE_METABOLIC_PROCESS	17	-0.166393	-0.863369	0.601562	0.884054	1	11084	tags=94%, list=78%, signal=418%
GOBP_CYTOKINE_PRODUCTION_INVOLVED_IN_IMMUNE_RESPONSE	66	-0.0899607	-0.863239	0.619802	0.88377	1	2404	tags=26%, list=17%, signal=31%
GOBP_ENDOCYTIC_RECYCLING	72	-0.0879805	-0.862795	0.638554	0.884116	1	5701	tags=49%, list=40%, signal=80%
GOBP_NEGATIVE_REGULATION_OF_BLOOD_CIRCULATION	20	-0.165717	-0.86237	0.622718	0.884407	1	6215	tags=60%, list=43%, signal=106%
GOBP_RESPONSE_TO_PURINE_CONTAINING_COMPOUND	107	-0.0734805	-0.862254	0.619239	0.884074	1	6309	tags=51%, list=44%, signal=91%
GOBP_POSITIVE_REGULATION_OF_MEIOTIC_CELL_CYCLE	18	-0.168802	-0.861517	0.637113	0.885045	1	2357	tags=33%, list=16%, signal=40%
GOBP_REGULATION_OF_CYTOSKELETON_ORGANIZATION	472	-0.0348019	-0.860004	0.630928	0.887577	1	2489	tags=21%, list=17%, signal=24%
GOBP_XENOBIOTIC_TRANSPORT	28	-0.139739	-0.859511	0.616495	0.887964	1	11286	tags=93%, list=79%, signal=440%
GOBP_BONE_GROWTH	25	-0.143827	-0.859321	0.63035	0.887772	1	1952	tags=28%, list=14%, signal=32%
GOBP_REGULATION_OF_CELLULAR_EXTRAVASATION	28	-0.135273	-0.859292	0.634694	0.887267	1	10839	tags=89%, list=76%, signal=368%
GOBP_AMINOGLYCAN_BIOSYNTHETIC_PROCESS	72	-0.0847038	-0.858889	0.611881	0.887504	1	7138	tags=58%, list=50%, signal=116%
GOBP_MORPHOGENESIS_OF_AN_EPITHELIAL_FOLD	20	-0.160763	-0.858887	0.653257	0.886945	1	9861	tags=85%, list=69%, signal=273%
GOBP_REGULATION_OF_SMOOTH_MUSCLE_CONTRACTION	53	-0.0997889	-0.858482	0.660886	0.887209	1	2087	tags=25%, list=15%, signal=29%
GOBP_ENDOPLASMIC_RETICULUM_CALCIUM_ION_HOMEOSTASIS	24	-0.147177	-0.858294	0.630952	0.887039	1	11009	tags=92%, list=77%, signal=398%
GOBP_GLYCEROPHOSPHOLIPID_BIOSYNTHETIC_PROCESS	195	-0.0525799	-0.858002	0.630802	0.887029	1	4393	tags=36%, list=31%, signal=51%
GOBP_ASTROCYTE_DEVELOPMENT	33	-0.125475	-0.85777	0.661885	0.886956	1	11645	tags=94%, list=81%, signal=505%
GOBP_CELLULAR_RESPONSE_TO_OSMOTIC_STRESS	38	-0.11837	-0.856566	0.619329	0.888775	1	11861	tags=95%, list=83%, signal=554%
GOBP_NEGATIVE_REGULATION_OF_NEURON_PROJECTION_DEVELOPMENT	129	-0.0645049	-0.85473	0.628692	0.891918	1	9286	tags=71%, list=65%, signal=202%
GOBP_SUBSTRATE_DEPENDENT_CELL_MIGRATION	24	-0.145216	-0.854561	0.625523	0.891714	1	6270	tags=58%, list=44%, signal=104%
GOBP_PROTEIN_COMPLEX_OLIGOMERIZATION	211	-0.0516069	-0.854238	0.647295	0.891787	1	9576	tags=72%, list=67%, signal=215%
GOBP_POSITIVE_REGULATION_OF_IMMUNOGLOBULIN_PRODUCTION	38	-0.113804	-0.852213	0.630021	0.895399	1	6281	tags=55%, list=44%, signal=98%
GOBP_PROTEIN_AUTOPHOSPHORYLATION	203	-0.0504327	-0.851467	0.649299	0.89638	1	9505	tags=71%, list=66%, signal=210%
GOBP_NEGATIVE_REGULATION_OF_ERBB_SIGNALING_PATHWAY	28	-0.136166	-0.850983	0.632231	0.896769	1	11337	tags=93%, list=79%, signal=447%
GOBP_RESPONSE_TO_TUMOR_CELL	26	-0.139639	-0.850881	0.631481	0.896436	1	2958	tags=35%, list=21%, signal=44%
GOBP_REGULATION_OF_MYOBLAST_DIFFERENTIATION	38	-0.118509	-0.849961	0.650406	0.897682	1	10730	tags=87%, list=75%, signal=347%
GOBP_REGULATION_OF_CHOLESTEROL_METABOLIC_PROCESS	27	-0.137009	-0.849469	0.641221	0.898109	1	6520	tags=59%, list=46%, signal=109%
GOBP_MEMBRANE_PROTEIN_PROTEOLYSIS	51	-0.0999835	-0.848915	0.660679	0.898636	1	2502	tags=27%, list=17%, signal=33%
GOBP_CELLULAR_RESPONSE_TO_PEPTIDE	295	-0.0426754	-0.848815	0.620902	0.898291	1	11038	tags=81%, list=77%, signal=349%
GOBP_RESPONSE_TO_BMP	137	-0.0616254	-0.848749	0.647495	0.897868	1	3408	tags=30%, list=24%, signal=39%
GOBP_RESPONSE_TO_ESTRADIOL	98	-0.0750345	-0.84866	0.613821	0.897495	1	1562	tags=18%, list=11%, signal=20%
GOBP_PROTEIN_LOCALIZATION_TO_NUCLEOLUS	15	-0.183466	-0.848492	0.651515	0.897249	1	6914	tags=67%, list=48%, signal=129%
GOBP_MONOCARBOXYLIC_ACID_BIOSYNTHETIC_PROCESS	148	-0.0609225	-0.847599	0.662651	0.898482	1	9478	tags=72%, list=66%, signal=212%
GOBP_REGULATION_OF_DENDRITIC_SPINE_DEVELOPMENT	52	-0.100236	-0.847435	0.629126	0.898278	1	2423	tags=27%, list=17%, signal=32%
GOBP_ICOSANOID_TRANSPORT	33	-0.120639	-0.846837	0.663968	0.898885	1	11714	tags=94%, list=82%, signal=518%
GOBP_POSITIVE_REGULATION_OF_REPRODUCTIVE_PROCESS	57	-0.0941375	-0.845981	0.640535	0.900018	1	3678	tags=35%, list=26%, signal=47%
GOBP_MEGAKARYOCYTE_DIFFERENTIATION	38	-0.114571	-0.845406	0.646091	0.900671	1	4012	tags=39%, list=28%, signal=55%
GOBP_POSITIVE_REGULATION_OF_ANION_TRANSPORT	36	-0.12075	-0.844926	0.628	0.901062	1	662	tags=17%, list=5%, signal=17%
GOBP_POSITIVE_REGULATION_OF_LYASE_ACTIVITY	16	-0.174309	-0.844857	0.662768	0.900641	1	11812	tags=100%, list=83%, signal=574%
GOBP_REGULATION_OF_CELLULAR_RESPIRATION	44	-0.106512	-0.844135	0.692464	0.901554	1	6283	tags=55%, list=44%, signal=97%
GOBP_LEUKOCYTE_TETHERING_OR_ROLLING	22	-0.151475	-0.842948	0.646817	0.903296	1	10839	tags=91%, list=76%, signal=375%
GOBP_NOTOCHORD_DEVELOPMENT	15	-0.180918	-0.84268	0.62173	0.903267	1	1230	tags=27%, list=9%, signal=29%
GOBP_RNA_INTERFERENCE	17	-0.172336	-0.842572	0.625984	0.90296	1	3428	tags=41%, list=24%, signal=54%
GOBP_BLASTODERM_SEGMENTATION	18	-0.164076	-0.842193	0.627953	0.903171	1	1630	tags=28%, list=11%, signal=31%
GOBP_NUCLEOBASE_CONTAINING_SMALL_MOLECULE_CATABOLIC_PROCESS	22	-0.146461	-0.841992	0.64271	0.902988	1	2460	tags=32%, list=17%, signal=38%
GOBP_REGULATION_OF_MITOTIC_CELL_CYCLE_SPINDLE_ASSEMBLY_CHECKPOINT	15	-0.179924	-0.841971	0.652525	0.902472	1	3151	tags=40%, list=22%, signal=51%
GOBP_POSITIVE_REGULATION_OF_FOCAL_ADHESION_ASSEMBLY	25	-0.138546	-0.84173	0.685259	0.902377	1	10608	tags=88%, list=74%, signal=340%
GOBP_MUSCLE_HYPERTROPHY_IN_RESPONSE_TO_STRESS	20	-0.160679	-0.841334	0.625755	0.90258	1	7002	tags=65%, list=49%, signal=127%
GOBP_PRODUCTION_OF_MOLECULAR_MEDIATOR_INVOLVED_IN_INFLAMMATORY_RESPONSE	64	-0.0887938	-0.841221	0.663223	0.90224	1	2759	tags=28%, list=19%, signal=35%
GOBP_FIBROBLAST_MIGRATION	46	-0.105159	-0.841158	0.665975	0.901818	1	4098	tags=39%, list=29%, signal=55%
GOBP_EMBRYONIC_PATTERN_SPECIFICATION	52	-0.101863	-0.840151	0.631263	0.903245	1	4875	tags=44%, list=34%, signal=67%
GOBP_LYMPH_VESSEL_MORPHOGENESIS	22	-0.147158	-0.839501	0.665347	0.903968	1	1800	tags=27%, list=13%, signal=31%
GOBP_PIGMENT_GRANULE_LOCALIZATION	23	-0.145277	-0.839222	0.65567	0.903937	1	2901	tags=35%, list=20%, signal=44%
GOBP_REGULATION_OF_GLUCONEOGENESIS	39	-0.112321	-0.839161	0.635478	0.903514	1	2066	tags=26%, list=14%, signal=30%
GOBP_OUTFLOW_TRACT_MORPHOGENESIS	70	-0.0840981	-0.83882	0.647773	0.903637	1	6159	tags=51%, list=43%, signal=90%
GOBP_MORPHOGENESIS_OF_AN_EPITHELIAL_BUD	15	-0.17739	-0.83841	0.651416	0.903868	1	9861	tags=87%, list=69%, signal=279%
GOBP_AXIS_SPECIFICATION	69	-0.0848852	-0.838368	0.644788	0.903396	1	5218	tags=45%, list=36%, signal=70%
GOBP_PEPTIDYL_SERINE_MODIFICATION	275	-0.0441207	-0.838091	0.666667	0.903393	1	11343	tags=84%, list=79%, signal=397%
GOBP_LIPID_DROPLET_ORGANIZATION	22	-0.149609	-0.838014	0.649087	0.902997	1	1765	tags=27%, list=12%, signal=31%
GOBP_GOLGI_TO_PLASMA_MEMBRANE_TRANSPORT	60	-0.0924057	-0.837135	0.667335	0.904173	1	7504	tags=62%, list=52%, signal=129%
GOBP_POSITIVE_REGULATION_OF_PATHWAY_RESTRICTED_SMAD_PROTEIN_PHOSPHORYLATION	34	-0.121271	-0.837104	0.647749	0.903665	1	2477	tags=29%, list=17%, signal=35%
GOBP_NEUROTRANSMITTER_REUPTAKE	29	-0.12861	-0.836918	0.666041	0.903457	1	3590	tags=38%, list=25%, signal=51%
GOBP_PROTEIN_HOMOTETRAMERIZATION	46	-0.102942	-0.836352	0.671103	0.904011	1	11591	tags=91%, list=81%, signal=480%
GOBP_POSITIVE_REGULATION_OF_CARBOHYDRATE_METABOLIC_PROCESS	65	-0.0884626	-0.834393	0.650198	0.907256	1	3802	tags=35%, list=27%, signal=48%
GOBP_REGULATION_OF_CELLULAR_COMPONENT_SIZE	317	-0.041457	-0.83435	0.65762	0.906783	1	8850	tags=66%, list=62%, signal=169%
GOBP_ASTROCYTE_ACTIVATION	16	-0.171981	-0.834342	0.657787	0.906242	1	8270	tags=75%, list=58%, signal=178%
GOBP_REGULATION_OF_SUBSTRATE_ADHESION_DEPENDENT_CELL_SPREADING	51	-0.0984644	-0.834062	0.671128	0.906236	1	1402	tags=20%, list=10%, signal=22%
GOBP_DETOXIFICATION	97	-0.0712062	-0.833573	0.664151	0.906627	1	7983	tags=63%, list=56%, signal=141%
GOBP_REGULATION_OF_ANTIGEN_RECEPTOR_MEDIATED_SIGNALING_PATHWAY	44	-0.103864	-0.832706	0.668699	0.90777	1	9896	tags=80%, list=69%, signal=257%
GOBP_VITAMIN_TRANSPORT	32	-0.126167	-0.832163	0.692469	0.90825	1	11161	tags=91%, list=78%, signal=412%
GOBP_REGULATION_OF_GENE_EXPRESSION_EPIGENETIC	113	-0.0677452	-0.832024	0.675159	0.907957	1	2710	tags=26%, list=19%, signal=31%
GOBP_CYTOCHROME_COMPLEX_ASSEMBLY	33	-0.122786	-0.831634	0.683673	0.908149	1	11250	tags=91%, list=79%, signal=425%
GOBP_ORGAN_INDUCTION	16	-0.16957	-0.831498	0.655039	0.907868	1	5623	tags=56%, list=39%, signal=93%
GOBP_NEGATIVE_REGULATION_OF_HORMONE_SECRETION	46	-0.101955	-0.830929	0.674673	0.908393	1	3211	tags=33%, list=22%, signal=42%
GOBP_REGULATION_OF_RESPONSE_TO_BIOTIC_STIMULUS	239	-0.0469267	-0.830792	0.674089	0.908085	1	3051	tags=26%, list=21%, signal=32%
GOBP_PHOSPHATIDYLINOSITOL_3_PHOSPHATE_BIOSYNTHETIC_PROCESS	20	-0.148897	-0.830564	0.689379	0.907957	1	3595	tags=40%, list=25%, signal=53%
GOBP_RETINA_DEVELOPMENT_IN_CAMERA_TYPE_EYE	123	-0.0636197	-0.830421	0.687885	0.907667	1	8633	tags=67%, list=60%, signal=167%
GOBP_SPINDLE_ORGANIZATION	176	-0.0533604	-0.830332	0.643426	0.907291	1	2335	tags=22%, list=16%, signal=25%
GOBP_CELL_VOLUME_HOMEOSTASIS	27	-0.134861	-0.830283	0.651575	0.906836	1	9199	tags=78%, list=64%, signal=218%
GOBP_RECEPTOR_LOCALIZATION_TO_SYNAPSE	55	-0.094572	-0.830249	0.677606	0.906354	1	2554	tags=27%, list=18%, signal=33%
GOBP_REGULATION_OF_CELLULAR_CARBOHYDRATE_METABOLIC_PROCESS	120	-0.0632747	-0.830186	0.670611	0.905933	1	3394	tags=30%, list=24%, signal=39%
GOBP_CHROMOSOME_CONDENSATION	35	-0.119024	-0.82987	0.670707	0.905971	1	4432	tags=43%, list=31%, signal=62%
GOBP_RETROGRADE_AXONAL_TRANSPORT	20	-0.155133	-0.828173	0.705882	0.908726	1	4221	tags=45%, list=30%, signal=64%
GOBP_DEVELOPMENTAL_GROWTH_INVOLVED_IN_MORPHOGENESIS	217	-0.0476862	-0.828094	0.686192	0.90833	1	3679	tags=30%, list=26%, signal=40%
GOBP_NEGATIVE_REGULATION_OF_CELL_PROJECTION_ORGANIZATION	171	-0.056591	-0.827895	0.663934	0.908157	1	4052	tags=34%, list=28%, signal=47%
GOBP_RESPONSE_TO_FATTY_ACID	49	-0.0996752	-0.827626	0.682731	0.908167	1	3542	tags=35%, list=25%, signal=46%
GOBP_CELLULAR_PROCESS_INVOLVED_IN_REPRODUCTION_IN_MULTICELLULAR_ORGANISM	269	-0.0441712	-0.827492	0.672165	0.907895	1	5495	tags=43%, list=38%, signal=68%
GOBP_POSITIVE_REGULATION_OF_ERK1_AND_ERK2_CASCADE	145	-0.058569	-0.827307	0.674747	0.907697	1	3117	tags=28%, list=22%, signal=35%
GOBP_REGULATION_OF_CELLULAR_AMINE_METABOLIC_PROCESS	28	-0.131577	-0.827244	0.682081	0.907274	1	10381	tags=86%, list=73%, signal=312%
GOBP_NEUTROPHIL_CHEMOTAXIS	57	-0.0934724	-0.826884	0.693957	0.907422	1	11967	tags=93%, list=84%, signal=567%
GOBP_NEURON_MATURATION	43	-0.105938	-0.826122	0.691992	0.908315	1	4477	tags=42%, list=31%, signal=61%
GOBP_NEGATIVE_REGULATION_OF_INNATE_IMMUNE_RESPONSE	47	-0.102978	-0.825455	0.664032	0.908999	1	8270	tags=68%, list=58%, signal=161%
GOBP_POSITIVE_REGULATION_OF_PROTEIN_EXPORT_FROM_NUCLEUS	16	-0.169636	-0.825211	0.664815	0.908897	1	1153	tags=25%, list=8%, signal=27%
GOBP_HISTONE_DEACETYLATION	91	-0.0745412	-0.825088	0.661386	0.90859	1	8371	tags=66%, list=59%, signal=158%
GOBP_NEGATIVE_REGULATION_OF_FATTY_ACID_METABOLIC_PROCESS	23	-0.141333	-0.824866	0.688213	0.908451	1	6688	tags=61%, list=47%, signal=114%
GOBP_POSITIVE_REGULATION_OF_DEFENSE_RESPONSE	189	-0.0516346	-0.824682	0.672065	0.90826	1	3661	tags=31%, list=26%, signal=41%
GOBP_REGULATION_OF_CARDIAC_MUSCLE_CELL_MEMBRANE_REPOLARIZATION	22	-0.142966	-0.82439	0.672381	0.908263	1	3810	tags=41%, list=27%, signal=56%
GOBP_ACTIN_FILAMENT_BASED_TRANSPORT	19	-0.160382	-0.824291	0.689723	0.907923	1	8248	tags=74%, list=58%, signal=174%
GOBP_MAMMARY_GLAND_EPITHELIUM_DEVELOPMENT	60	-0.0904536	-0.823082	0.680982	0.909715	1	5625	tags=48%, list=39%, signal=79%
GOBP_NEGATIVE_REGULATION_OF_SECRETION	125	-0.064364	-0.82274	0.692453	0.909835	1	2292	tags=22%, list=16%, signal=26%
GOBP_REGULATION_OF_INSULIN_LIKE_GROWTH_FACTOR_RECEPTOR_SIGNALING_PATHWAY	15	-0.173289	-0.82256	0.681633	0.909641	1	10873	tags=93%, list=76%, signal=389%
GOBP_MAINTENANCE_OF_CELL_NUMBER	122	-0.0634609	-0.822307	0.686508	0.909566	1	9065	tags=70%, list=63%, signal=189%
GOBP_REGULATION_OF_PHOSPHATIDYLINOSITOL_3_KINASE_ACTIVITY	50	-0.0971483	-0.822224	0.685771	0.909187	1	5195	tags=46%, list=36%, signal=72%
GOBP_NEGATIVE_REGULATION_OF_TRANSFERASE_ACTIVITY	231	-0.0465982	-0.821801	0.669829	0.909447	1	7084	tags=54%, list=50%, signal=105%
GOBP_MAMMARY_GLAND_DUCT_MORPHOGENESIS	26	-0.136721	-0.820807	0.666012	0.910792	1	7950	tags=69%, list=56%, signal=156%
GOBP_NEGATIVE_REGULATION_OF_LYMPHOCYTE_DIFFERENTIATION	40	-0.10822	-0.82069	0.682186	0.910457	1	10256	tags=83%, list=72%, signal=291%
GOBP_POSITIVE_REGULATION_OF_AMINO_ACID_TRANSPORT	18	-0.157355	-0.819679	0.715431	0.911857	1	6493	tags=61%, list=45%, signal=112%
GOBP_EPITHELIAL_CELL_MORPHOGENESIS	25	-0.135293	-0.819609	0.677543	0.911447	1	4362	tags=44%, list=31%, signal=63%
GOBP_REGULATION_OF_NUCLEOCYTOPLASMIC_TRANSPORT	96	-0.0709389	-0.818943	0.687984	0.912086	1	5250	tags=44%, list=37%, signal=69%
GOBP_NEUROTRANSMITTER_RECEPTOR_INTERNALIZATION	18	-0.157635	-0.81865	0.697211	0.912143	1	3311	tags=39%, list=23%, signal=51%
GOBP_POSITIVE_REGULATION_OF_VACUOLE_ORGANIZATION	20	-0.147878	-0.818628	0.681102	0.911644	1	10045	tags=85%, list=70%, signal=285%
GOBP_DEOXYRIBONUCLEOSIDE_MONOPHOSPHATE_METABOLIC_PROCESS	22	-0.144185	-0.817842	0.683438	0.912585	1	9643	tags=82%, list=67%, signal=251%
GOBP_KIDNEY_MESENCHYME_DEVELOPMENT	16	-0.168175	-0.817424	0.674747	0.912804	1	10112	tags=88%, list=71%, signal=298%
GOBP_NEGATIVE_REGULATION_OF_PROTEIN_POLYMERIZATION	71	-0.0835192	-0.817313	0.656126	0.912474	1	6668	tags=55%, list=47%, signal=102%
GOBP_POSITIVE_REGULATION_OF_MAP_KINASE_ACTIVITY	103	-0.0696338	-0.817286	0.672691	0.911984	1	9148	tags=71%, list=64%, signal=195%
GOBP_LIPOPROTEIN_CATABOLIC_PROCESS	15	-0.176676	-0.817136	0.685714	0.91172	1	7011	tags=67%, list=49%, signal=131%
GOBP_REGULATION_OF_T_HELPER_1_TYPE_IMMUNE_RESPONSE	18	-0.156375	-0.815691	0.706349	0.913856	1	11274	tags=94%, list=79%, signal=446%
GOBP_CARBOHYDRATE_HOMEOSTASIS	184	-0.0521107	-0.81527	0.684536	0.914093	1	3851	tags=32%, list=27%, signal=43%
GOBP_REGULATION_OF_PEPTIDASE_ACTIVITY	304	-0.0413681	-0.814899	0.695296	0.914239	1	6055	tags=46%, list=42%, signal=79%
GOBP_EMBRYONIC_HINDLIMB_MORPHOGENESIS	23	-0.140094	-0.813944	0.684105	0.915463	1	2975	tags=35%, list=21%, signal=44%
GOBP_REGULATION_OF_CHEMOTAXIS	168	-0.0533857	-0.813707	0.689583	0.91537	1	11164	tags=83%, list=78%, signal=375%
GOBP_POSITIVE_REGULATION_OF_ANTIGEN_RECEPTOR_MEDIATED_SIGNALING_PATHWAY	19	-0.152426	-0.812938	0.690377	0.916292	1	9867	tags=84%, list=69%, signal=271%
GOBP_NEURON_PROJECTION_GUIDANCE	210	-0.0483642	-0.812894	0.68107	0.915829	1	5108	tags=40%, list=36%, signal=62%
GOBP_POSITIVE_REGULATION_OF_ACUTE_INFLAMMATORY_RESPONSE	16	-0.170017	-0.812831	0.692149	0.915408	1	3829	tags=44%, list=27%, signal=60%
GOBP_TRABECULA_FORMATION	20	-0.152706	-0.812814	0.703125	0.914899	1	9261	tags=80%, list=65%, signal=227%
GOBP_3_UTR_MEDIATED_MRNA_STABILIZATION	19	-0.159081	-0.812212	0.674747	0.915452	1	12030	tags=100%, list=84%, signal=629%
GOBP_PHAGOSOME_MATURATION	23	-0.142573	-0.812002	0.708075	0.9153	1	10401	tags=87%, list=73%, signal=318%
GOBP_PROTEIN_TETRAMERIZATION	75	-0.0795417	-0.8119	0.704918	0.914942	1	6878	tags=56%, list=48%, signal=107%
GOBP_NEUROTRANSMITTER_UPTAKE	36	-0.11388	-0.810824	0.694093	0.916379	1	10294	tags=83%, list=72%, signal=297%
GOBP_POSITIVE_REGULATION_OF_CYTOSKELETON_ORGANIZATION	175	-0.0517996	-0.810401	0.690385	0.916609	1	1394	tags=15%, list=10%, signal=16%
GOBP_VENTRICULAR_SEPTUM_MORPHOGENESIS	39	-0.110142	-0.810398	0.711281	0.916077	1	5764	tags=51%, list=40%, signal=86%
GOBP_ACTIN_FILAMENT_DEPOLYMERIZATION	52	-0.0969731	-0.809703	0.700837	0.916779	1	9620	tags=77%, list=67%, signal=234%
GOBP_COENZYME_A_METABOLIC_PROCESS	18	-0.156725	-0.809419	0.678776	0.916746	1	3324	tags=39%, list=23%, signal=51%
GOBP_COLLAGEN_FIBRIL_ORGANIZATION	56	-0.091418	-0.809321	0.754601	0.91639	1	2274	tags=25%, list=16%, signal=30%
GOBP_POSITIVE_REGULATION_OF_CHONDROCYTE_DIFFERENTIATION	16	-0.167973	-0.808562	0.667335	0.917272	1	4752	tags=50%, list=33%, signal=75%
GOBP_OLIGOSACCHARIDE_METABOLIC_PROCESS	45	-0.101291	-0.80843	0.688623	0.916997	1	1735	tags=22%, list=12%, signal=25%
GOBP_CELLULAR_RESPONSE_TO_RETINOIC_ACID	54	-0.0931775	-0.80804	0.697266	0.917206	1	12180	tags=94%, list=85%, signal=634%
GOBP_LYSOSOMAL_TRANSPORT	115	-0.0665046	-0.808004	0.703276	0.916736	1	12115	tags=91%, list=85%, signal=593%
GOBP_NEGATIVE_REGULATION_OF_MITOTIC_CELL_CYCLE	193	-0.0508263	-0.807986	0.687861	0.916236	1	6101	tags=48%, list=43%, signal=82%
GOBP_CELLULAR_RESPONSE_TO_DEXAMETHASONE_STIMULUS	22	-0.143631	-0.807791	0.694779	0.916059	1	10951	tags=91%, list=77%, signal=387%
GOBP_PROTEIN_DEMETHYLATION	33	-0.118026	-0.807706	0.700201	0.915696	1	7851	tags=67%, list=55%, signal=147%
GOBP_URETER_DEVELOPMENT	15	-0.17515	-0.806326	0.7	0.917761	1	5126	tags=53%, list=36%, signal=83%
GOBP_CELLULAR_MODIFIED_AMINO_ACID_BIOSYNTHETIC_PROCESS	36	-0.113705	-0.806284	0.716216	0.917307	1	9502	tags=78%, list=66%, signal=231%
GOBP_PROXIMAL_DISTAL_PATTERN_FORMATION	21	-0.14944	-0.806068	0.694118	0.917169	1	10806	tags=90%, list=76%, signal=370%
GOBP_CARDIAC_MUSCLE_CELL_MEMBRANE_REPOLARIZATION	32	-0.118014	-0.805807	0.699605	0.917117	1	8149	tags=69%, list=57%, signal=159%
GOBP_POSITIVE_REGULATION_OF_BIOMINERALIZATION	45	-0.0989759	-0.80571	0.667339	0.916761	1	6535	tags=56%, list=46%, signal=102%
GOBP_PODOSOME_ASSEMBLY	17	-0.163025	-0.805686	0.687008	0.916272	1	3561	tags=41%, list=25%, signal=55%
GOBP_ETHER_METABOLIC_PROCESS	24	-0.137222	-0.805624	0.711934	0.915846	1	2213	tags=29%, list=15%, signal=34%
GOBP_POSITIVE_REGULATION_OF_TYPE_I_INTERFERON_MEDIATED_SIGNALING_PATHWAY	16	-0.16639	-0.804249	0.709552	0.917833	1	2987	tags=38%, list=21%, signal=47%
GOBP_ASPARTATE_FAMILY_AMINO_ACID_METABOLIC_PROCESS	42	-0.105127	-0.803902	0.695652	0.91796	1	7355	tags=62%, list=51%, signal=127%
GOBP_POSITIVE_REGULATION_OF_NUCLEOTIDE_METABOLIC_PROCESS	32	-0.118445	-0.80362	0.677734	0.917946	1	12165	tags=97%, list=85%, signal=647%
GOBP_BILE_ACID_METABOLIC_PROCESS	32	-0.118835	-0.803362	0.684848	0.917849	1	9478	tags=78%, list=66%, signal=231%
GOBP_POSITIVE_REGULATION_OF_AUTOPHAGY	123	-0.0618461	-0.802649	0.711111	0.918586	1	7728	tags=60%, list=54%, signal=130%
GOBP_POSITIVE_REGULATION_OF_FIBROBLAST_PROLIFERATION	42	-0.102917	-0.802057	0.708	0.919154	1	5684	tags=50%, list=40%, signal=83%
GOBP_BIOLOGICAL_PROCESS_INVOLVED_IN_INTERACTION_WITH_HOST	146	-0.057888	-0.801649	0.731855	0.919372	1	6528	tags=51%, list=46%, signal=94%
GOBP_RESPONSE_TO_CORTICOSTEROID	117	-0.0635928	-0.799802	0.708333	0.922225	1	11811	tags=89%, list=83%, signal=506%
GOBP_REGULATION_OF_CARBOHYDRATE_BIOSYNTHETIC_PROCESS	82	-0.0755499	-0.798988	0.707566	0.923165	1	2066	tags=22%, list=14%, signal=26%
GOBP_TRANSEPITHELIAL_TRANSPORT	25	-0.131421	-0.798069	0.722772	0.924327	1	413	tags=16%, list=3%, signal=16%
GOBP_BILE_ACID_BIOSYNTHETIC_PROCESS	24	-0.133248	-0.798005	0.702648	0.923914	1	10612	tags=88%, list=74%, signal=339%
GOBP_POSITIVE_REGULATION_OF_SMALL_MOLECULE_METABOLIC_PROCESS	110	-0.0647709	-0.797804	0.732143	0.923752	1	1422	tags=16%, list=10%, signal=18%
GOBP_GLUTAMATE_RECEPTOR_SIGNALING_PATHWAY	49	-0.0984323	-0.797778	0.713376	0.92326	1	7062	tags=59%, list=49%, signal=117%
GOBP_BRANCHED_CHAIN_AMINO_ACID_CATABOLIC_PROCESS	21	-0.145658	-0.797601	0.744283	0.923015	1	8817	tags=76%, list=62%, signal=198%
GOBP_REGULATION_OF_TRANSMEMBRANE_RECEPTOR_PROTEIN_SERINE_THREONINE_KINASE_SIGNALING_PATHWAY	217	-0.046935	-0.797436	0.732919	0.922787	1	4085	tags=33%, list=29%, signal=46%
GOBP_NEGATIVE_REGULATION_OF_PROGRAMMED_NECROTIC_CELL_DEATH	15	-0.170013	-0.796698	0.685259	0.923566	1	9013	tags=80%, list=63%, signal=216%
GOBP_REGULATION_OF_TOLL_LIKE_RECEPTOR_4_SIGNALING_PATHWAY	19	-0.148671	-0.79669	0.716942	0.923049	1	11426	tags=95%, list=80%, signal=471%
GOBP_POSITIVE_REGULATION_OF_DNA_BINDING	46	-0.0974136	-0.796346	0.740425	0.923181	1	8250	tags=67%, list=58%, signal=159%
GOBP_RESPONSE_TO_PROSTAGLANDIN	24	-0.136461	-0.796281	0.730126	0.922763	1	1628	tags=25%, list=11%, signal=28%
GOBP_RECEPTOR_CATABOLIC_PROCESS	26	-0.133507	-0.796011	0.688935	0.922725	1	9646	tags=81%, list=67%, signal=248%
GOBP_MUCOPOLYSACCHARIDE_METABOLIC_PROCESS	78	-0.0773801	-0.795887	0.726	0.922402	1	7151	tags=58%, list=50%, signal=115%
GOBP_PORPHYRIN_CONTAINING_COMPOUND_METABOLIC_PROCESS	40	-0.104631	-0.793708	0.713147	0.925876	1	654	tags=15%, list=5%, signal=16%
GOBP_NEGATIVE_REGULATION_OF_RECEPTOR_SIGNALING_PATHWAY_VIA_STAT	23	-0.138721	-0.793546	0.703252	0.925643	1	10456	tags=87%, list=73%, signal=323%
GOBP_MYELOID_CELL_DIFFERENTIATION	297	-0.0408693	-0.793438	0.71869	0.925298	1	5255	tags=41%, list=37%, signal=63%
GOBP_REGULATION_OF_LONG_TERM_SYNAPTIC_POTENTIATION	42	-0.100077	-0.792307	0.739563	0.926776	1	8108	tags=67%, list=57%, signal=153%
GOBP_APOPTOTIC_CELL_CLEARANCE	42	-0.103584	-0.791896	0.744511	0.926986	1	8739	tags=71%, list=61%, signal=183%
GOBP_BIOMINERALIZATION	129	-0.0593177	-0.791231	0.7357	0.92764	1	6588	tags=52%, list=46%, signal=95%
GOBP_ANION_HOMEOSTASIS	27	-0.126337	-0.79033	0.71	0.928747	1	11969	tags=96%, list=84%, signal=589%
GOBP_CELL_DIFFERENTIATION_INVOLVED_IN_METANEPHROS_DEVELOPMENT	20	-0.149079	-0.789101	0.750499	0.930433	1	12173	tags=100%, list=85%, signal=671%
GOBP_POSITIVE_REGULATION_OF_AXONOGENESIS	74	-0.0789638	-0.788909	0.764211	0.930274	1	3709	tags=34%, list=26%, signal=45%
GOBP_T_CELL_ACTIVATION	354	-0.0364181	-0.788506	0.745562	0.930478	1	10845	tags=79%, list=76%, signal=320%
GOBP_B_CELL_RECEPTOR_SIGNALING_PATHWAY	43	-0.0999504	-0.78794	0.730539	0.930909	1	11214	tags=88%, list=78%, signal=408%
GOBP_GENITALIA_DEVELOPMENT	35	-0.112001	-0.78757	0.753138	0.931047	1	3715	tags=37%, list=26%, signal=50%
GOBP_NEGATIVE_REGULATION_OF_NEURON_PROJECTION_REGENERATION	15	-0.164763	-0.787479	0.71371	0.930682	1	9088	tags=80%, list=64%, signal=219%
[truncated: 479 more rows]

## Sheet: C5CC_UP
NAME	SIZE	ES	NES	NOM p-val	FDR q-val	FWER p-val	RANK AT MAX	LEADING EDGE
[truncated: 234 more rows]

[truncated: 21 more sheets: C5CC_DOWN, C5MF_UP, C5MF_DOWN, KEGG_UP, KEGG_DOWN, Hallmark_UP, Hallmark_DOWN, DisGeNet_UP, DisGeNet_DOWN, ASD_RISK_UP, ASD_RISK_DOWN, Celltype_UP, Celltype_DOWN, Sub_celltype_UP, Sub_celltype_DOWN, singleCell_UP, singleCell_DOWN, Spatio_Temporal_UP, Spatio_Temporal_DOWN, Neurotype_UP …]
